# Supplementary material for: Non-oncology drug (meticrane) shows anti-cancer ability in synergy with epigenetic inhibitors and appears to be involved passively in targeting cancer cells
Source: Front Oncol. 2023 May 19;13:1157366. doi: 10.3389/fonc.2023.1157366 (PMC10235775; doi:10.3389/fonc.2023.1157366)
Supplement: Supplementary Table 1 — Meticrane induced differentially expressed genes in Jurkat. [file Table_1.xlsx]

## Sheet: down
SYMBOL	logFC	logCPM	PValue	FDR	logP	Group
RPL8	-10.2379	13.1333	2.7531e-16	1.90569e-12	11.7199	down
TOP1	-10.0977	12.7445	4.88752e-16	2.25543e-12	11.6468	down
SEPHS1	-11.4319	9.63707	1.41243e-14	2.44421e-11	10.6119	down
CAPZA2	-11.3625	10.0213	1.93577e-14	2.77834e-11	10.5562	down
SESN2	-9.03702	11.8415	5.1982e-14	5.78322e-11	10.2378	down
DCTN5	-9.71773	10.3628	5.61156e-14	5.78322e-11	10.2378	down
DDX56	-10.1135	9.68885	8.17097e-14	7.06993e-11	10.1506	down
FER	-10.0852	9.96074	1.03668e-13	7.91447e-11	10.1016	down
RPUSD2	-11.4957	9.14112	1.20055e-13	7.91447e-11	10.1016	down
RCSD1	-9.40399	10.3935	1.25911e-13	7.92324e-11	10.1011	down
CHST2	-11.7081	9.00047	2.20367e-13	1.19681e-10	9.92197	down
B3GALT6	-9.43925	9.78285	2.24098e-13	1.19681e-10	9.92197	down
NCOA1	-9.85468	9.43672	2.4198e-13	1.19681e-10	9.92197	down
HNRNPA0	-8.65127	11.3099	2.4206e-13	1.19681e-10	9.92197	down
GLS	-9.80856	9.33525	3.74639e-13	1.6384e-10	9.78558	down
ASCC2	-9.82799	9.6393	4.15114e-13	1.6384e-10	9.78558	down
DCP1A	-10.8752	8.85225	4.17523e-13	1.6384e-10	9.78558	down
GNB2	-8.74681	10.7465	4.21797e-13	1.6384e-10	9.78558	down
UBXN2B	-11.0787	8.84754	4.26051e-13	1.6384e-10	9.78558	down
CXXC1	-8.76886	10.7262	4.60437e-13	1.72278e-10	9.76377	down
HNRNPD	-8.34306	12.0826	4.77895e-13	1.74105e-10	9.75919	down
RAB28	-10.5415	9.27047	4.96072e-13	1.76093e-10	9.75426	down
FUBP1	-8.68498	10.6823	5.55975e-13	1.8773e-10	9.72647	down
ATP5MK	-9.61715	9.49546	7.70911e-13	2.54107e-10	9.59498	down
RPL6	-8.06605	14.7984	9.16139e-13	2.88251e-10	9.54023	down
PELI2	-8.35581	11.1475	1.04283e-12	3.17504e-10	9.49825	down
HNRNPR	-8.24052	11.1964	1.19564e-12	3.5218e-10	9.45324	down
ANXA6	-11.9246	8.56326	1.45281e-12	3.98529e-10	9.39954	down
TYW3	-8.50321	10.1769	1.46814e-12	3.98529e-10	9.39954	down
PRPF38B	-9.47945	8.87646	2.7075e-12	6.81502e-10	9.16653	down
LAMTOR4	-11.2822	8.39669	2.963e-12	7.19645e-10	9.14288	down
KDM1A	-7.91369	11.5804	3.37213e-12	7.65307e-10	9.11616	down
ARL6IP5	-8.16812	10.3702	3.62237e-12	8.0884e-10	9.09214	down
SLC3A2	-8.04141	10.5512	4.21316e-12	9.11359e-10	9.04031	down
MED8	-8.73101	9.32819	4.87052e-12	1.02163e-09	8.99071	down
FEM1B	-8.57013	9.48895	6.23849e-12	1.22125e-09	8.91319	down
PAIP2	-7.93954	10.3558	6.26328e-12	1.22125e-09	8.91319	down
LRP12	-9.44576	8.6635	6.7714e-12	1.30199e-09	8.88539	down
BRD3OS	-10.0749	8.19691	7.05624e-12	1.31174e-09	8.88215	down
MRPL32	-9.06496	8.65396	7.09081e-12	1.31174e-09	8.88215	down
CEP57L1	-9.49894	8.64886	7.20114e-12	1.31174e-09	8.88215	down
BRAF	-8.78379	8.94903	8.15829e-12	1.42966e-09	8.84477	down
RSRC1	-9.61299	8.61633	8.28908e-12	1.43443e-09	8.84332	down
TSPAN2	-11.0159	8.13642	9.04362e-12	1.52683e-09	8.81621	down
DKC1	-8.13376	9.74484	9.45596e-12	1.55843e-09	8.80731	down
SIGIRR	-8.88325	8.89524	1.02729e-11	1.67316e-09	8.77646	down
RAC2	-8.10752	9.85272	1.11873e-11	1.78019e-09	8.74953	down
FAM234A	-9.96312	8.5181	1.25749e-11	1.92434e-09	8.71572	down
PSD4	-8.97082	8.84382	1.27882e-11	1.92434e-09	8.71572	down
MZB1	-8.89912	8.83251	1.34097e-11	1.99618e-09	8.6998	down
ARL15	-10.3397	8.041	1.37791e-11	2.02934e-09	8.69264	down
MT-ATP6	-7.39647	16.2248	1.46547e-11	2.07849e-09	8.68225	down
SLC8B1	-8.44489	9.07252	1.4659e-11	2.07849e-09	8.68225	down
SLC12A2	-9.00591	8.81013	1.47611e-11	2.07849e-09	8.68225	down
PSRC1	-10.0654	8.00885	1.57057e-11	2.17429e-09	8.66268	down
RSPRY1	-8.61701	8.78741	1.6273e-11	2.23053e-09	8.65159	down
COMMD10	-8.44218	9.04302	1.6663e-11	2.2424e-09	8.64929	down
ARHGAP35	-9.76501	8.39934	2.09495e-11	2.73608e-09	8.56287	down
RHBDF2	-11.1274	7.92195	2.27716e-11	2.94626e-09	8.53073	down
SIVA1	-7.51315	10.8425	2.44229e-11	3.13066e-09	8.50436	down
EIF4G2	-7.34917	12.1638	2.64578e-11	3.32984e-09	8.47758	down
PPP1R9B	-9.96319	8.33204	2.80232e-11	3.46387e-09	8.46044	down
ARMT1	-9.22517	8.3237	2.91244e-11	3.53683e-09	8.45139	down
ZBED4	-8.23894	9.1274	2.95006e-11	3.55136e-09	8.44961	down
MRPL22	-8.76186	8.29805	3.2742e-11	3.87419e-09	8.41182	down
LCLAT1	-8.95905	8.27781	3.54438e-11	4.12339e-09	8.38475	down
RPL27	-7.22077	11.927	4.76385e-11	5.23419e-09	8.28115	down
NUS1	-7.96983	9.19251	4.98737e-11	5.43663e-09	8.26467	down
SMIM15	-7.99577	8.97995	5.57159e-11	6.02602e-09	8.21997	down
IER3IP1	-8.04511	8.69537	7.4334e-11	7.68434e-09	8.11439	down
LMBRD1	-9.54636	7.64498	7.4934e-11	7.68434e-09	8.11439	down
RPS7	-7.22156	10.6971	7.60488e-11	7.74132e-09	8.11119	down
FUBP3	-7.88905	8.68122	7.89377e-11	7.91894e-09	8.10133	down
PSMB1	-7.20381	10.7408	7.98908e-11	7.95689e-09	8.09926	down
PFDN4	-8.17376	8.6736	8.13632e-11	8.04565e-09	8.09444	down
NOTCH2	-7.40886	9.62035	9.16119e-11	8.99486e-09	8.04601	down
L3MBTL2	-10.5165	7.58921	9.48753e-11	9.18499e-09	8.03692	down
RUNDC1	-9.73535	7.58305	9.79746e-11	9.29014e-09	8.03198	down
KHDRBS1	-6.98171	11.8715	1.26476e-10	1.17512e-08	7.92992	down
CARS2	-9.12656	7.97848	1.27413e-10	1.17594e-08	7.92961	down
PAPOLA	-7.03644	10.8971	1.44954e-10	1.32023e-08	7.87935	down
KHDC4	-10.138	7.48848	1.46046e-10	1.32148e-08	7.87894	down
FAM168A	-9.78807	7.47212	1.56493e-10	1.38877e-08	7.85737	down
ZNF37A	-7.12689	9.94914	1.82524e-10	1.55979e-08	7.80693	down
SNU13	-7.48644	8.70194	1.8525e-10	1.56079e-08	7.80665	down
ST13	-7.32172	9.20136	1.85288e-10	1.56079e-08	7.80665	down
RPL28	-6.90527	10.9785	2.09966e-10	1.70986e-08	7.76704	down
RARS2	-7.56644	8.83784	2.30126e-10	1.83096e-08	7.73732	down
FTSJ1	-9.46793	7.83567	2.36145e-10	1.85749e-08	7.73107	down
HACD1	-7.03413	9.87692	2.49349e-10	1.92849e-08	7.71478	down
SUPT16H	-6.96594	10.2859	2.68256e-10	2.04051e-08	7.69026	down
ROCK2	-8.17054	7.79336	2.86148e-10	2.16472e-08	7.6646	down
GALNT12	-8.03773	8.1153	2.90746e-10	2.18755e-08	7.66004	down
PPIA	-6.88923	10.2559	3.05649e-10	2.28724e-08	7.64069	down
CD59	-7.49745	8.33501	3.51437e-10	2.55843e-08	7.59203	down
PACSIN2	-7.84662	8.32933	3.54824e-10	2.55843e-08	7.59203	down
STK4	-8.41401	7.73728	3.5906e-10	2.57364e-08	7.58945	down
ZDHHC9	-7.24457	8.66877	4.74593e-10	3.22072e-08	7.49205	down
TRAPPC2L	-7.38164	8.24903	5.06292e-10	3.40248e-08	7.4682	down
NDUFA3	-7.10294	9.08449	5.41059e-10	3.60117e-08	7.44356	down
FOXP1	-7.42996	8.21827	5.78606e-10	3.83264e-08	7.4165	down
RDH14	-7.97239	7.9511	5.89304e-10	3.86808e-08	7.4125	down
PAXIP1	-8.18751	7.62083	5.98884e-10	3.89247e-08	7.40978	down
SPC24	-9.17942	7.13587	6.59721e-10	4.22832e-08	7.37383	down
PSMA3	-7.63436	8.1427	7.87719e-10	5.00238e-08	7.30082	down
FBXO46	-8.23788	7.53201	8.6828e-10	5.46385e-08	7.2625	down
CDKN1C	-8.10783	7.52566	8.97741e-10	5.59835e-08	7.25194	down
RAE1	-8.13021	7.52104	9.12906e-10	5.66738e-08	7.24662	down
WDR27	-9.76928	7.04544	9.67783e-10	5.95466e-08	7.22514	down
PARP1	-7.02487	8.66352	9.85792e-10	6.03863e-08	7.21906	down
PRPSAP1	-6.80092	9.37643	9.98657e-10	6.06377e-08	7.21726	down
SIAH2	-6.9221	8.80582	1.00943e-09	6.10241e-08	7.2145	down
NOP56	-6.61561	9.75928	1.10403e-09	6.55976e-08	7.18311	down
MICOS13	-7.69695	7.79063	1.16831e-09	6.85345e-08	7.16409	down
MRPS17	-9.67292	6.98727	1.22648e-09	7.16428e-08	7.14483	down
IKZF1	-6.65483	9.4927	1.29424e-09	7.43463e-08	7.12874	down
DEDD	-7.19647	8.24493	1.30084e-09	7.44168e-08	7.12833	down
GFPT1	-7.54964	8.02306	1.31321e-09	7.44609e-08	7.12807	down
UTP20	-7.40828	7.753	1.38366e-09	7.78675e-08	7.10864	down
GPBP1L1	-7.33284	8.2242	1.4118e-09	7.91295e-08	7.10166	down
LARP7	-7.89187	7.41409	1.43468e-09	8.00878e-08	7.09643	down
SLC25A5	-6.47289	10.6064	1.44121e-09	8.01288e-08	7.09621	down
NKRF	-6.8077	8.55295	1.58471e-09	8.67146e-08	7.06191	down
CFAP97	-6.45841	10.1439	1.63616e-09	8.91769e-08	7.04975	down
PXK	-7.10571	7.95806	1.75622e-09	9.53453e-08	7.0207	down
ACBD3	-8.58323	7.35556	1.82187e-09	9.85232e-08	7.00646	down
HDLBP	-6.49612	9.69183	1.97958e-09	1.06222e-07	6.97378	down
KRCC1	-8.15996	7.3339	2.00219e-09	1.0702e-07	6.97053	down
SAPCD2	-8.29585	7.32619	2.08006e-09	1.10331e-07	6.9573	down
EIF4G1	-6.29626	11.4094	2.12021e-09	1.12031e-07	6.95066	down
SPRY1	-9.36509	6.8587	2.13668e-09	1.12472e-07	6.94895	down
BAD	-9.12382	6.8291	2.44147e-09	1.28029e-07	6.89269	down
VCP	-6.5363	8.94025	2.75107e-09	1.4372e-07	6.84248	down
EBP	-6.77001	8.40684	2.95108e-09	1.51125e-07	6.82066	down
CCT7	-6.32682	10.2382	2.95901e-09	1.51125e-07	6.82066	down
RPL13	-6.29633	10.4381	2.96922e-09	1.51125e-07	6.82066	down
TTL	-7.63641	7.23784	3.02519e-09	1.52849e-07	6.81574	down
CNOT1	-6.61578	8.80294	3.0577e-09	1.5393e-07	6.81268	down
YLPM1	-6.4273	9.1965	3.20223e-09	1.58895e-07	6.79889	down
UBR7	-6.56402	8.90099	3.24656e-09	1.60501e-07	6.79452	down
CDCA3	-7.75462	7.54778	3.25779e-09	1.60501e-07	6.79452	down
GLUD1	-8.25782	7.2031	3.49327e-09	1.70094e-07	6.76931	down
ANKLE2	-6.99081	7.78977	3.61538e-09	1.73188e-07	6.76148	down
ATP5F1D	-7.40863	7.52417	3.6577e-09	1.74611e-07	6.75793	down
TMEM68	-7.54404	7.18397	3.87933e-09	1.83923e-07	6.73536	down
PRIM1	-9.40488	6.71219	3.92952e-09	1.85667e-07	6.73127	down
MEPCE	-7.08622	7.48459	4.33209e-09	2.0058e-07	6.69771	down
AKAP1	-8.88803	6.68605	4.41925e-09	2.03523e-07	6.69139	down
RPS4X	-6.10061	11.7702	4.44324e-09	2.03523e-07	6.69139	down
GRWD1	-6.31118	9.50141	4.46385e-09	2.03523e-07	6.69139	down
GOLGB1	-7.01689	7.95149	4.57124e-09	2.06811e-07	6.68443	down
CNP	-6.75766	8.29548	4.72793e-09	2.13204e-07	6.67121	down
RRP1B	-6.66898	8.28849	4.91737e-09	2.20311e-07	6.65696	down
ATP6V1H	-6.95442	7.71271	5.02163e-09	2.24256e-07	6.64926	down
FAM118B	-7.39991	7.44421	5.15504e-09	2.29474e-07	6.63927	down
TXLNG	-7.61271	7.10608	5.37158e-09	2.36828e-07	6.62557	down
SP4	-7.31917	7.41944	5.73565e-09	2.50487e-07	6.60121	down
GFUS	-9.02705	6.62159	5.80428e-09	2.51895e-07	6.59878	down
ME2	-7.12515	7.67163	5.91334e-09	2.55826e-07	6.59206	down
TMEM116	-8.5102	6.6048	6.37369e-09	2.74883e-07	6.56085	down
PHF23	-6.16593	9.59187	6.8218e-09	2.90588e-07	6.53672	down
UBE2M	-6.91854	7.8392	7.37017e-09	3.0919e-07	6.50978	down
C2orf15	-8.55915	6.55327	7.97371e-09	3.30503e-07	6.48082	down
PDE3B	-6.66189	7.99458	8.48298e-09	3.49519e-07	6.45653	down
UBL4A	-7.87163	6.996	8.52694e-09	3.50288e-07	6.45558	down
RPS6KA3	-7.46256	7.28264	1.00695e-08	4.05237e-07	6.39229	down
GIGYF2	-6.89078	7.27977	1.0474e-08	4.17872e-07	6.37896	down
YIF1A	-9.70457	6.45984	1.15325e-08	4.54861e-07	6.34212	down
ASXL1	-6.28084	8.36267	1.19094e-08	4.68393e-07	6.32939	down
ZNF281	-6.58075	7.91101	1.20004e-08	4.70634e-07	6.32732	down
TRIP12	-7.81687	6.90373	1.23507e-08	4.83002e-07	6.31605	down
C19orf47	-8.85148	6.43167	1.32627e-08	5.14309e-07	6.28878	down
C1orf50	-8.5826	6.42634	1.32627e-08	5.14309e-07	6.28878	down
NDUFA5	-5.8992	10.2573	1.3676e-08	5.27384e-07	6.27787	down
NDUFB8	-6.02601	9.1523	1.48053e-08	5.69347e-07	6.24462	down
MCM4	-6.05295	8.90958	1.56552e-08	5.93681e-07	6.22645	down
ATP6V1D	-6.06095	8.73348	1.56954e-08	5.93681e-07	6.22645	down
RBM42	-7.88303	6.84591	1.60144e-08	6.00822e-07	6.22125	down
PITX1	-7.96095	6.83728	1.64458e-08	6.12611e-07	6.21282	down
MAP4	-7.35	6.83773	1.64458e-08	6.12611e-07	6.21282	down
MPZL1	-6.43535	7.9981	1.67575e-08	6.2196e-07	6.20624	down
EBAG9	-7.26615	6.83471	1.68907e-08	6.23561e-07	6.20512	down
RBM18	-7.32327	7.15099	1.75203e-08	6.43373e-07	6.19154	down
MYBL2	-6.08736	8.69542	1.84379e-08	6.69959e-07	6.17395	down
TMEM43	-7.22744	7.11366	2.085e-08	7.42025e-07	6.12958	down
SET	-5.71674	11.8339	2.13129e-08	7.56553e-07	6.12116	down
DDX54	-5.99588	8.90555	2.25007e-08	7.90607e-07	6.10204	down
POLR1A	-8.31716	6.75696	2.28326e-08	8.0024e-07	6.09678	down
EIF2B5	-6.84975	7.08349	2.38338e-08	8.26954e-07	6.08252	down
GTF2H1	-6.22576	7.91558	2.39631e-08	8.29362e-07	6.08126	down
MRPL17	-6.39463	7.5603	2.43164e-08	8.35326e-07	6.07814	down
PTER	-6.5592	7.54639	2.55352e-08	8.71975e-07	6.0595	down
ADCY1	-6.19108	8.17826	2.5849e-08	8.77093e-07	6.05695	down
AARS2	-7.68219	6.71366	2.78787e-08	9.39058e-07	6.02731	down
SEC11A	-5.77476	9.83588	2.80381e-08	9.42133e-07	6.02589	down
MOB1A	-6.18406	8.02379	2.82526e-08	9.47043e-07	6.02363	down
RPS9	-5.84066	8.99869	2.85061e-08	9.5283e-07	6.02098	down
CACNB2	-7.0087	6.7095	2.87005e-08	9.5283e-07	6.02098	down
DECR2	-8.07581	6.70007	2.95506e-08	9.76368e-07	6.01039	down
DYNLRB1	-6.66196	7.28459	3.05967e-08	1.00613e-06	5.99735	down
ZDHHC21	-9.00439	6.21641	3.16803e-08	1.03684e-06	5.98429	down
MT3	-7.5912	6.68179	3.22815e-08	1.05402e-06	5.97715	down
CREBZF	-8.31629	6.21227	3.29982e-08	1.07489e-06	5.96864	down
FBXW11	-7.54072	6.6747	3.32561e-08	1.08075e-06	5.96628	down
ZNF438	-8.7457	6.20518	3.438e-08	1.10946e-06	5.95489	down
RCC1	-6.11703	7.97419	3.50459e-08	1.12832e-06	5.94757	down
ALDH16A1	-7.4127	6.65485	3.53095e-08	1.13417e-06	5.94532	down
FUS	-5.87853	8.62968	3.5936e-08	1.14631e-06	5.9407	down
CTBP1	-5.60885	11.0121	3.74989e-08	1.18795e-06	5.9252	down
CABIN1	-5.74466	9.34949	3.89984e-08	1.23263e-06	5.90917	down
FBXL3	-6.78162	7.21309	4.13374e-08	1.28891e-06	5.88978	down
SIPA1L2	-5.9887	8.1855	4.2548e-08	1.32071e-06	5.87919	down
TCF3	-5.7999	8.58795	4.30573e-08	1.33055e-06	5.87597	down
RWDD4	-8.62838	6.13075	4.61748e-08	1.41739e-06	5.84851	down
LNPEP	-5.99275	7.75559	4.74594e-08	1.4472e-06	5.83947	down
HRK	-8.18338	6.5674	5.12251e-08	1.54314e-06	5.81159	down
ITPK1	-8.2849	6.10385	5.26273e-08	1.57472e-06	5.8028	down
ARHGAP5	-7.21858	6.56358	5.28924e-08	1.57472e-06	5.8028	down
EIF4G3	-6.25601	7.56193	5.3184e-08	1.57729e-06	5.80209	down
NUP160	-6.12007	7.72818	5.32067e-08	1.57729e-06	5.80209	down
EIF3G	-7.78706	6.06667	6.01494e-08	1.76048e-06	5.75437	down
DCAKD	-6.34729	7.12723	6.05239e-08	1.76398e-06	5.75351	down
YME1L1	-5.55731	9.37146	6.74301e-08	1.95293e-06	5.70931	down
LYPLAL1	-7.72834	6.49469	6.87573e-08	1.98722e-06	5.70176	down
EVI2B	-8.07816	6.03863	6.89477e-08	1.98857e-06	5.70146	down
RPL35A	-5.84985	8.05509	7.37369e-08	2.10477e-06	5.6768	down
DAPK3	-6.24942	7.29498	7.4311e-08	2.11679e-06	5.67432	down
CDC42BPA	-6.52867	6.80397	7.81463e-08	2.20337e-06	5.65691	down
CEP290	-8.14828	6.00466	7.92742e-08	2.23063e-06	5.65157	down
ADD1	-6.93449	6.78964	8.03094e-08	2.25518e-06	5.64682	down
BEX5	-6.8459	6.78827	8.25423e-08	2.29923e-06	5.63842	down
TMEM39B	-6.06649	7.61473	8.59305e-08	2.37924e-06	5.62356	down
RASA2	-6.51529	7.03571	8.67159e-08	2.39142e-06	5.62134	down
MTA2	-6.2139	7.04056	8.67159e-08	2.39142e-06	5.62134	down
ZNF346	-5.97506	7.44121	8.96621e-08	2.46286e-06	5.60856	down
RPS6	-5.34672	13.199	9.02e-08	2.47273e-06	5.60682	down
SNAPC2	-6.6259	6.7566	9.48469e-08	2.57969e-06	5.58843	down
EXOSC3	-7.94274	5.95937	9.59651e-08	2.60483e-06	5.58422	down
OSBPL6	-6.17508	7.23557	9.61475e-08	2.60483e-06	5.58422	down
DGKH	-7.0525	6.42091	9.70055e-08	2.62294e-06	5.58121	down
RPGR	-6.78317	6.73097	1.03249e-07	2.77549e-06	5.55666	down
PISD	-8.9399	5.92825	1.05822e-07	2.83875e-06	5.54687	down
GNG7	-5.74624	7.96905	1.06422e-07	2.83875e-06	5.54687	down
MKLN1	-6.65396	6.39528	1.07967e-07	2.86891e-06	5.54228	down
CCM2	-5.57248	8.74878	1.09988e-07	2.917e-06	5.53506	down
SLTM	-5.56318	8.52715	1.12138e-07	2.96833e-06	5.52749	down
HNRNPUL1	-5.94369	7.55126	1.12615e-07	2.97527e-06	5.52647	down
MRTO4	-5.67069	8.26514	1.1385e-07	3.00216e-06	5.52257	down
FAM104B	-5.64875	8.16493	1.16146e-07	3.05109e-06	5.51555	down
PRPF38A	-6.1715	7.17944	1.206e-07	3.1621e-06	5.50002	down
DYRK3	-5.66456	8.04948	1.21556e-07	3.18113e-06	5.49742	down
BAP1	-6.95922	6.35939	1.24897e-07	3.25015e-06	5.4881	down
SP3	-6.26554	6.68921	1.26443e-07	3.2842e-06	5.48357	down
CEP70	-6.02127	7.14484	1.39921e-07	3.61393e-06	5.44202	down
ZFAND1	-6.65246	6.31435	1.50578e-07	3.87471e-06	5.41176	down
EIF5B	-5.25376	10.6593	1.56868e-07	4.00678e-06	5.3972	down
SCP2	-5.46945	8.44814	1.57636e-07	4.019e-06	5.39588	down
UBC	-5.33616	9.46291	1.61339e-07	4.0933e-06	5.38793	down
CRIPT	-6.62942	6.30291	1.62531e-07	4.11348e-06	5.38579	down
PRPF8	-5.69571	7.7411	1.65789e-07	4.18828e-06	5.37796	down
BRAT1	-7.57424	6.28013	1.68918e-07	4.25957e-06	5.37063	down
SCARA3	-7.81956	6.26992	1.75599e-07	4.40611e-06	5.35594	down
GXYLT1	-6.48598	6.60765	1.76291e-07	4.40611e-06	5.35594	down
G2E3	-6.108	6.87347	1.76321e-07	4.40611e-06	5.35594	down
MBNL2	-5.97504	6.87465	1.76321e-07	4.40611e-06	5.35594	down
RANBP1	-5.86848	7.27315	1.81667e-07	4.51526e-06	5.34532	down
ATP5IF1	-5.43732	8.4738	1.94578e-07	4.81024e-06	5.31783	down
TAF3	-5.46196	8.13989	1.95056e-07	4.81347e-06	5.31754	down
NAPG	-5.72315	7.25621	1.96638e-07	4.84066e-06	5.3151	down
BABAM2	-5.43214	8.54044	1.98833e-07	4.86333e-06	5.31307	down
NOLC1	-5.29034	9.33464	1.9953e-07	4.87177e-06	5.31231	down
MZT1	-6.12584	6.83611	2.06387e-07	5.0039e-06	5.30069	down
RRP7A	-7.43569	6.22911	2.13968e-07	5.16058e-06	5.2873	down
NKX3-1	-6.78978	6.23016	2.13968e-07	5.16058e-06	5.2873	down
HEBP1	-6.75443	6.22932	2.13968e-07	5.16058e-06	5.2873	down
TCF4	-5.59321	7.79929	2.16284e-07	5.19832e-06	5.28414	down
TARS1	-5.16038	11.1574	2.1847e-07	5.24176e-06	5.28052	down
ATP11A	-7.48025	5.76399	2.19791e-07	5.25525e-06	5.27941	down
MAU2	-6.13129	7.03126	2.23474e-07	5.32492e-06	5.27369	down
GABARAPL2	-6.08495	7.03153	2.23474e-07	5.32492e-06	5.27369	down
RNF126	-5.7689	7.38155	2.27868e-07	5.41099e-06	5.26672	down
IER5	-7.68522	6.20293	2.31982e-07	5.48018e-06	5.26121	down
LPAR2	-8.06512	5.7459	2.32365e-07	5.48018e-06	5.26121	down
ZFP28	-7.79781	5.7415	2.32365e-07	5.48018e-06	5.26121	down
TADA2B	-6.57103	6.53467	2.3459e-07	5.52324e-06	5.25781	down
HIGD1A	-5.73765	7.21234	2.35872e-07	5.53459e-06	5.25691	down
ADAT2	-7.70487	6.1986	2.41646e-07	5.65091e-06	5.24788	down
REEP4	-6.32902	6.79169	2.42565e-07	5.65332e-06	5.2477	down
ZNF48	-5.31825	8.56212	2.43453e-07	5.66448e-06	5.24684	down
DR1	-5.3388	8.48279	2.55501e-07	5.93483e-06	5.22659	down
C14orf39	-8.59758	5.7116	2.60104e-07	6.02154e-06	5.22029	down
TSPAN7	-5.5379	7.50339	2.60956e-07	6.03117e-06	5.2196	down
RFX3	-6.79333	6.1758	2.73563e-07	6.3015e-06	5.20056	down
DCTN2	-5.1725	9.4489	2.75718e-07	6.31775e-06	5.19944	down
TAOK1	-5.75765	6.98532	2.76225e-07	6.31775e-06	5.19944	down
RNF125	-6.71578	6.49363	2.7655e-07	6.31775e-06	5.19944	down
RELL1	-6.17189	6.50619	2.7655e-07	6.31775e-06	5.19944	down
NDUFA1	-5.34392	8.13789	2.89594e-07	6.59398e-06	5.18085	down
TMEM185B	-8.48779	5.68517	2.91758e-07	6.62884e-06	5.17856	down
PPFIA1	-5.49331	7.84286	2.92083e-07	6.62884e-06	5.17856	down
CLK1	-6.39987	6.47958	2.95729e-07	6.70062e-06	5.17389	down
PWWP2B	-7.07428	6.15293	2.97563e-07	6.72017e-06	5.17262	down
ARFRP1	-6.32347	6.47727	3.05895e-07	6.89709e-06	5.16133	down
SF3A3	-5.60785	7.30781	3.1294e-07	7.04445e-06	5.15215	down
GNAS	-5.25167	8.56197	3.21566e-07	7.22687e-06	5.14105	down
ZNF335	-6.68383	6.12915	3.24041e-07	7.27069e-06	5.13842	down
COX6C	-5.07371	10.5654	3.3007e-07	7.38206e-06	5.13182	down
WIPF2	-5.27004	8.55072	3.37563e-07	7.53746e-06	5.12278	down
MED14	-6.48433	6.09964	3.69057e-07	8.1196e-06	5.09047	down
NIPBL	-5.24516	8.46356	3.69429e-07	8.1196e-06	5.09047	down
ITFG1	-5.56027	7.09718	3.85202e-07	8.40769e-06	5.07532	down
PPM1E	-7.02019	6.09059	3.85646e-07	8.40769e-06	5.07532	down
MRPL51	-5.63694	7.25852	3.8769e-07	8.43896e-06	5.07371	down
TRDMT1	-5.44178	7.6609	3.88787e-07	8.44675e-06	5.07331	down
TSPYL4	-5.93653	6.8927	3.99891e-07	8.6232e-06	5.06433	down
ALG3	-5.91091	6.89213	3.99891e-07	8.6232e-06	5.06433	down
SDF2	-5.3786	7.53174	4.01946e-07	8.65402e-06	5.06278	down
MRPS21	-6.4589	6.08146	4.03107e-07	8.66256e-06	5.06235	down
URB2	-5.88536	6.66918	4.16598e-07	8.9143e-06	5.04991	down
SAMD8	-8.68364	5.60779	4.17254e-07	8.9143e-06	5.04991	down
DNMT1	-5.0509	9.9725	4.22977e-07	8.98112e-06	5.04667	down
SLC2A11	-6.5821	6.39043	4.33401e-07	9.14634e-06	5.03875	down
CAPN10	-7.13662	6.04781	4.40854e-07	9.28948e-06	5.03201	down
SNX5	-5.04986	9.4726	4.41553e-07	9.29006e-06	5.03198	down
MED18	-7.33153	5.59605	4.43797e-07	9.30898e-06	5.0311	down
HSBP1	-5.10665	9.01318	4.53505e-07	9.48388e-06	5.02301	down
WWC3	-7.65488	6.04311	4.61257e-07	9.58806e-06	5.01827	down
FAM124A	-6.01078	6.62063	4.99253e-07	1.02852e-05	4.98779	down
CD247	-5.81302	6.84026	5.04799e-07	1.03511e-05	4.98501	down
POMK	-5.66711	6.84245	5.04799e-07	1.03511e-05	4.98501	down
ATRN	-6.44713	6.01914	5.29366e-07	1.07773e-05	4.96749	down
SKA1	-5.37016	7.46333	5.34625e-07	1.08684e-05	4.96384	down
RAP1B	-5.62033	7.17287	5.48051e-07	1.10924e-05	4.95497	down
GREB1	-7.47167	5.52534	5.71537e-07	1.14986e-05	4.93935	down
DBN1	-5.36084	7.56942	5.72272e-07	1.14986e-05	4.93935	down
ADAM10	-4.91839	11.0003	5.88407e-07	1.18057e-05	4.92791	down
TBC1D2	-8.47137	5.50377	6.09843e-07	1.22004e-05	4.91363	down
PWP1	-4.96442	9.54583	6.2011e-07	1.2385e-05	4.9071	down
ATP2B1	-5.48848	6.98109	6.2508e-07	1.24333e-05	4.90541	down
PSAT1	-5.48236	6.9801	6.2508e-07	1.24333e-05	4.90541	down
PDZD8	-6.04232	6.30379	6.26811e-07	1.24499e-05	4.90483	down
CLIP1	-4.89243	11.414	6.36164e-07	1.25815e-05	4.90027	down
ADI1	-5.22944	7.54357	6.4052e-07	1.26496e-05	4.89792	down
PRMT9	-7.9035	5.49438	6.51161e-07	1.28233e-05	4.892	down
POLR3F	-6.51589	6.28044	6.76632e-07	1.32681e-05	4.87719	down
CUL4A	-6.40908	6.2865	6.76632e-07	1.32681e-05	4.87719	down
SLC25A28	-5.76288	6.54712	6.83285e-07	1.33796e-05	4.87356	down
BRIX1	-4.87271	11.1792	6.95445e-07	1.35664e-05	4.86754	down
B4GALT2	-8.23529	5.48154	6.95761e-07	1.35664e-05	4.86754	down
RAD23B	-5.77438	6.74083	7.59621e-07	1.47286e-05	4.83184	down
SEPTIN3	-7.11814	5.45701	7.96041e-07	1.53701e-05	4.81332	down
GIT2	-5.38277	6.91791	8.18314e-07	1.57782e-05	4.80194	down
ACSL4	-5.03222	8.12632	8.40696e-07	1.61872e-05	4.79083	down
TAF9B	-6.22292	6.22732	8.5607e-07	1.64375e-05	4.78416	down
TUBGCP3	-5.98183	6.23426	8.5607e-07	1.64375e-05	4.78416	down
RAB8A	-7.00951	5.88672	8.57468e-07	1.64415e-05	4.78406	down
EMC2	-5.38764	7.06465	8.64578e-07	1.65321e-05	4.78167	down
ZNF791	-6.11757	6.21825	8.91077e-07	1.69685e-05	4.77036	down
DNAJC10	-5.7471	6.69849	9.01502e-07	1.70542e-05	4.76817	down
SOCS4	-6.16908	5.89391	9.01739e-07	1.70542e-05	4.76817	down
ANKRD54	-7.1419	5.40968	9.13479e-07	1.72057e-05	4.76433	down
RRAGA	-5.10408	7.66478	9.54042e-07	1.7921e-05	4.74664	down
ARHGAP21	-4.92066	8.83503	9.6085e-07	1.80244e-05	4.74414	down
KCNMB4	-5.20307	7.32405	9.6817e-07	1.81126e-05	4.74202	down
RASSF2	-5.87976	6.45761	9.83681e-07	1.83039e-05	4.73746	down
FAM126A	-5.01728	8.22771	9.92574e-07	1.84198e-05	4.73471	down
LYST	-6.39875	6.18098	1.0065e-06	1.86034e-05	4.73041	down
PPP1R3D	-5.96985	6.18838	1.0065e-06	1.86034e-05	4.73041	down
DCK	-6.40512	5.85236	1.05135e-06	1.93576e-05	4.71315	down
RBM41	-6.99053	5.38539	1.0515e-06	1.93576e-05	4.71315	down
QDPR	-4.83141	9.4915	1.11382e-06	2.03964e-05	4.69045	down
BNIP1	-5.57897	6.42552	1.12919e-06	2.06019e-05	4.68609	down
ORAI1	-7.95886	5.36675	1.1295e-06	2.06019e-05	4.68609	down
TFAP4	-6.54227	5.82174	1.16712e-06	2.11765e-05	4.67415	down
TSPAN5	-5.5813	6.63428	1.1762e-06	2.13133e-05	4.67135	down
MBOAT7	-5.93982	6.40146	1.21122e-06	2.18605e-05	4.66034	down
RPS19	-4.92722	8.48277	1.21345e-06	2.18605e-05	4.66034	down
ZER1	-8.13114	5.33572	1.2143e-06	2.18605e-05	4.66034	down
CENPC	-6.73807	5.80633	1.23052e-06	2.20665e-05	4.65627	down
TRIM38	-7.37925	5.78988	1.29795e-06	2.30665e-05	4.63702	down
TRIM14	-6.48651	5.80012	1.29795e-06	2.30665e-05	4.63702	down
CTNNA1	-6.21279	5.80018	1.29795e-06	2.30665e-05	4.63702	down
BAK1	-5.56826	6.39593	1.30025e-06	2.30778e-05	4.63681	down
ANKEF1	-7.56695	5.32813	1.30657e-06	2.31602e-05	4.63526	down
PLRG1	-5.29743	6.79514	1.34172e-06	2.37225e-05	4.62484	down
VMP1	-4.83405	8.56215	1.35817e-06	2.39828e-05	4.6201	down
FAN1	-6.86883	5.78145	1.3697e-06	2.41249e-05	4.61754	down
SIPA1	-8.57082	5.31263	1.40708e-06	2.47347e-05	4.60669	down
TOM1L2	-6.25138	6.10442	1.40969e-06	2.47347e-05	4.60669	down
TUBE1	-6.24548	6.10179	1.40969e-06	2.47347e-05	4.60669	down
PCGF5	-5.1108	7.34776	1.44565e-06	2.53336e-05	4.5963	down
UBE3D	-5.43428	6.7694	1.49663e-06	2.60621e-05	4.58399	down
MSL2	-4.90314	7.91216	1.51486e-06	2.62787e-05	4.5804	down
ISY1	-4.85797	8.25286	1.54256e-06	2.65942e-05	4.57521	down
TM7SF3	-4.81457	8.71803	1.55829e-06	2.68321e-05	4.57135	down
RAD21	-4.72276	9.56454	1.58475e-06	2.72537e-05	4.56457	down
COA8	-6.15913	6.07709	1.60726e-06	2.75724e-05	4.55953	down
TMEM242	-6.25866	6.06427	1.68013e-06	2.87157e-05	4.54188	down
MECOM	-5.93308	6.06823	1.68013e-06	2.87157e-05	4.54188	down
FBXL12	-4.90007	8.10062	1.69912e-06	2.90044e-05	4.53754	down
CKAP4	-5.48537	6.54715	1.70829e-06	2.90892e-05	4.53627	down
SLC25A11	-5.09507	7.30834	1.71135e-06	2.91055e-05	4.53602	down
C11orf1	-5.04268	7.1846	1.71688e-06	2.91638e-05	4.53516	down
LTB4R	-8.35788	5.25837	1.76696e-06	2.99073e-05	4.52422	down
TMX2	-4.65046	10.6047	1.76704e-06	2.99073e-05	4.52422	down
APOO	-5.27293	6.89041	1.76713e-06	2.99073e-05	4.52422	down
RNH1	-5.02564	7.51577	1.7849e-06	3.01711e-05	4.52041	down
UBE2F	-6.9205	5.70978	1.80543e-06	3.04809e-05	4.51597	down
CCDC6	-4.71264	8.96483	1.81907e-06	3.06365e-05	4.51376	down
AKR7A2	-4.86167	7.86595	1.83427e-06	3.0855e-05	4.51068	down
MAP2K5	-6.25443	6.04043	1.83768e-06	3.08748e-05	4.5104	down
AK6	-4.88375	7.93481	1.86553e-06	3.13047e-05	4.50439	down
VASH1	-7.94253	5.23123	1.90992e-06	3.20108e-05	4.4947	down
NCBP2	-4.97921	7.59384	1.91547e-06	3.2065e-05	4.49397	down
FAM199X	-5.70825	6.03339	1.92284e-06	3.21496e-05	4.49282	down
FBL	-4.77416	8.19687	1.96605e-06	3.27928e-05	4.48422	down
SPATA5	-6.17255	6.02187	2.01262e-06	3.34487e-05	4.47562	down
CEBPB	-6.39157	5.6885	2.02342e-06	3.35074e-05	4.47486	down
PPP6R2	-8.49531	5.21175	2.06647e-06	3.4098e-05	4.46727	down
ZNF586	-7.67513	5.22186	2.06647e-06	3.4098e-05	4.46727	down
GPR157	-7.46893	5.22021	2.06647e-06	3.4098e-05	4.46727	down
STK26	-5.2776	6.50063	2.0767e-06	3.41854e-05	4.46616	down
VPS35	-4.82554	8.11175	2.11977e-06	3.48114e-05	4.45828	down
MT-CO1	-4.57377	11.9406	2.19187e-06	3.59529e-05	4.44427	down
UQCRC2	-4.69738	8.59222	2.2125e-06	3.62056e-05	4.44122	down
ATP5MG	-4.74666	8.28436	2.22889e-06	3.6324e-05	4.43981	down
COX5B	-4.65648	9.38006	2.23073e-06	3.6324e-05	4.43981	down
ZNF823	-6.82106	5.19813	2.23811e-06	3.6324e-05	4.43981	down
SMAP2	-6.81836	5.18982	2.23811e-06	3.6324e-05	4.43981	down
RPS20	-4.60676	9.9242	2.24228e-06	3.63491e-05	4.43951	down
C5orf22	-4.98176	7.24485	2.24594e-06	3.63658e-05	4.43931	down
SLC52A2	-6.3437	5.66233	2.27253e-06	3.67438e-05	4.43482	down
SMARCD1	-4.96975	7.23955	2.29103e-06	3.69054e-05	4.43291	down
WSB1	-5.3714	6.66185	2.29526e-06	3.69054e-05	4.43291	down
PSMD3	-4.69452	8.43086	2.35964e-06	3.78965e-05	4.4214	down
PLD3	-7.23829	5.16722	2.4265e-06	3.88802e-05	4.41027	down
OTUD4	-7.15742	5.17388	2.4265e-06	3.88802e-05	4.41027	down
SERBP1	-4.57315	10.4629	2.48706e-06	3.97585e-05	4.40057	down
CCNT1	-4.71917	8.25594	2.50646e-06	4.00225e-05	4.3977	down
DYNLL2	-6.88593	5.62759	2.55793e-06	4.07972e-05	4.38937	down
SRRM2	-4.88477	7.61362	2.59415e-06	4.13273e-05	4.38376	down
PIP5K1A	-4.73071	7.99737	2.61945e-06	4.16824e-05	4.38005	down
EXT2	-5.50162	6.43612	2.62899e-06	4.17861e-05	4.37897	down
CD81	-4.78178	7.85053	2.66005e-06	4.2183e-05	4.37486	down
GOLM2	-5.09329	6.63365	2.66482e-06	4.22103e-05	4.37458	down
REST	-5.62365	5.95122	2.79698e-06	4.39517e-05	4.35702	down
MICALL1	-7.15843	5.13285	2.86135e-06	4.48106e-05	4.34862	down
COTL1	-5.28522	6.40748	3.02058e-06	4.72508e-05	4.32559	down
SATB1	-5.09422	6.91226	3.04327e-06	4.7552e-05	4.32283	down
CCDC7	-6.03057	5.90371	3.23834e-06	5.02034e-05	4.29927	down
ARL8B	-4.8414	7.15825	3.24438e-06	5.02407e-05	4.29894	down
DMAC2	-6.07976	5.58021	3.26329e-06	5.03646e-05	4.29787	down
SERF2	-5.0601	6.88556	3.36413e-06	5.18054e-05	4.28562	down
ZNF850	-8.80806	5.08987	3.38925e-06	5.18461e-05	4.28528	down
SNAPC4	-7.40627	5.08305	3.38925e-06	5.18461e-05	4.28528	down
ZNF780B	-6.10995	5.56378	3.4734e-06	5.28995e-05	4.27655	down
AGPS	-6.07332	5.56217	3.4734e-06	5.28995e-05	4.27655	down
PTPN7	-4.94735	6.8785	3.53918e-06	5.38423e-05	4.26888	down
NDST1	-5.65473	6.14732	3.54734e-06	5.39072e-05	4.26835	down
FOXK2	-4.59626	8.52197	3.56645e-06	5.41381e-05	4.2665	down
CDC37L1	-8.5101	5.06788	3.69514e-06	5.57249e-05	4.25395	down
PITPNB	-7.5806	5.06987	3.69514e-06	5.57249e-05	4.25395	down
C16orf91	-6.75927	5.52873	3.69935e-06	5.57277e-05	4.25393	down
SND1	-4.86839	6.86712	3.72489e-06	5.60515e-05	4.25141	down
OARD1	-4.96437	6.71316	3.74095e-06	5.619e-05	4.25034	down
EPS15L1	-5.23124	6.3603	3.74221e-06	5.619e-05	4.25034	down
EIF6	-6.06633	5.86716	3.76254e-06	5.6373e-05	4.24893	down
RPUSD4	-5.42908	5.8754	3.76254e-06	5.6373e-05	4.24893	down
NSF	-4.91974	7.11083	3.84814e-06	5.75932e-05	4.23963	down
MALT1	-6.65697	5.52162	3.94253e-06	5.87518e-05	4.23098	down
DENND1A	-5.86672	5.52451	3.94253e-06	5.87518e-05	4.23098	down
SLC38A5	-5.36063	6.33434	4.02589e-06	5.97859e-05	4.2234	down
DUSP10	-7.09111	5.05582	4.03352e-06	5.97859e-05	4.2234	down
POU3F3	-6.85288	5.04727	4.03352e-06	5.97859e-05	4.2234	down
MTA1	-5.80476	5.84049	4.16682e-06	6.16957e-05	4.20975	down
SLC35E2B	-4.8473	7.09089	4.19839e-06	6.20966e-05	4.20693	down
GPN1	-5.07807	6.50974	4.40742e-06	6.47186e-05	4.18897	down
TAF4	-7.64137	5.02749	4.40838e-06	6.47186e-05	4.18897	down
ATP5MJ	-4.42851	9.75627	4.53671e-06	6.64616e-05	4.17743	down
KLHL7	-5.17259	6.09287	4.58408e-06	6.70845e-05	4.17338	down
IMPA1	-5.48106	6.07312	4.78919e-06	6.96753e-05	4.15692	down
RABEPK	-5.88749	5.48463	4.79131e-06	6.96753e-05	4.15692	down
RP2	-7.834	4.99975	4.82427e-06	6.99342e-05	4.15531	down
SLAIN2	-6.71605	5.00557	4.82427e-06	6.99342e-05	4.15531	down
SRRT	-4.66444	7.551	4.83812e-06	7.00617e-05	4.15452	down
PPP4R1	-5.39584	5.80698	4.87164e-06	7.04733e-05	4.15198	down
PAWR	-6.90047	5.45746	5.12008e-06	7.3759e-05	4.13218	down
AURKA	-4.87931	6.6352	5.15742e-06	7.42196e-05	4.12948	down
CHCHD1	-4.50571	8.38132	5.29698e-06	7.58339e-05	4.12014	down
CMTR2	-5.0614	6.6242	5.31461e-06	7.60077e-05	4.11914	down
EMG1	-4.40217	9.56456	5.32805e-06	7.61213e-05	4.11849	down
PDCD11	-4.44413	8.74218	5.37224e-06	7.66736e-05	4.11535	down
MCCC2	-5.07456	6.45817	5.38116e-06	7.67217e-05	4.11508	down
ATP5MC1	-4.36926	10.1733	5.46645e-06	7.76324e-05	4.10996	down
ST20	-5.03706	6.6192	5.47738e-06	7.76935e-05	4.10962	down
OTULIN	-4.74985	7.03119	5.49335e-06	7.78403e-05	4.1088	down
TARDBP	-4.69592	7.13954	5.52546e-06	7.82151e-05	4.10671	down
FYB1	-4.6501	7.43091	5.58428e-06	7.89671e-05	4.10255	down
GALNT10	-5.76824	5.76979	5.71851e-06	8.06182e-05	4.09357	down
TMEM167B	-4.82365	6.89693	5.73005e-06	8.06987e-05	4.09313	down
TRERF1	-7.93676	4.94816	5.8006e-06	8.13612e-05	4.08958	down
GIGYF1	-7.44483	4.96382	5.8006e-06	8.13612e-05	4.08958	down
PBX3	-7.24368	4.94972	5.8006e-06	8.13612e-05	4.08958	down
SMARCD2	-6.82977	5.41701	5.85945e-06	8.1855e-05	4.08695	down
HGSNAT	-6.23607	5.43089	5.85945e-06	8.1855e-05	4.08695	down
ODR4	-5.88688	5.42696	5.85945e-06	8.1855e-05	4.08695	down
MBD4	-4.88281	6.88515	5.87584e-06	8.20011e-05	4.08618	down
ANKRD27	-4.94468	6.58948	6.18899e-06	8.62844e-05	4.06407	down
VPS16	-6.5696	5.4017	6.2752e-06	8.71353e-05	4.05981	down
HNRNPM	-4.41328	8.55196	6.35731e-06	8.8187e-05	4.0546	down
TTLL5	-4.61826	7.39353	6.54113e-06	9.05554e-05	4.04309	down
BZW2	-4.65487	7.19864	6.64621e-06	9.18264e-05	4.03703	down
CISD1	-4.32524	9.89188	6.82823e-06	9.38729e-05	4.02746	down
ATP2C1	-4.66795	7.29022	6.84687e-06	9.40358e-05	4.02671	down
OXLD1	-5.34092	5.98548	6.87575e-06	9.43388e-05	4.02531	down
ALDH1A2	-4.47911	7.82995	6.92396e-06	9.48124e-05	4.02313	down
SART3	-4.93341	6.56164	7.01006e-06	9.5663e-05	4.01926	down
CHMP1B	-6.89893	4.90824	7.01372e-06	9.5663e-05	4.01926	down
DEF8	-5.7477	5.71106	7.1278e-06	9.71233e-05	4.01268	down
MARK2	-4.99967	6.19721	7.1689e-06	9.74914e-05	4.01103	down
SLC35C1	-4.92846	6.19991	7.1689e-06	9.74914e-05	4.01103	down
UBE3B	-6.01581	5.37506	7.21383e-06	9.791e-05	4.00917	down
AHCY	-4.52422	7.68217	7.26418e-06	9.84968e-05	4.00658	down
LATS1	-5.5091	5.69998	7.54066e-06	0.000101946	3.99163	down
ARL4D	-7.65784	4.88746	7.72941e-06	0.00010388	3.98347	down
C9orf43	-7.53508	4.89065	7.72941e-06	0.00010388	3.98347	down
ABHD12	-6.56313	4.89358	7.72941e-06	0.00010388	3.98347	down
SNRNP40	-6.18453	5.35424	7.74369e-06	0.00010388	3.98347	down
DDIT3	-5.94913	5.36412	7.74369e-06	0.00010388	3.98347	down
UBR2	-4.52586	7.58473	8.06851e-06	0.000108027	3.96647	down
MLF2	-4.84483	6.66902	8.2293e-06	0.000110074	3.95832	down
RHOQ	-6.74954	5.32355	8.31923e-06	0.000111062	3.95443	down
TUT1	-5.4932	5.67629	8.45252e-06	0.000112733	3.94795	down
SPPL2A	-5.04963	6.34615	8.48705e-06	0.000112976	3.94702	down
RNF103	-7.49184	4.8713	8.53121e-06	0.000113237	3.94601	down
WDR33	-4.34345	8.35599	8.55269e-06	0.000113413	3.94534	down
STARD7	-5.43389	5.92544	8.71555e-06	0.000115352	3.93798	down
TAB2	-5.73162	5.3204	8.94498e-06	0.000117825	3.92876	down
VANGL1	-5.63806	5.32528	8.94498e-06	0.000117825	3.92876	down
MAPK1	-5.57614	5.32458	8.94498e-06	0.000117825	3.92876	down
PTPN23	-5.4357	5.91565	9.14884e-06	0.000120054	3.92062	down
HSF2	-5.41303	5.91027	9.14884e-06	0.000120054	3.92062	down
LEPROTL1	-4.89632	6.14301	9.17338e-06	0.000120148	3.92028	down
CYFIP2	-4.30125	8.74267	9.39591e-06	0.000122946	3.91029	down
SMIM7	-4.84453	6.13508	9.56737e-06	0.000124718	3.90407	down
VEGFA	-6.42379	5.308	9.62597e-06	0.000125011	3.90305	down
ZUP1	-5.89755	5.30555	9.62597e-06	0.000125011	3.90305	down
MFSD6	-4.63994	6.76652	9.66413e-06	0.000125389	3.90174	down
MRPL50	-4.53541	7.00259	9.8385e-06	0.000127413	3.89479	down
UBE2J1	-5.31504	5.89495	1.00926e-05	0.00013046	3.88452	down
NRROS	-4.88347	6.30409	1.02063e-05	0.000131705	3.8804	down
LNX2	-4.58174	6.75815	1.0208e-05	0.000131705	3.8804	down
MON1B	-4.67357	6.87589	1.02665e-05	0.000132336	3.87832	down
PSENEN	-6.52623	5.28065	1.03678e-05	0.000133147	3.87567	down
ZMPSTE24	-5.65775	5.29374	1.03678e-05	0.000133147	3.87567	down
MNT	-5.56509	5.29891	1.03678e-05	0.000133147	3.87567	down
NSFL1C	-4.91914	6.11048	1.04157e-05	0.000133248	3.87534	down
NIF3L1	-4.86229	6.11483	1.04157e-05	0.000133248	3.87534	down
SCYL3	-8.63612	4.81703	1.04431e-05	0.000133248	3.87534	down
CTSF	-7.4069	4.82013	1.04431e-05	0.000133248	3.87534	down
SNX16	-6.60939	4.81148	1.04431e-05	0.000133248	3.87534	down
MIGA1	-5.28483	5.61955	1.0689e-05	0.000136009	3.86643	down
NUDT2	-4.79903	6.606	1.07572e-05	0.000136752	3.86407	down
PHF20L1	-4.24019	9.17234	1.10015e-05	0.000139601	3.85511	down
YAF2	-4.36511	7.89562	1.10781e-05	0.000140315	3.85289	down
LRPPRC	-4.56616	6.73893	1.10917e-05	0.00014036	3.85276	down
TRAF6	-6.83815	5.25247	1.11768e-05	0.000140665	3.85181	down
SCRIB	-6.61445	5.26361	1.11768e-05	0.000140665	3.85181	down
UBALD2	-6.53926	5.2572	1.11768e-05	0.000140665	3.85181	down
CLMN	-5.72808	5.59233	1.13509e-05	0.000142468	3.84628	down
STK3	-5.38998	5.60611	1.13509e-05	0.000142468	3.84628	down
PAK1IP1	-6.66211	4.78451	1.15831e-05	0.000145119	3.83828	down
RPL15	-4.2032	9.47133	1.17481e-05	0.000147053	3.83253	down
ZNF576	-4.77898	6.26392	1.18767e-05	0.000148529	3.82819	down
STK35	-4.34274	7.93141	1.20291e-05	0.000150163	3.82344	down
PGM2	-5.34418	5.58278	1.20609e-05	0.000150425	3.82268	down
GOPC	-4.39623	7.32557	1.22483e-05	0.000152625	3.81638	down
SUDS3	-4.93887	5.84762	1.23407e-05	0.000153637	3.8135	down
TMEM14A	-4.7449	6.56658	1.25472e-05	0.000155928	3.80708	down
ST6GAL1	-4.34022	7.86367	1.27326e-05	0.00015809	3.8011	down
SLC7A11	-4.50366	6.93626	1.2773e-05	0.000158449	3.80011	down
GLCE	-7.49804	4.76512	1.28701e-05	0.000159369	3.7976	down
HDAC3	-6.56984	4.75341	1.28701e-05	0.000159369	3.7976	down
NOL4L	-6.61335	5.2209	1.3025e-05	0.000160712	3.79395	down
PHF2	-5.90088	5.22035	1.3025e-05	0.000160712	3.79395	down
EDF1	-4.28615	7.86051	1.30634e-05	0.000161041	3.79306	down
NUP37	-4.57343	6.69437	1.31396e-05	0.000161837	3.79092	down
IDH3B	-4.81414	6.40077	1.36032e-05	0.000167398	3.77625	down
IFI16	-5.32059	5.55939	1.36413e-05	0.000167569	3.77581	down
ETS2	-5.99108	5.19945	1.40809e-05	0.000171598	3.76549	down
HJURP	-5.51169	5.21454	1.40809e-05	0.000171598	3.76549	down
NDUFB2	-5.43636	5.21657	1.40809e-05	0.000171598	3.76549	down
DNAJB12	-4.84654	6.03498	1.41553e-05	0.000172202	3.76396	down
TLK1	-6.5322	4.74766	1.4326e-05	0.000173821	3.7599	down
C19orf12	-4.48184	6.78803	1.47813e-05	0.00017903	3.74707	down
COX8A	-4.76467	6.36892	1.51209e-05	0.000182825	3.73797	down
SMC1A	-4.59567	6.38168	1.51209e-05	0.000182825	3.73797	down
MOB3A	-6.05003	5.17785	1.52372e-05	0.000183909	3.7354	down
ZNF71	-5.73571	5.19841	1.52372e-05	0.000183909	3.7354	down
FBXO5	-4.68042	6.20368	1.5627e-05	0.000188121	3.72556	down
RABL6	-6.8171	4.71636	1.59765e-05	0.000191663	3.71746	down
MEN1	-4.54752	6.3592	1.6242e-05	0.00019468	3.71068	down
ARHGEF1	-5.39073	5.51115	1.64852e-05	0.000196981	3.70558	down
PPAN	-5.07047	5.51357	1.64852e-05	0.000196981	3.70558	down
VPS37C	-6.30395	5.15705	1.65052e-05	0.000196981	3.70558	down
AAMP	-4.13617	9.0725	1.66227e-05	0.000198213	3.70287	down
C21orf91	-5.23756	5.76685	1.68978e-05	0.000201147	3.69649	down
SEC11C	-4.7349	6.18071	1.69397e-05	0.000201472	3.69579	down
AP3M2	-4.36018	7.15846	1.70772e-05	0.000202758	3.69302	down
PLEKHJ1	-4.15505	8.62508	1.74557e-05	0.000206898	3.68424	down
MXD4	-5.20008	5.48954	1.7582e-05	0.000208039	3.68186	down
BEND6	-5.18996	5.49172	1.7582e-05	0.000208039	3.68186	down
CPSF6	-5.26045	5.74699	1.78345e-05	0.000210152	3.67747	down
GMFB	-4.87694	5.7646	1.78345e-05	0.000210152	3.67747	down
FBXO36	-7.55753	4.6767	1.78517e-05	0.000210152	3.67747	down
ASAP1	-4.69781	6.16089	1.8382e-05	0.000215701	3.66615	down
GDI1	-4.65536	6.15771	1.8382e-05	0.000215701	3.66615	down
ZNF212	-4.47505	6.73612	1.83853e-05	0.000215701	3.66615	down
TMA7	-4.2805	7.44395	1.92477e-05	0.000224486	3.64881	down
NUP85	-6.61028	5.1254	1.94271e-05	0.000226197	3.64551	down
SH3GLB2	-6.21147	5.11942	1.94271e-05	0.000226197	3.64551	down
GCLM	-4.67881	6.14015	1.99686e-05	0.000230969	3.63645	down
NFE2L3	-7.17093	4.6559	1.9987e-05	0.000230969	3.63645	down
LSM12	-6.27384	4.65603	1.9987e-05	0.000230969	3.63645	down
SRRM1	-4.53049	6.30573	2.02307e-05	0.000233394	3.63191	down
TIMM17B	-4.43881	6.45341	2.03953e-05	0.000234902	3.62911	down
FERMT2	-4.57414	6.29529	2.10007e-05	0.000241474	3.61713	down
SMS	-4.53037	6.29639	2.10007e-05	0.000241474	3.61713	down
LIPT1	-5.78683	5.10252	2.11108e-05	0.000241936	3.6163	down
N4BP1	-5.74573	5.11728	2.11108e-05	0.000241936	3.6163	down
MMS22L	-5.61655	5.42861	2.1417e-05	0.000245039	3.61076	down
CEP72	-5.09297	5.44237	2.1417e-05	0.000245039	3.61076	down
FBXO25	-4.16774	7.68093	2.14673e-05	0.000245411	3.61011	down
SF3A1	-4.17275	7.94813	2.14985e-05	0.000245565	3.60983	down
BUB1	-4.17651	7.61433	2.1849e-05	0.000248747	3.60424	down
SIDT2	-6.97793	4.63243	2.24245e-05	0.000254463	3.59438	down
DPP10	-6.62941	4.61464	2.24245e-05	0.000254463	3.59438	down
ZFAND6	-4.62401	5.92029	2.2559e-05	0.000255779	3.59213	down
NT5DC2	-6.26413	5.08369	2.29661e-05	0.000258701	3.5872	down
CD99L2	-6.19511	5.08666	2.29661e-05	0.000258701	3.5872	down
CCNH	-5.38371	5.10553	2.29661e-05	0.000258701	3.5872	down
PPA2	-5.28793	5.09309	2.29661e-05	0.000258701	3.5872	down
NDUFAF3	-4.55125	6.10068	2.36437e-05	0.000266116	3.57493	down
TRIM28	-4.21161	7.2445	2.40726e-05	0.000270504	3.56783	down
CUX1	-4.16122	7.75619	2.47985e-05	0.000277535	3.55668	down
GOLGA8B	-6.61819	5.0656	2.50132e-05	0.000279036	3.55434	down
CCDC28A	-5.5139	5.06022	2.50132e-05	0.000279036	3.55434	down
BRWD3	-7.10111	4.59682	2.52136e-05	0.000280367	3.55227	down
ZNF426	-4.90483	5.87368	2.61272e-05	0.00028948	3.53838	down
MT-ND3	-3.93348	11.8404	2.68047e-05	0.00029663	3.52779	down
KIF23	-4.49915	6.06547	2.69194e-05	0.000297662	3.52628	down
AIF1L	-5.76389	5.0495	2.7275e-05	0.000301112	3.52127	down
UBE4B	-4.82306	5.87162	2.74591e-05	0.000302904	3.5187	down
WASF1	-4.97293	5.38079	2.81435e-05	0.000309467	3.50939	down
CENPT	-8.24825	4.5436	2.84133e-05	0.000311691	3.50628	down
NAV1	-7.46165	4.57148	2.84133e-05	0.000311691	3.50628	down
NQO1	-6.79848	4.55323	2.84133e-05	0.000311691	3.50628	down
OGA	-4.56827	6.20323	2.97011e-05	0.00032402	3.48943	down
AGAP6	-5.78935	5.0123	2.97774e-05	0.000324341	3.489	down
PDCD5	-4.07583	7.90805	3.07117e-05	0.000334256	3.47592	down
GNPAT	-4.02898	8.04571	3.08833e-05	0.000335859	3.47384	down
MRPL15	-4.23948	7.00705	3.14077e-05	0.000341294	3.46687	down
GNA12	-4.66926	5.83829	3.19532e-05	0.000346677	3.46008	down
THOC1	-4.64052	6.02464	3.2141e-05	0.000347614	3.4589	down
CERK	-4.52057	6.19127	3.2165e-05	0.000347614	3.4589	down
DNAJB1	-3.89167	10.9384	3.23912e-05	0.000349784	3.4562	down
RFX1	-6.44433	4.99171	3.25499e-05	0.000350951	3.45475	down
PTBP3	-4.21529	6.99848	3.2882e-05	0.000354121	3.45085	down
MIEN1	-3.96731	8.53426	3.29965e-05	0.000354936	3.44985	down
OSBPL3	-4.63184	5.60169	3.33605e-05	0.000358017	3.4461	down
MGMT	-4.18905	6.90015	3.39268e-05	0.000363532	3.43946	down
TMEM50B	-5.04328	5.33298	3.48228e-05	0.000372555	3.42881	down
NUCB2	-3.99745	8.13377	3.55219e-05	0.000378811	3.42158	down
BMERB1	-6.02908	4.97751	3.56264e-05	0.000378811	3.42158	down
HIF1AN	-5.69346	4.96595	3.56264e-05	0.000378811	3.42158	down
CROT	-5.65673	4.97665	3.56264e-05	0.000378811	3.42158	down
GRIP1	-5.18787	4.98971	3.56264e-05	0.000378811	3.42158	down
ZDHHC20	-3.99051	8.20707	3.61979e-05	0.000384592	3.415	down
PAK4	-7.80945	4.48028	3.6339e-05	0.0003855	3.41398	down
SF3B3	-4.96594	5.30477	3.74458e-05	0.00039633	3.40194	down
ATP6AP2	-4.08452	7.41512	3.78007e-05	0.000399781	3.39818	down
LIMA1	-4.12709	6.87417	3.84209e-05	0.00040572	3.39177	down
C12orf73	-5.94908	4.95397	3.90451e-05	0.000411058	3.3861	down
CCDC97	-5.04955	5.54782	4.00289e-05	0.000420136	3.37661	down
BUB3	-3.91131	8.45343	4.03963e-05	0.000423149	3.37351	down
COMMD3	-4.08098	7.03255	4.0746e-05	0.00042637	3.37021	down
EML6	-7.33777	4.4535	4.12497e-05	0.000429692	3.36684	down
THNSL1	-7.1186	4.4758	4.12497e-05	0.000429692	3.36684	down
TCF7	-4.00518	7.46086	4.12912e-05	0.000429801	3.36673	down
SRP19	-4.27636	6.40999	4.19134e-05	0.000435296	3.36122	down
ZNF318	-6.42856	4.92216	4.28502e-05	0.000443362	3.35324	down
CAMSAP1	-6.03463	4.91398	4.28502e-05	0.000443362	3.35324	down
HPS1	-5.34127	4.93563	4.28502e-05	0.000443362	3.35324	down
PAICS	-4.40603	6.2635	4.31875e-05	0.000446518	3.35016	down
TMEM231	-4.88231	5.27748	4.34109e-05	0.000448159	3.34857	down
TSPAN17	-4.81106	5.27685	4.34109e-05	0.000448159	3.34857	down
ATRIP	-4.65499	5.75654	4.37661e-05	0.000451152	3.34568	down
GTF2H5	-3.85458	9.15892	4.59424e-05	0.00047253	3.32557	down
PHF13	-3.92398	8.14354	4.67319e-05	0.00047937	3.31933	down
KMT2B	-4.85212	5.25933	4.6803e-05	0.00047937	3.31933	down
GDPGP1	-7.05952	4.44087	4.69471e-05	0.00047937	3.31933	down
S1PR3	-6.48781	4.42374	4.69471e-05	0.00047937	3.31933	down
DHX29	-5.37475	4.91481	4.70921e-05	0.00047937	3.31933	down
TNKS	-5.09749	4.92339	4.70921e-05	0.00047937	3.31933	down
GANAB	-3.80551	10.3486	4.7339e-05	0.000481529	3.31738	down
MAX	-4.14146	6.49514	4.94782e-05	0.000502919	3.2985	down
ARL4C	-4.77635	5.48716	5.14756e-05	0.000522454	3.28195	down
LAP3	-5.80841	4.88808	5.18287e-05	0.000524884	3.27994	down
OSBP	-5.62416	4.87236	5.18287e-05	0.000524884	3.27994	down
SLIRP	-4.11018	6.88091	5.30399e-05	0.000535974	3.27086	down
TYW1B	-7.57586	4.40189	5.35781e-05	0.000538269	3.269	down
ZSWIM5	-7.54167	4.41136	5.35781e-05	0.000538269	3.269	down
SLCO5A1	-7.49533	4.38183	5.35781e-05	0.000538269	3.269	down
ENGASE	-6.99713	4.40327	5.35781e-05	0.000538269	3.269	down
SPCS2	-4.69788	5.47743	5.49042e-05	0.000549065	3.26038	down
TWNK	-4.59438	5.48319	5.49042e-05	0.000549065	3.26038	down
IQCE	-4.55061	5.48319	5.49042e-05	0.000549065	3.26038	down
RUVBL1	-3.85493	8.02775	5.49303e-05	0.000549065	3.26038	down
RAB5C	-4.07043	6.57763	5.54055e-05	0.000553416	3.25695	down
SMARCB1	-6.35881	4.84618	5.71267e-05	0.000568148	3.24554	down
TIMM10B	-5.19954	4.8635	5.71267e-05	0.000568148	3.24554	down
SCAND1	-4.48524	5.68494	5.76054e-05	0.000572087	3.24254	down
MAP3K20	-3.98979	7.02626	5.79732e-05	0.000575327	3.24009	down
ITK	-4.18686	6.19222	5.89509e-05	0.000582828	3.23446	down
GZF1	-4.06127	6.85052	6.01283e-05	0.000593311	3.22672	down
XPNPEP1	-4.58611	5.67079	6.09492e-05	0.000599521	3.2222	down
GMPR	-7.34911	4.37358	6.13206e-05	0.000599521	3.2222	down
USP53	-7.05624	4.3582	6.13206e-05	0.000599521	3.2222	down
ABCB8	-6.30226	4.38241	6.13206e-05	0.000599521	3.2222	down
PAK6	-6.0771	4.38768	6.13206e-05	0.000599521	3.2222	down
NAA38	-6.0478	4.36117	6.13206e-05	0.000599521	3.2222	down
GADD45A	-4.11375	6.43171	6.23767e-05	0.000608612	3.21566	down
PPIE	-6.34573	4.83091	6.30631e-05	0.000613524	3.21217	down
DOK1	-5.738	4.83402	6.30631e-05	0.000613524	3.21217	down
GSTZ1	-5.55512	4.82849	6.30631e-05	0.000613524	3.21217	down
SLC4A7	-4.91237	5.17867	6.38319e-05	0.000620132	3.20752	down
ADIPOR2	-4.40074	5.65601	6.452e-05	0.00062595	3.20346	down
PRC1	-4.17734	6.4202	6.45212e-05	0.00062595	3.20346	down
MEAF6	-4.104	6.64083	6.48001e-05	0.000628216	3.20189	down
RNF139	-3.90122	7.14761	6.62621e-05	0.000641941	3.19251	down
GNPTAB	-4.01625	6.90646	6.8155e-05	0.000659356	3.18088	down
SELENOF	-4.48736	5.63649	6.83356e-05	0.000660641	3.18003	down
ZNF480	-5.29068	5.13087	6.91507e-05	0.000666659	3.1761	down
POP7	-4.36248	5.99957	6.92469e-05	0.000667122	3.17579	down
MREG	-5.37475	4.81885	6.97268e-05	0.000669416	3.1743	down
ZCCHC7	-4.59445	5.39538	7.65793e-05	0.000729638	3.13689	down
TXNDC9	-3.77747	8.09481	7.70481e-05	0.000731721	3.13565	down
FAM169A	-5.49826	4.77808	7.72208e-05	0.000731721	3.13565	down
PPP3CA	-5.15651	4.78856	7.72208e-05	0.000731721	3.13565	down
HIBADH	-5.10681	4.80332	7.72208e-05	0.000731721	3.13565	down
LMAN2	-3.72477	8.87449	7.73843e-05	0.000732769	3.13503	down
ZNF608	-7.25942	4.27471	8.10571e-05	0.00076337	3.11726	down
GCNA	-7.05613	4.28818	8.10571e-05	0.00076337	3.11726	down
DNAJC9	-6.02511	4.29014	8.10571e-05	0.00076337	3.11726	down
TRMT2B	-4.82426	5.11974	8.14089e-05	0.000765529	3.11604	down
TTLL4	-4.60089	5.10916	8.14089e-05	0.000765529	3.11604	down
ATP5PO	-4.21578	5.95459	8.32268e-05	0.000781677	3.10697	down
SAP18	-3.96295	6.48104	8.35737e-05	0.000784403	3.10546	down
ELP4	-4.40875	5.78243	8.48095e-05	0.000794924	3.09967	down
PTDSS1	-4.12375	6.0992	8.53026e-05	0.000799005	3.09745	down
TIMM10	-5.59751	4.75019	8.5665e-05	0.000800774	3.09649	down
FECH	-4.43681	5.58698	8.64573e-05	0.000807091	3.09308	down
CUL1	-4.77839	5.35734	8.79279e-05	0.000819713	3.08634	down
RELT	-4.82212	5.08285	8.84734e-05	0.000824244	3.08394	down
POLR2A	-4.20636	5.77566	8.93968e-05	0.000831727	3.08002	down
APLP2	-4.28708	5.92181	9.14297e-05	0.000850069	3.07055	down
GPRC5B	-7.19234	4.24871	9.36436e-05	0.000866579	3.06219	down
JMJD8	-6.31722	4.25181	9.36436e-05	0.000866579	3.06219	down
SAMSN1	-6.21791	4.24355	9.36436e-05	0.000866579	3.06219	down
RANBP3	-6.1217	4.27832	9.36436e-05	0.000866579	3.06219	down
ACADVL	-6.02248	4.26876	9.36436e-05	0.000866579	3.06219	down
UVRAG	-5.99126	4.25588	9.36436e-05	0.000866579	3.06219	down
RNF38	-4.39955	5.34795	9.43271e-05	0.000870592	3.06019	down
PPP3R1	-3.85044	6.83059	9.43288e-05	0.000870592	3.06019	down
KCNH2	-4.28087	5.90799	9.58805e-05	0.000883147	3.05397	down
CIAPIN1	-4.05034	6.07103	9.69655e-05	0.00089077	3.05023	down
TTC3	-3.79459	7.11872	9.74027e-05	0.000894193	3.04857	down
MAP2K1	-4.15739	5.74501	9.94627e-05	0.000912019	3.04	down
RBM25	-3.79116	7.17988	9.94762e-05	0.000912019	3.04	down
ERGIC3	-3.81571	7.10723	0.000101591	0.000930791	3.03115	down
PPIL3	-5.01417	5.04471	0.000104849	0.000958737	3.0183	down
SBK1	-5.88432	4.68469	0.000105985	0.000962135	3.01676	down
EXOSC2	-5.80336	4.69028	0.000105985	0.000962135	3.01676	down
TMEM209	-5.50749	4.69191	0.000105985	0.000962135	3.01676	down
RAD51C	-4.90854	4.70619	0.000105985	0.000962135	3.01676	down
MT-ND5	-3.57864	11.0033	0.000106283	0.000963574	3.01612	down
LRPAP1	-3.83715	6.61993	0.000108221	0.000979046	3.0092	down
LIMS2	-7.00486	4.21363	0.000108555	0.000979046	3.0092	down
ZNF688	-6.73514	4.23352	0.000108555	0.000979046	3.0092	down
KIAA1217	-6.62033	4.23054	0.000108555	0.000979046	3.0092	down
DPYSL2	-4.74226	5.30499	0.000108817	0.000980773	3.00843	down
CCNG1	-4.33761	5.7032	0.000110866	0.000998585	3.00061	down
SLC15A4	-4.24156	5.70228	0.000117132	0.00105092	2.97843	down
FAM161A	-3.79397	6.77145	0.000119347	0.0010701	2.97058	down
TLK2	-3.99505	6.13743	0.000124333	0.00111265	2.95364	down
PPP4R2	-3.65756	7.65996	0.00012458	0.00111414	2.95306	down
RNF19A	-7.29637	4.16731	0.000126293	0.00112221	2.94993	down
COA3	-7.19664	4.17963	0.000126293	0.00112221	2.94993	down
OSBPL2	-6.47311	4.18935	0.000126293	0.00112221	2.94993	down
LRRC37B	-6.26636	4.18256	0.000126293	0.00112221	2.94993	down
PCMTD2	-5.94561	4.18284	0.000126293	0.00112221	2.94993	down
GCLC	-5.3579	4.63658	0.000132109	0.00117123	2.93136	down
CENPH	-3.67401	7.16667	0.000136427	0.00120422	2.91929	down
EFCAB11	-4.47239	4.98103	0.00013648	0.00120422	2.91929	down
POLR1D	-3.92961	6.24001	0.000137318	0.00121084	2.91691	down
RFX7	-3.89014	6.55265	0.000137789	0.00121423	2.9157	down
TXNRD1	-3.66078	7.32177	0.000146472	0.0012842	2.89137	down
RPF2	-3.79019	6.54114	0.000146582	0.00128426	2.89135	down
HADHA	-4.25066	5.64213	0.000146664	0.00128426	2.89135	down
PSMD8	-3.63385	7.37652	0.000146879	0.00128453	2.89125	down
TBCA	-3.51188	9.67073	0.000146881	0.00128453	2.89125	down
CHMP4A	-6.91596	4.13527	0.000147483	0.00128493	2.89112	down
ARCN1	-6.04961	4.13332	0.000147483	0.00128493	2.89112	down
CDYL2	-5.57356	4.60498	0.000147935	0.00128725	2.89034	down
ZNF714	-4.96663	4.9531	0.000149393	0.00129749	2.8869	down
RBPMS2	-4.74883	4.95696	0.000149393	0.00129749	2.8869	down
XRCC5	-3.56078	8.16437	0.000149608	0.00129854	2.88655	down
ZPR1	-3.95686	5.9588	0.000151623	0.00131356	2.88155	down
TP53I11	-3.74556	6.62554	0.000151856	0.00131476	2.88115	down
SMCHD1	-4.36666	5.20804	0.000157876	0.00136347	2.86536	down
RAC1	-3.48438	10.0755	0.000159138	0.00137351	2.86217	down
ORC6	-4.40291	5.42205	0.000162279	0.00139801	2.85449	down
KCNAB2	-4.3663	5.42512	0.000162279	0.00139801	2.85449	down
TLR6	-4.52473	4.92495	0.000163744	0.00140887	2.85113	down
TBL1X	-4.41422	4.92936	0.000163744	0.00140887	2.85113	down
HNRNPA2B1	-3.59993	7.49446	0.000165382	0.00142208	2.84707	down
PLA2G4A	-5.47831	4.58691	0.000166	0.0014221	2.84707	down
PLXNC1	-5.36322	4.5735	0.000166	0.0014221	2.84707	down
EMC7	-5.3012	4.58976	0.000166	0.0014221	2.84707	down
FAM81A	-5.00762	4.58864	0.000166	0.0014221	2.84707	down
FAM172A	-3.62628	7.33596	0.000172285	0.00147411	2.83147	down
TRAP1	-5.79494	4.10005	0.000172911	0.00147491	2.83123	down
ZNF609	-3.88642	6.182	0.000173441	0.00147852	2.83017	down
ZKSCAN5	-4.78493	4.91418	0.000179717	0.00152638	2.81634	down
GPAT4	-4.49588	4.91972	0.000179717	0.00152638	2.81634	down
TMEM248	-4.41897	5.15843	0.000184391	0.00156129	2.80652	down
GAS2L1	-4.2475	5.17653	0.000184391	0.00156129	2.80652	down
C9orf40	-4.2883	5.38827	0.000185523	0.00156895	2.80439	down
MELK	-4.13997	5.39006	0.000185523	0.00156895	2.80439	down
HCLS1	-3.76103	6.27602	0.000186044	0.0015724	2.80344	down
MSANTD4	-3.59298	7.26187	0.000186309	0.00157368	2.80308	down
PXMP2	-4.92771	4.56634	0.000186674	0.00157388	2.80303	down
BCOR	-4.89679	4.5659	0.000186674	0.00157388	2.80303	down
IARS2	-3.95041	5.74904	0.000194262	0.00163587	2.78625	down
CNNM3	-3.87755	6.15102	0.000195573	0.0016459	2.7836	down
PFKFB4	-4.89203	4.88117	0.000197524	0.00165628	2.78087	down
VPS37A	-4.5212	4.88787	0.000197524	0.00165628	2.78087	down
NFE2L1	-4.45526	4.88916	0.000197524	0.00165628	2.78087	down
RWDD1	-4.3847	4.90367	0.000197524	0.00165628	2.78087	down
MPV17	-4.14204	5.36937	0.000198579	0.00166412	2.77881	down
AKT2	-3.66539	6.79229	0.000202609	0.00169465	2.77092	down
TMF1	-3.56073	7.18608	0.00020293	0.00169465	2.77092	down
ZNF224	-7.10165	4.06242	0.000203569	0.00169465	2.77092	down
PIAS4	-6.52051	4.06341	0.000203569	0.00169465	2.77092	down
ERICH1	-5.54041	4.06064	0.000203569	0.00169465	2.77092	down
IGBP1	-3.71254	6.35613	0.000204667	0.00170277	2.76884	down
PEX11B	-4.05053	5.71891	0.000204958	0.00170417	2.76849	down
SLC36A4	-5.66115	4.51929	0.000210393	0.00174412	2.75842	down
UAP1	-4.10089	5.36599	0.000212712	0.00176124	2.75418	down
BABAM1	-4.1995	5.1398	0.000216204	0.00178695	2.74789	down
GINS3	-4.65866	4.86147	0.000217408	0.00179368	2.74625	down
CDC42SE2	-4.39687	4.8607	0.000217408	0.00179368	2.74625	down
DYNLL1	-3.54747	7.26356	0.000226865	0.00186836	2.72854	down
METTL23	-3.72034	6.32683	0.000227558	0.00187185	2.72773	down
ANXA2	-3.70094	6.32762	0.000227558	0.00187185	2.72773	down
CYTH2	-4.02478	5.3462	0.000228024	0.00187345	2.72736	down
VEZF1	-4.01999	5.34597	0.000228024	0.00187345	2.72736	down
KNL1	-3.38332	9.66815	0.000234765	0.00192655	2.71522	down
BICD2	-4.13812	5.51729	0.000235904	0.00193132	2.71415	down
APC	-4.13429	5.51065	0.000235904	0.00193132	2.71415	down
HTATSF1	-4.87921	4.81828	0.00023965	0.0019562	2.70859	down
BCKDK	-6.85308	4.01976	0.000240716	0.00195815	2.70815	down
OGFR	-5.98236	4.0248	0.000240716	0.00195815	2.70815	down
FAT1	-5.83653	4.0057	0.000240716	0.00195815	2.70815	down
RAB3IP	-3.59475	6.95697	0.000240737	0.00195815	2.70815	down
N4BP2	-3.6846	6.59206	0.000241208	0.00196082	2.70756	down
UBE2L6	-4.12302	5.31752	0.000244627	0.00198527	2.70218	down
MTO1	-4.09213	5.32111	0.000244627	0.00198527	2.70218	down
FAM13B	-3.85895	5.83309	0.000245321	0.00198958	2.70124	down
COX5A	-3.66095	6.49965	0.000247392	0.00200521	2.69784	down
CRNKL1	-3.93072	5.50951	0.000250996	0.00203323	2.69181	down
BLVRA	-3.89734	5.67705	0.000255152	0.00206328	2.68544	down
CENPK	-4.11558	5.30882	0.000262647	0.00212264	2.67312	down
PFAS	-4.40536	4.81491	0.000264573	0.00213322	2.67096	down
FAF1	-4.3627	4.8122	0.000264573	0.00213322	2.67096	down
USP40	-5.68129	4.4532	0.000269148	0.00216382	2.66478	down
TCAIM	-4.9454	4.4755	0.000269148	0.00216382	2.66478	down
GLI3	-4.73993	4.46634	0.000269148	0.00216382	2.66478	down
ATL3	-3.6748	6.06516	0.000272549	0.00218735	2.66008	down
RCAN3	-3.89728	5.48071	0.000284665	0.00227391	2.64323	down
TXLNA	-3.75794	5.79548	0.000285536	0.00227391	2.64323	down
EFCAB5	-7.19734	3.97153	0.000285964	0.00227391	2.64323	down
STAT5B	-6.90069	3.94666	0.000285964	0.00227391	2.64323	down
FKRP	-6.32635	3.95766	0.000285964	0.00227391	2.64323	down
PHACTR2	-5.62701	3.96519	0.000285964	0.00227391	2.64323	down
ZDHHC6	-3.51974	6.91374	0.000290489	0.00230592	2.63716	down
ARHGAP42	-3.49128	7.03466	0.000294563	0.00233424	2.63185	down
TMBIM6	-3.37609	8.05108	0.000298954	0.00236769	2.62568	down
RAB7A	-3.61481	6.45143	0.000300115	0.00237552	2.62424	down
MACIR	-3.71789	5.78989	0.000300604	0.00237803	2.62378	down
BOD1L1	-4.17538	5.05543	0.000301013	0.00237991	2.62344	down
GNAQ	-3.30623	9.59246	0.000305538	0.00241168	2.61768	down
EWSR1	-3.55345	6.68641	0.000311476	0.00245702	2.60959	down
RNF144B	-3.47215	7.23771	0.00031262	0.00246464	2.60825	down
PIK3R5	-3.66722	6.2403	0.000316263	0.00249052	2.60371	down
RCAN1	-3.71399	5.77835	0.000316599	0.00249176	2.60349	down
CCP110	-3.84558	5.61321	0.000320149	0.00251541	2.59939	down
CSNK1D	-3.90352	5.44305	0.000323678	0.00253853	2.59542	down
CCS	-4.21278	5.0138	0.000327888	0.00256747	2.5905	down
RPS25	-3.37007	7.69708	0.000331828	0.00259685	2.58555	down
B4GAT1	-3.80287	5.60226	0.000339277	0.00264472	2.57762	down
SOCS3	-6.74579	3.92992	0.000341383	0.00264472	2.57762	down
SAMD12	-6.6689	3.90669	0.000341383	0.00264472	2.57762	down
TRAPPC2B	-6.2676	3.93001	0.000341383	0.00264472	2.57762	down
UMAD1	-6.14421	3.91387	0.000341383	0.00264472	2.57762	down
SMIM3	-6.07887	3.90176	0.000341383	0.00264472	2.57762	down
PJA2	-4.82928	4.3949	0.000347793	0.00268536	2.571	down
JMJD6	-3.47585	6.6574	0.000348473	0.00268911	2.57039	down
DDX39A	-3.31607	8.37016	0.000349984	0.00269926	2.56875	down
STK39	-4.0306	5.00409	0.000357582	0.00275407	2.56002	down
ETS1	-4.26206	4.74438	0.000359459	0.00276311	2.5586	down
AGBL5	-3.49356	6.57279	0.000364492	0.00279868	2.55305	down
TRPC4AP	-3.30003	8.19096	0.000367077	0.00281541	2.55046	down
BRCA1	-3.38867	7.14839	0.000369239	0.00283042	2.54815	down
DHTKD1	-3.71334	5.98405	0.000369903	0.00283394	2.54761	down
SF3B2	-3.70581	5.73276	0.000370839	0.00283955	2.54675	down
MPHOSPH9	-3.69078	5.57895	0.000381646	0.00291906	2.53476	down
ACTB	-3.23319	9.80101	0.000394592	0.00301309	2.52099	down
MRFAP1	-3.539	6.46164	0.000395803	0.00302067	2.5199	down
TIFA	-5.00238	4.36187	0.000396951	0.0030261	2.51912	down
PPP4R3A	-4.26345	4.71458	0.000399481	0.00304036	2.51707	down
CD7	-3.74804	5.55357	0.000405112	0.00307983	2.51147	down
PLEKHF2	-3.48962	6.37889	0.000405646	0.0030822	2.51114	down
MINDY2	-3.22179	9.95802	0.000405967	0.00308294	2.51103	down
ALDH9A1	-3.3024	7.75307	0.000407348	0.00308728	2.51042	down
IPO11	-4.11066	5.19255	0.000409502	0.00308728	2.51042	down
CCNY	-3.88708	5.18722	0.000409502	0.00308728	2.51042	down
SCAF4	-3.85215	5.20479	0.000409502	0.00308728	2.51042	down
FHIT	-7.47198	3.88247	0.00040966	0.00308728	2.51042	down
RCAN2	-7.33483	3.87194	0.00040966	0.00308728	2.51042	down
ETV3	-6.89841	3.86154	0.00040966	0.00308728	2.51042	down
STOX2	-6.33198	3.87907	0.00040966	0.00308728	2.51042	down
TMEM219	-5.66656	3.88701	0.00040966	0.00308728	2.51042	down
CDKL5	-5.59536	3.90204	0.00040966	0.00308728	2.51042	down
SRP9	-3.29468	7.91055	0.000411781	0.00310054	2.50856	down
RB1CC1	-3.29863	7.60634	0.00041501	0.0031225	2.5055	down
RWDD2B	-3.97643	5.36198	0.000421881	0.00317075	2.49884	down
MRPS34	-3.34576	7.05416	0.000434347	0.00325736	2.48713	down
ESYT1	-3.62694	5.69341	0.000436136	0.00326724	2.48582	down
CBX3	-3.26301	7.92543	0.000437514	0.0032758	2.48468	down
ZBTB6	-3.62293	5.82539	0.000440359	0.00329353	2.48234	down
GATA3	-3.57809	5.82942	0.000440359	0.00329353	2.48234	down
N4BP2L2	-4.02115	5.16476	0.000442347	0.00330662	2.48062	down
TMX1	-3.57628	5.94607	0.000443465	0.00331318	2.47975	down
PACC1	-3.37195	6.8614	0.00045317	0.00337989	2.4711	down
RBM8A	-3.32899	7.42066	0.000453748	0.00337989	2.4711	down
RORB	-5.53587	4.32484	0.000454346	0.00337989	2.4711	down
GLB1L2	-5.43653	4.31729	0.000454346	0.00337989	2.4711	down
LLGL2	-5.14184	4.32598	0.000454346	0.00337989	2.4711	down
GATA2	-3.83584	5.5109	0.000457244	0.00339962	2.46857	down
SNRNP48	-3.35681	7.03501	0.000463526	0.00344447	2.46288	down
RREB1	-3.41306	6.50958	0.000465746	0.00345911	2.46104	down
PDRG1	-4.29283	4.91526	0.000467231	0.00346643	2.46012	down
PEDS1	-4.13008	4.94061	0.000467231	0.00346643	2.46012	down
THRA	-3.26943	7.48865	0.000483399	0.00358254	2.44581	down
HACD4	-6.97591	3.81792	0.0004943	0.00363956	2.43895	down
POGLUT1	-6.50152	3.79356	0.0004943	0.00363956	2.43895	down
ATG2B	-6.05538	3.83779	0.0004943	0.00363956	2.43895	down
BAG1	-5.36641	3.84834	0.0004943	0.00363956	2.43895	down
XPO5	-3.42627	6.49222	0.000495929	0.00363956	2.43895	down
GTF2F2	-4.37232	4.65412	0.000496089	0.00363956	2.43895	down
PAFAH1B3	-4.24314	4.64296	0.000496089	0.00363956	2.43895	down
SEC61A1	-3.47497	6.12782	0.000504673	0.00370058	2.43173	down
CBX1	-3.35301	6.89079	0.000510365	0.00374033	2.42709	down
MRPS26	-4.25654	4.90088	0.000512118	0.00374723	2.42629	down
LCK	-3.90471	4.92388	0.000512118	0.00374723	2.42629	down
SYAP1	-4.96493	4.27914	0.000521585	0.00378053	2.42245	down
NR2F6	-4.80052	4.29633	0.000521585	0.00378053	2.42245	down
PHF12	-4.77499	4.27667	0.000521585	0.00378053	2.42245	down
HEG1	-4.70534	4.30364	0.000521585	0.00378053	2.42245	down
ZFYVE1	-4.41698	4.28995	0.000521585	0.00378053	2.42245	down
OSGIN2	-3.40184	6.54478	0.000540831	0.00391799	2.40694	down
FHL1	-3.71024	5.6175	0.000545045	0.00394438	2.40402	down
SNIP1	-3.59455	5.48009	0.000550733	0.00398175	2.39993	down
MIER1	-3.42269	6.38468	0.000550784	0.00398175	2.39993	down
VEZT	-4.23063	4.63456	0.000554409	0.00400378	2.39753	down
CEP170B	-3.59903	5.8791	0.000560536	0.00404151	2.39346	down
LMO4	-3.15028	8.90101	0.000561911	0.00404437	2.39315	down
COMMD9	-3.39488	6.45371	0.000563359	0.0040494	2.39261	down
SEL1L	-3.88792	5.26729	0.000597259	0.00425327	2.37128	down
TFAM	-3.76845	5.27515	0.000597259	0.00425327	2.37128	down
LGALSL	-6.48704	3.7358	0.00059992	0.00425327	2.37128	down
STXBP4	-6.30517	3.7687	0.00059992	0.00425327	2.37128	down
GAREM2	-6.24443	3.77651	0.00059992	0.00425327	2.37128	down
ZXDB	-6.03583	3.77757	0.00059992	0.00425327	2.37128	down
AMH	-5.93065	3.77621	0.00059992	0.00425327	2.37128	down
SLC38A9	-5.74673	3.7814	0.00059992	0.00425327	2.37128	down
NUMBL	-5.62988	3.75507	0.00059992	0.00425327	2.37128	down
MIB2	-5.57083	3.77264	0.00059992	0.00425327	2.37128	down
SEMA7A	-5.52396	4.22243	0.000600631	0.00425327	2.37128	down
IPO8	-5.40032	4.21962	0.000600631	0.00425327	2.37128	down
TLX2	-5.21908	4.23574	0.000600631	0.00425327	2.37128	down
AEBP2	-4.83401	4.24733	0.000600631	0.00425327	2.37128	down
TEAD4	-4.79767	4.24108	0.000600631	0.00425327	2.37128	down
EIF3K	-4.15198	4.84673	0.000617763	0.00437235	2.35929	down
TMEM267	-4.67708	4.58026	0.000620821	0.00438056	2.35847	down
CCNE1	-4.66519	4.57455	0.000620821	0.00438056	2.35847	down
ZNF638	-4.5533	4.57588	0.000620821	0.00438056	2.35847	down
RFC3	-4.0092	4.58433	0.000620821	0.00438056	2.35847	down
POLR2D	-3.45733	5.7311	0.000631192	0.0044492	2.35172	down
FBXW7	-3.4696	5.96373	0.000632763	0.004458	2.35086	down
STX8	-3.21837	7.24781	0.000641107	0.00451449	2.34539	down
GRAMD4	-3.77324	5.26102	0.000641766	0.00451684	2.34517	down
AASDHPPT	-3.50002	5.58939	0.00064765	0.004549	2.34208	down
SDF4	-3.72232	5.41258	0.000667078	0.00467833	2.32991	down
KLF2	-3.70417	5.42085	0.000667078	0.00467833	2.32991	down
UBE2I	-3.24399	6.99403	0.000668799	0.00468803	2.32901	down
MACF1	-3.3124	6.49464	0.000671245	0.00470279	2.32764	down
ILF3	-3.21785	7.23241	0.000678258	0.00474261	2.32398	down
GNE	-3.23318	7.09343	0.00067861	0.00474261	2.32398	down
KIAA1191	-3.13464	7.90125	0.000678641	0.00474261	2.32398	down
SH3BGRL	-3.79128	4.83251	0.000679941	0.0047493	2.32337	down
ZNF207	-3.19379	7.04234	0.000688525	0.00480198	2.31858	down
SLC35F2	-3.77981	5.24183	0.000690159	0.00480854	2.31799	down
OSBPL1A	-3.65184	5.26071	0.000690159	0.00480854	2.31799	down
ZNF774	-5.62806	4.19543	0.0006939	0.00481039	2.31782	down
PARP9	-5.39975	4.20489	0.0006939	0.00481039	2.31782	down
TTLL12	-4.52319	4.21767	0.0006939	0.00481039	2.31782	down
YKT6	-4.40476	4.56334	0.000696625	0.00482204	2.31677	down
ZCCHC8	-4.18207	4.56366	0.000696625	0.00482204	2.31677	down
PABPC1	-3.26659	6.61961	0.00070516	0.00487868	2.3117	down
CTSB	-3.14682	7.61171	0.000710444	0.00491278	2.30867	down
JUND	-3.67955	5.05506	0.000717575	0.0049522	2.3052	down
DUSP9	-7.3949	3.70688	0.000732646	0.00501619	2.29963	down
CRPPA	-7.13081	3.69619	0.000732646	0.00501619	2.29963	down
CAPN3	-6.9591	3.67931	0.000732646	0.00501619	2.29963	down
ZSCAN20	-6.83447	3.70121	0.000732646	0.00501619	2.29963	down
ZNF41	-5.9756	3.71738	0.000732646	0.00501619	2.29963	down
ZNF500	-5.94886	3.70856	0.000732646	0.00501619	2.29963	down
RASSF7	-5.78466	3.71784	0.000732646	0.00501619	2.29963	down
NBAS	-5.25919	3.74678	0.000732646	0.00501619	2.29963	down
ORMDL2	-5.15325	3.71302	0.000732646	0.00501619	2.29963	down
LIMS1	-3.13114	7.73237	0.00073909	0.00505781	2.29604	down
LAMTOR5	-3.56925	5.22872	0.000742826	0.00508087	2.29406	down
EIF2B3	-4.43524	4.51735	0.000783358	0.00533964	2.27249	down
CDC6	-3.6282	5.22055	0.000800201	0.00544373	2.2641	down
STEEP1	-5.26013	4.14069	0.000804374	0.00546138	2.2627	down
EAPP	-4.71993	4.15394	0.000804374	0.00546138	2.2627	down
TMEM222	-4.13718	4.77104	0.000827393	0.00559299	2.25236	down
PRKDC	-4.12869	4.77109	0.000827393	0.00559299	2.25236	down
EFCAB14	-3.90761	4.78934	0.000827393	0.00559299	2.25236	down
RAB8B	-3.76596	5.00157	0.0008504	0.0057401	2.24108	down
UQCR11	-3.20892	6.70071	0.000862436	0.00581791	2.23523	down
ID1	-3.67954	5.35563	0.000869392	0.00585402	2.23255	down
B3GNT2	-3.66198	5.34162	0.000869392	0.00585402	2.23255	down
CA8	-3.57293	5.34842	0.000869392	0.00585402	2.23255	down
EPS15	-4.31335	4.48599	0.000882847	0.00592445	2.22735	down
DENND4A	-4.18084	4.49936	0.000882847	0.00592445	2.22735	down
HAUS8	-4.07443	4.50066	0.000882847	0.00592445	2.22735	down
CLPP	-3.17828	6.75359	0.000884045	0.00592961	2.22697	down
SKIDA1	-6.4407	3.66837	0.000900684	0.00600919	2.22118	down
MGRN1	-6.3863	3.67428	0.000900684	0.00600919	2.22118	down
ARHGAP26	-5.65617	3.64242	0.000900684	0.00600919	2.22118	down
C4orf33	-5.63379	3.63424	0.000900684	0.00600919	2.22118	down
G6PD	-5.37913	3.67646	0.000900684	0.00600919	2.22118	down
NETO2	-3.71443	4.75662	0.000914836	0.00609479	2.21504	down
LSM4	-3.05467	8.00638	0.000918557	0.00611664	2.21349	down
NBPF1	-3.40575	5.62297	0.000924518	0.00615042	2.2111	down
MAPK3	-3.74373	5.16679	0.000931068	0.00617915	2.20907	down
DNASE2	-5.50194	4.11752	0.000935753	0.00618651	2.20855	down
DSE	-5.2861	4.13001	0.000935753	0.00618651	2.20855	down
PHLPP1	-5.24841	4.12497	0.000935753	0.00618651	2.20855	down
NFKBIA	-4.37871	4.12774	0.000935753	0.00618651	2.20855	down
ZWILCH	-3.257	5.96554	0.000954382	0.00630065	2.20061	down
MTMR10	-3.34111	5.85909	0.000961672	0.00634575	2.19752	down
MBP	-3.32945	5.62062	0.000978199	0.00644866	2.19053	down
SCARF1	-4.06426	4.44822	0.000997265	0.00656497	2.18277	down
ZFP62	-3.95649	4.48256	0.000997265	0.00656497	2.18277	down
ULBP1	-3.60857	5.15016	0.0010057	0.00661423	2.17952	down
TBC1D15	-3.69286	4.95799	0.00101253	0.00663802	2.17796	down
PHKG2	-3.91454	4.72464	0.00101316	0.00663802	2.17796	down
TPM4	-3.31338	5.73864	0.00102161	0.00668709	2.17476	down
CCNO	-3.42427	5.60449	0.00103552	0.00677492	2.1691	down
ZBTB7A	-3.0123	7.89869	0.00105106	0.0068704	2.16302	down
ZNF22	-3.50781	5.29579	0.00106845	0.00697387	2.15653	down
DOCK2	-3.45859	5.31541	0.00106845	0.00697387	2.15653	down
TMEM177	-3.45303	5.3073	0.00106845	0.00697387	2.15653	down
TMEM126A	-3.50149	5.1295	0.00108735	0.00709056	2.14932	down
CSK	-5.27479	4.05356	0.00109265	0.00710171	2.14864	down
TOX4	-4.30566	4.11277	0.00109265	0.00710171	2.14864	down
MYO1B	-3.33987	5.59063	0.00109676	0.00711842	2.14762	down
CRIP2	-6.99505	3.61227	0.00111513	0.00719715	2.14284	down
EFNA1	-6.59638	3.61725	0.00111513	0.00719715	2.14284	down
BRPF3	-5.69224	3.61669	0.00111513	0.00719715	2.14284	down
DCTN4	-5.63246	3.59365	0.00111513	0.00719715	2.14284	down
SWSAP1	-5.28252	3.59546	0.00111513	0.00719715	2.14284	down
EIF2B1	-3.76424	4.71467	0.00112392	0.00724372	2.14004	down
WAS	-3.2276	6.19669	0.00112853	0.00726431	2.13881	down
SPIN4	-4.19222	4.41142	0.00112921	0.00726431	2.13881	down
BEX3	-4.07732	4.43186	0.00112921	0.00726431	2.13881	down
FZD3	-3.97314	4.43071	0.00112921	0.00726431	2.13881	down
HMMR	-3.37588	5.69337	0.0011356	0.00729526	2.13696	down
NEK1	-3.36167	5.69184	0.0011356	0.00729526	2.13696	down
TTC14	-2.92694	9.5525	0.00116188	0.00745025	2.12783	down
CAND1	-3.23789	5.91172	0.00119805	0.00767367	2.115	down
NUP153	-3.01409	7.17907	0.00119839	0.00767367	2.115	down
SETD7	-2.93763	8.41922	0.00120936	0.00774034	2.11124	down
SLC45A4	-4.90607	4.01719	0.00128085	0.00811393	2.09077	down
PPM1N	-4.48485	4.07209	0.00128085	0.00811393	2.09077	down
TSEN54	-4.16579	4.08608	0.00128085	0.00811393	2.09077	down
SLC45A3	-4.13662	4.05861	0.00128085	0.00811393	2.09077	down
GFRA1	-4.01981	4.37941	0.00128179	0.00811393	2.09077	down
SLC25A42	-3.03423	7.06196	0.00130567	0.00826127	2.08295	down
UFL1	-3.23072	5.539	0.00130723	0.00826739	2.08263	down
NF2	-3.13651	5.97555	0.00133533	0.00841835	2.07477	down
TCF12	-2.99694	7.26286	0.00134259	0.00846006	2.07263	down
SEPTIN7	-2.87103	10.4837	0.00135176	0.00851398	2.06987	down
HNRNPH1	-3.01019	6.95678	0.00137706	0.00866547	2.06221	down
CALR	-2.96714	7.40273	0.00138886	0.00868311	2.06132	down
TMEM101	-3.80022	4.63464	0.00139033	0.00868311	2.06132	down
PRX	-7.18361	3.50403	0.00139115	0.00868311	2.06132	down
HESX1	-6.65393	3.55042	0.00139115	0.00868311	2.06132	down
TMEM14C	-6.05355	3.50213	0.00139115	0.00868311	2.06132	down
ATP6V1FNB	-5.744	3.50712	0.00139115	0.00868311	2.06132	down
CDC45	-5.65892	3.53042	0.00139115	0.00868311	2.06132	down
KLHL15	-5.62669	3.51179	0.00139115	0.00868311	2.06132	down
ARG2	-5.41074	3.54504	0.00139115	0.00868311	2.06132	down
CREB3L4	-5.13571	3.54067	0.00139115	0.00868311	2.06132	down
CNEP1R1	-4.98092	3.56678	0.00139115	0.00868311	2.06132	down
CBX2	-3.40746	5.23402	0.00142177	0.00886221	2.05246	down
NR3C1	-3.3852	5.22564	0.00142177	0.00886221	2.05246	down
PTAR1	-2.98846	7.12988	0.00143083	0.00891183	2.05003	down
STRBP	-2.899	8.493	0.00143102	0.00891183	2.05003	down
C12orf57	-3.29225	5.38117	0.0014511	0.00903287	2.04417	down
C8orf76	-3.54576	4.87317	0.00145717	0.00905441	2.04314	down
ACOX3	-4.38284	4.35108	0.00145876	0.00905441	2.04314	down
B4GALNT1	-4.00943	4.35973	0.00145876	0.00905441	2.04314	down
PSMD7	-3.83576	4.36863	0.00145876	0.00905441	2.04314	down
TCEAL3	-3.80978	4.36218	0.00145876	0.00905441	2.04314	down
YY1AP1	-3.79582	4.36671	0.00145876	0.00905441	2.04314	down
NDUFA9	-3.11336	5.96335	0.00145914	0.00905441	2.04314	down
MLH1	-3.40573	5.04955	0.00150065	0.00930117	2.03146	down
SNRPD1	-3.03794	6.35888	0.00150318	0.00930117	2.03146	down
DPY19L2	-4.80853	3.99967	0.00150764	0.00930117	2.03146	down
MAP2K3	-4.68516	4.01672	0.00150764	0.00930117	2.03146	down
BCS1L	-4.61247	3.97679	0.00150764	0.00930117	2.03146	down
ZCCHC4	-4.53359	3.98747	0.00150764	0.00930117	2.03146	down
CD82	-4.51383	4.01251	0.00150764	0.00930117	2.03146	down
DUSP3	-4.17444	3.99801	0.00150764	0.00930117	2.03146	down
EIF1	-2.99923	6.6154	0.00152337	0.00938565	2.02754	down
MARK3	-3.63106	4.60752	0.00155059	0.00954484	2.02023	down
CARHSP1	-2.86863	8.16258	0.00156481	0.00962811	2.01646	down
MAP2K7	-3.18878	5.49367	0.00156584	0.00963016	2.01637	down
RBM27	-3.64481	4.84094	0.00160136	0.00982246	2.00778	down
SQOR	-3.61011	4.82164	0.00160136	0.00982246	2.00778	down
MRPL16	-3.48634	4.85164	0.00160136	0.00982246	2.00778	down
SARS2	-3.04074	6.54005	0.00161217	0.00987998	2.00524	down
ARPC5	-2.8328	9.06545	0.00163344	0.0100015	1.99993	down
EXOSC7	-3.4555	5.17983	0.00164821	0.0100786	1.9966	down
CCNC	-3.34093	5.34002	0.00165868	0.0101381	1.99405	down
GMIP	-4.14468	4.30961	0.00166464	0.010161	1.99306	down
UBAP1	-3.86513	4.31151	0.00166464	0.010161	1.99306	down
ADD2	-3.08535	6.17837	0.00166797	0.0101769	1.99239	down
CHMP1A	-3.15086	5.71624	0.00167013	0.0101811	1.99221	down
TMLHE	-6.98637	3.48244	0.0017497	0.0105962	1.97485	down
MCM3AP	-6.53085	3.45479	0.0017497	0.0105962	1.97485	down
SHARPIN	-6.21283	3.48456	0.0017497	0.0105962	1.97485	down
MICAL2	-6.17513	3.45336	0.0017497	0.0105962	1.97485	down
ZBTB5	-5.97431	3.4836	0.0017497	0.0105962	1.97485	down
IGSF6	-5.93156	3.46052	0.0017497	0.0105962	1.97485	down
CSRNP1	-5.59132	3.48379	0.0017497	0.0105962	1.97485	down
SOBP	-5.295	3.49176	0.0017497	0.0105962	1.97485	down
MAP3K13	-4.91109	3.51101	0.0017497	0.0105962	1.97485	down
ARF6	-3.29549	5.46124	0.0017712	0.0106629	1.97212	down
HSPA5	-3.46561	5.00401	0.00177408	0.0106629	1.97212	down
RFK	-3.34859	5.00201	0.00177408	0.0106629	1.97212	down
LEPROT	-3.30782	5.3162	0.00177523	0.0106629	1.97212	down
SHFL	-3.24308	5.31909	0.00177523	0.0106629	1.97212	down
STAU2	-3.42037	5.16249	0.00177693	0.0106629	1.97212	down
GPBP1	-5.35851	3.93504	0.00178229	0.0106629	1.97212	down
ZNF16	-5.32556	3.94541	0.00178229	0.0106629	1.97212	down
MAST2	-5.22242	3.94536	0.00178229	0.0106629	1.97212	down
ZNF2	-5.02537	3.9631	0.00178229	0.0106629	1.97212	down
TCEAL4	-4.97767	3.93482	0.00178229	0.0106629	1.97212	down
TTC37	-4.81002	3.96494	0.00178229	0.0106629	1.97212	down
ZNF200	-4.79426	3.9622	0.00178229	0.0106629	1.97212	down
FLT4	-4.73291	3.94372	0.00178229	0.0106629	1.97212	down
CRYBG1	-3.10173	6.07541	0.00181034	0.0108261	1.96553	down
WDR12	-2.97677	6.61978	0.00185419	0.0110835	1.95532	down
LYRM7	-3.11478	5.57557	0.00187037	0.0111706	1.95193	down
SERPINB8	-4.12614	4.27733	0.0019049	0.0113474	1.9451	down
MIDN	-3.59141	4.5523	0.0019398	0.0115404	1.93778	down
KLHL36	-3.61483	4.78084	0.00194228	0.0115502	1.93741	down
METTL26	-2.81421	7.905	0.00200346	0.0118987	1.9245	down
AEN	-2.90474	6.95307	0.0020117	0.0119425	1.9229	down
ROMO1	-2.88949	6.76233	0.00202291	0.0120039	1.92068	down
KIF3C	-5.14367	3.88448	0.00211658	0.0124901	1.90343	down
ZNF439	-4.82963	3.88864	0.00211658	0.0124901	1.90343	down
SNRPD3	-4.61037	3.89166	0.00211658	0.0124901	1.90343	down
BBS5	-4.55049	3.89942	0.00211658	0.0124901	1.90343	down
BTD	-4.17114	3.91519	0.00211658	0.0124901	1.90343	down
RNF149	-2.99977	5.94876	0.00217069	0.0127877	1.89321	down
RNF44	-3.46934	4.54511	0.0021762	0.0128038	1.89266	down
SRPK1	-3.13787	5.64141	0.00218246	0.0128351	1.8916	down
EIF2B4	-4.11282	4.22203	0.00218621	0.0128409	1.89141	down
PLAUR	-3.7377	4.2488	0.00218621	0.0128409	1.89141	down
RPS29	-2.71601	11.7986	0.00220893	0.012919	1.88877	down
MLC1	-6.58352	3.41146	0.00222005	0.012919	1.88877	down
ZNF561	-6.42257	3.40975	0.00222005	0.012919	1.88877	down
DPH6	-6.23393	3.38289	0.00222005	0.012919	1.88877	down
ETV5	-6.13895	3.36717	0.00222005	0.012919	1.88877	down
NAGK	-6.05072	3.37912	0.00222005	0.012919	1.88877	down
FAM72D	-5.83565	3.375	0.00222005	0.012919	1.88877	down
CHURC1	-5.29024	3.38567	0.00222005	0.012919	1.88877	down
ZNF33B	-4.83633	3.42474	0.00222005	0.012919	1.88877	down
ETV6	-3.18833	5.52094	0.00222885	0.0129539	1.8876	down
BRCA2	-3.09687	5.51894	0.00222885	0.0129539	1.8876	down
FKBP1A	-2.75696	8.51315	0.00227957	0.0132431	1.87801	down
FAM120A	-2.77796	7.84697	0.00229308	0.013316	1.87562	down
ENDOD1	-2.8747	6.76963	0.00233109	0.0135198	1.86903	down
DCXR	-3.16794	5.50804	0.00236556	0.0137139	1.86284	down
SUCLG2	-3.50921	4.71725	0.00236997	0.0137338	1.86221	down
SPPL2B	-3.04357	5.91417	0.00237472	0.0137497	1.86171	down
MED1	-2.94589	6.1556	0.00241917	0.0140012	1.85383	down
KMT2A	-3.36779	5.08496	0.00242256	0.014015	1.85341	down
BAHD1	-3.0218	5.61478	0.00243677	0.0140854	1.85123	down
BLVRB	-3.84144	4.48777	0.00244656	0.0141244	1.85003	down
AP1G1	-3.49006	4.50279	0.00244656	0.0141244	1.85003	down
SBNO1	-2.89597	6.37041	0.00244989	0.0141377	1.84962	down
PPM1L	-2.70853	9.09865	0.00248509	0.0143349	1.84361	down
ZNF101	-3.9759	4.21596	0.00251672	0.0144664	1.83964	down
ARID5B	-3.9047	4.20946	0.00251672	0.0144664	1.83964	down
ATAD2B	-3.17226	5.21877	0.00252112	0.0144664	1.83964	down
GSKIP	-5.23143	3.82999	0.00252567	0.0144664	1.83964	down
TMED7	-5.1832	3.83822	0.00252567	0.0144664	1.83964	down
MYBL1	-4.98679	3.85563	0.00252567	0.0144664	1.83964	down
DUSP1	-4.87052	3.86058	0.00252567	0.0144664	1.83964	down
PBXIP1	-4.7207	3.82214	0.00252567	0.0144664	1.83964	down
GABARAPL1	-4.10666	3.84978	0.00252567	0.0144664	1.83964	down
SLC7A5	-2.98883	5.80322	0.00255312	0.014617	1.83514	down
MYCL	-2.83306	6.74848	0.00258038	0.0147554	1.83105	down
ATXN2	-3.48497	4.6934	0.00262415	0.0149871	1.82428	down
DEPDC1	-3.14501	5.47568	0.00266914	0.0152315	1.81726	down
METTL9	-3.06147	5.21123	0.00271073	0.0154625	1.81072	down
TRAF3	-3.41818	4.86724	0.002751	0.0156785	1.8047	down
MTF1	-3.58249	4.46631	0.00275653	0.0156785	1.8047	down
COPS2	-3.38229	4.46301	0.00275653	0.0156785	1.8047	down
MRS2	-2.83501	6.56794	0.00280536	0.0159431	1.79743	down
USP33	-3.09926	5.44508	0.00283767	0.0160226	1.79527	down
HIPK1	-3.00375	5.45987	0.00283767	0.0160226	1.79527	down
NOG	-7.00479	3.31673	0.00284366	0.0160226	1.79527	down
ARHGEF28	-6.22071	3.32743	0.00284366	0.0160226	1.79527	down
H2BC11	-6.0968	3.32286	0.00284366	0.0160226	1.79527	down
RHEBL1	-5.83122	3.34914	0.00284366	0.0160226	1.79527	down
MXRA7	-5.75053	3.34545	0.00284366	0.0160226	1.79527	down
SLC7A6	-4.94208	3.35258	0.00284366	0.0160226	1.79527	down
OPA1	-4.87027	3.37541	0.00284366	0.0160226	1.79527	down
ABLIM1	-4.80967	3.35096	0.00284366	0.0160226	1.79527	down
MRPL41	-4.77271	3.34841	0.00284366	0.0160226	1.79527	down
HCFC1	-3.14443	5.05519	0.00284507	0.0160241	1.79523	down
E2F3	-2.9092	5.95127	0.00288524	0.0162437	1.78931	down
F12	-3.95937	4.14663	0.00290643	0.0163313	1.78698	down
RAPGEF1	-3.87403	4.17974	0.00290643	0.0163313	1.78698	down
CDIP1	-3.69218	4.17516	0.00290643	0.0163313	1.78698	down
TJAP1	-3.53542	4.64742	0.00291036	0.0163452	1.78661	down
NFE2L2	-2.69904	7.67986	0.00298283	0.0167319	1.77646	down
KHSRP	-3.27871	4.86957	0.00301445	0.0168553	1.77326	down
HOMER2	-2.94989	5.44354	0.00301862	0.0168553	1.77326	down
SLC25A22	-5.12587	3.79502	0.00302917	0.0168553	1.77326	down
DOP1A	-4.35653	3.80826	0.00302917	0.0168553	1.77326	down
USP20	-4.30048	3.79697	0.00302917	0.0168553	1.77326	down
C4orf48	-4.2793	3.7946	0.00302917	0.0168553	1.77326	down
PITPNM2	-4.21602	3.79341	0.00302917	0.0168553	1.77326	down
ZNF503	-4.01939	3.8338	0.00302917	0.0168553	1.77326	down
TUFT1	-3.95774	3.81604	0.00302917	0.0168553	1.77326	down
IL4R	-3.94001	3.84608	0.00302917	0.0168553	1.77326	down
RPL10	-2.712	7.16735	0.00305432	0.0169884	1.76985	down
ZNF319	-3.74911	4.4077	0.00311281	0.0172375	1.76353	down
GOLGA2	-2.6535	8.34068	0.00312335	0.0172889	1.76223	down
SEPTIN8	-3.02606	5.17357	0.00314163	0.0173832	1.75987	down
TNIP1	-2.71499	7.0055	0.00315086	0.0174203	1.75894	down
SLC1A5	-3.0555	5.41536	0.00321303	0.0177428	1.75098	down
SNRNP27	-3.01232	5.41875	0.00321303	0.0177428	1.75098	down
NEO1	-3.36449	4.64406	0.00323326	0.0178403	1.7486	down
KDELR1	-3.26999	4.82135	0.00330748	0.0182426	1.73891	down
GAN	-2.79307	6.3481	0.00333405	0.0183818	1.73561	down
RBM17	-2.68156	7.37136	0.00336728	0.0185375	1.73195	down
HSPA8	-2.651	7.69335	0.00341559	0.018779	1.72633	down
SCAI	-2.82896	5.80634	0.00361601	0.0198258	1.70277	down
USP34	-4.67185	3.71681	0.00365261	0.0198544	1.70214	down
GSTK1	-4.49796	3.72585	0.00365261	0.0198544	1.70214	down
SBNO2	-4.39965	3.72689	0.00365261	0.0198544	1.70214	down
STK32C	-4.33741	3.7554	0.00365261	0.0198544	1.70214	down
BCL2L11	-4.07711	3.77169	0.00365261	0.0198544	1.70214	down
THY1	-3.84369	3.76305	0.00365261	0.0198544	1.70214	down
DDX18	-3.02967	5.12889	0.00365362	0.0198544	1.70214	down
RUSC2	-6.87964	3.21678	0.00368003	0.0198544	1.70214	down
GRB14	-6.10002	3.24241	0.00368003	0.0198544	1.70214	down
ARMCX3	-5.90311	3.24845	0.00368003	0.0198544	1.70214	down
URGCP	-5.88542	3.25257	0.00368003	0.0198544	1.70214	down
GPLD1	-5.3362	3.28551	0.00368003	0.0198544	1.70214	down
IFRD2	-5.3074	3.25288	0.00368003	0.0198544	1.70214	down
MBOAT1	-5.06964	3.3061	0.00368003	0.0198544	1.70214	down
CNKSR3	-4.87385	3.27934	0.00368003	0.0198544	1.70214	down
CCND2	-2.83309	5.88114	0.00377647	0.0203509	1.69142	down
TSNAX	-2.74271	6.18677	0.00385474	0.0207646	1.68268	down
RETSAT	-3.94167	4.09346	0.00391564	0.0210411	1.67693	down
ZNHIT3	-3.93486	4.07699	0.00391564	0.0210411	1.67693	down
NIN	-3.88662	4.0989	0.00391564	0.0210411	1.67693	down
GPC1	-3.47944	4.08298	0.00391564	0.0210411	1.67693	down
CCT8	-2.58046	8.5648	0.00392077	0.0210547	1.67665	down
ERN1	-2.97303	5.10405	0.00394541	0.0211788	1.6741	down
LBH	-2.76407	6.3043	0.00394947	0.0211924	1.67382	down
IFT122	-3.37182	4.37594	0.00399788	0.0214356	1.66886	down
TRMT10C	-2.6494	6.81764	0.00406195	0.021737	1.6628	down
TRIM11	-2.69543	6.52347	0.00410071	0.0219243	1.65907	down
HMGXB3	-2.78245	5.93633	0.00410123	0.0219243	1.65907	down
NAXE	-2.85632	5.47599	0.0041017	0.0219243	1.65907	down
TRIR	-2.91914	5.36034	0.00414987	0.022139	1.65484	down
ANKRD39	-2.68155	6.75884	0.00418789	0.0223333	1.65105	down
PRPS2	-2.82933	5.66542	0.00423666	0.022576	1.64635	down
AUH	-3.09864	5.07339	0.00426442	0.0227151	1.64368	down
ALMS1	-2.88273	5.56539	0.00429334	0.0228604	1.64092	down
MYL12A	-2.808	5.75087	0.00439911	0.0234056	1.63068	down
ARHGAP12	-4.91444	3.68349	0.00442948	0.023441	1.63002	down
NPC2	-4.73108	3.67226	0.00442948	0.023441	1.63002	down
PRMT6	-4.69205	3.67751	0.00442948	0.023441	1.63002	down
SETX	-4.33609	3.68693	0.00442948	0.023441	1.63002	down
STAT6	-3.84842	3.72871	0.00442948	0.023441	1.63002	down
BTBD1	-3.80854	3.69256	0.00442948	0.023441	1.63002	down
ACACB	-3.73575	3.72315	0.00442948	0.023441	1.63002	down
GLYR1	-2.67815	6.39621	0.00443618	0.0234675	1.62953	down
MED9	-3.22831	4.56216	0.0044811	0.02366	1.62599	down
SYNE2	-2.67426	6.49675	0.00448288	0.0236603	1.62598	down
COPZ1	-3.5014	4.29913	0.00454775	0.0239525	1.62065	down
TRAPPC4	-4.02801	4.04311	0.00456939	0.0239525	1.62065	down
EIF2S1	-4.0166	4.01163	0.00456939	0.0239525	1.62065	down
SMARCA2	-4.00809	4.02871	0.00456939	0.0239525	1.62065	down
ITPA	-4.00806	4.04013	0.00456939	0.0239525	1.62065	down
ZMIZ2	-3.93522	4.04626	0.00456939	0.0239525	1.62065	down
VCL	-3.79015	4.05597	0.00456939	0.0239525	1.62065	down
OSTC	-3.7508	4.06232	0.00456939	0.0239525	1.62065	down
CLCN3	-3.5842	4.03	0.00456939	0.0239525	1.62065	down
RASGRP2	-3.47426	4.04939	0.00456939	0.0239525	1.62065	down
RPL39	-2.67785	6.262	0.00469975	0.0246173	1.60876	down
POLM	-3.1321	4.89522	0.00472768	0.0247448	1.60652	down
HIKESHI	-2.92482	4.92003	0.00472768	0.0247448	1.60652	down
GALNT6	-2.8708	5.33045	0.0047346	0.0247716	1.60605	down
FOXO3	-2.59616	7.11848	0.00473792	0.0247797	1.6059	down
ZMIZ1	-2.80997	5.53756	0.0048113	0.0249889	1.60225	down
SSR2	-2.80855	5.53999	0.0048113	0.0249889	1.60225	down
PTPN21	-6.69851	3.18724	0.00481584	0.0249889	1.60225	down
STK33	-6.26543	3.18774	0.00481584	0.0249889	1.60225	down
ZNF226	-5.86053	3.15407	0.00481584	0.0249889	1.60225	down
BTBD11	-5.30475	3.18861	0.00481584	0.0249889	1.60225	down
NMB	-5.15007	3.19899	0.00481584	0.0249889	1.60225	down
FAM118A	-5.04141	3.166	0.00481584	0.0249889	1.60225	down
ALDH3A2	-4.82304	3.21017	0.00481584	0.0249889	1.60225	down
BBS10	-4.62901	3.22636	0.00481584	0.0249889	1.60225	down
SELENOW	-4.55773	3.20122	0.00481584	0.0249889	1.60225	down
BCL7C	-4.52816	3.20059	0.00481584	0.0249889	1.60225	down
PSPC1	-2.839	5.62825	0.00497172	0.0257591	1.58907	down
GRK3	-2.85826	5.05568	0.00499616	0.0258664	1.58726	down
ASAP2	-3.40242	4.52018	0.00501501	0.0259446	1.58595	down
MAPK14	-3.15006	4.51328	0.00501501	0.0259446	1.58595	down
TMED9	-2.65054	6.35749	0.00505253	0.026129	1.58288	down
NAA10	-2.76954	5.52706	0.00509712	0.0263497	1.57922	down
TRAM1	-2.63025	6.61012	0.00513437	0.0265222	1.57639	down
BLOC1S1	-3.33002	4.30725	0.00518687	0.0267438	1.57278	down
SLC9A7	-3.21762	4.28062	0.00518687	0.0267438	1.57278	down
MAPK6	-2.61633	6.56302	0.00520866	0.0268361	1.57128	down
VPS4A	-2.69341	5.9552	0.00524187	0.0269955	1.56871	down
NSD2	-2.73805	5.41055	0.0052435	0.0269955	1.56871	down
CTPS1	-2.48821	8.6708	0.00526475	0.0270949	1.56711	down
FKBP7	-3.90711	4.00517	0.00535262	0.0274553	1.56137	down
STK17B	-3.50753	4.01569	0.00535262	0.0274553	1.56137	down
ADORA2B	-3.43539	3.98888	0.00535262	0.0274553	1.56137	down
ATF7IP	-3.39275	4.02055	0.00535262	0.0274553	1.56137	down
PCED1B	-4.9839	3.62743	0.0054041	0.0275864	1.5593	down
CDR2L	-4.94203	3.59929	0.0054041	0.0275864	1.5593	down
BCL7B	-4.67863	3.61718	0.0054041	0.0275864	1.5593	down
RGL1	-4.24352	3.63585	0.0054041	0.0275864	1.5593	down
EIF2B2	-3.94049	3.63056	0.0054041	0.0275864	1.5593	down
KDM3A	-3.7684	3.66391	0.0054041	0.0275864	1.5593	down
TFAP2C	-2.9472	5.01094	0.00541581	0.027619	1.55879	down
MAP3K4	-2.86451	5.27765	0.00541647	0.027619	1.55879	down
CMTM8	-2.62063	6.21694	0.0054199	0.0276263	1.55868	down
RPS27A	-2.44121	11.3288	0.00545982	0.0278196	1.55565	down
RPL18A	-2.64159	5.95076	0.00547418	0.0278825	1.55467	down
EXOSC5	-3.29151	4.48488	0.00562371	0.0286125	1.54344	down
ZNF605	-3.0937	4.85111	0.00565177	0.0287236	1.54176	down
C2orf68	-2.95007	4.85086	0.00565177	0.0287236	1.54176	down
TMEM30A	-2.45673	8.87335	0.00565942	0.0287519	1.54133	down
SSH2	-2.8226	5.48737	0.0057296	0.0290871	1.5363	down
SAMM50	-2.4645	8.28608	0.00575114	0.0291818	1.53489	down
EXOC6	-2.49273	7.31892	0.00575723	0.0291953	1.53469	down
RPL41	-2.88937	4.99559	0.00587665	0.029779	1.52609	down
CFLAR	-3.40374	4.24714	0.00593201	0.0299937	1.52297	down
IFT22	-3.26141	4.25269	0.00593201	0.0299937	1.52297	down
CHERP	-3.17219	4.26342	0.00593201	0.0299937	1.52297	down
PUM1	-2.56359	6.65897	0.00600496	0.0303293	1.51814	down
PLEKHA1	-2.86991	4.8527	0.00619107	0.0312465	1.5052	down
SCCPDH	-2.48585	6.97724	0.00619523	0.0312561	1.50507	down
FADS1	-2.80049	5.25526	0.00621415	0.0313401	1.5039	down
ABHD13	-3.88637	3.92399	0.00629519	0.0315992	1.50032	down
MMADHC	-3.32742	3.962	0.00629519	0.0315992	1.50032	down
NKAPD1	-3.12883	4.4621	0.0063193	0.0316888	1.49909	down
SPAG7	-2.72963	5.35833	0.00634363	0.0316888	1.49909	down
YJEFN3	-6.58483	3.07629	0.00637942	0.0316888	1.49909	down
PHETA1	-6.57758	3.07186	0.00637942	0.0316888	1.49909	down
MRPS22	-6.51499	3.05401	0.00637942	0.0316888	1.49909	down
ZNF180	-6.47394	3.12505	0.00637942	0.0316888	1.49909	down
TSPAN4	-6.13105	3.12145	0.00637942	0.0316888	1.49909	down
SHPK	-5.96627	3.05648	0.00637942	0.0316888	1.49909	down
IRGM	-5.92077	3.05953	0.00637942	0.0316888	1.49909	down
GUCY2D	-5.68386	3.08823	0.00637942	0.0316888	1.49909	down
PLXND1	-5.63273	3.12133	0.00637942	0.0316888	1.49909	down
ANKRD31	-5.34276	3.11354	0.00637942	0.0316888	1.49909	down
DEAF1	-4.98602	3.10638	0.00637942	0.0316888	1.49909	down
HMG20A	-4.91698	3.09431	0.00637942	0.0316888	1.49909	down
AK9	-4.64463	3.14606	0.00637942	0.0316888	1.49909	down
NR1D2	-4.63578	3.1114	0.00637942	0.0316888	1.49909	down
CFAP251	-4.62817	3.15586	0.00637942	0.0316888	1.49909	down
INKA2	-4.43368	3.08875	0.00637942	0.0316888	1.49909	down
TOLLIP	-2.85491	5.09609	0.00653741	0.0324503	1.48878	down
AMMECR1	-2.63837	5.64434	0.00663338	0.0327498	1.48479	down
EEA1	-4.41211	3.5534	0.00663559	0.0327498	1.48479	down
SLC17A5	-4.21434	3.58531	0.00663559	0.0327498	1.48479	down
STXBP5L	-3.78042	3.61286	0.00663559	0.0327498	1.48479	down
IRAK4	-3.75317	3.62443	0.00663559	0.0327498	1.48479	down
CYTH1	-3.73193	3.6086	0.00663559	0.0327498	1.48479	down
PSMC3	-3.56798	3.58291	0.00663559	0.0327498	1.48479	down
INTS10	-2.83891	5.21743	0.00666332	0.0328632	1.48329	down
RBM26	-2.3947	9.32	0.00671979	0.0331299	1.47978	down
ADGRL1	-3.4829	4.18008	0.00680349	0.0334235	1.47595	down
XPC	-3.43486	4.21185	0.00680349	0.0334235	1.47595	down
ADPRM	-3.38783	4.1888	0.00680349	0.0334235	1.47595	down
SYF2	-3.34606	4.21901	0.00680349	0.0334235	1.47595	down
AAGAB	-3.04159	4.21208	0.00680349	0.0334235	1.47595	down
ZNF451	-2.66582	5.44684	0.006856	0.0336695	1.47276	down
PRPF40A	-2.39503	8.83123	0.00687569	0.0337543	1.47167	down
AHCYL2	-2.8367	4.94225	0.00694101	0.0340146	1.46833	down
ANKRD10	-2.63097	5.86637	0.00714515	0.0349655	1.45636	down
CDV3	-2.54934	6.19343	0.00730389	0.0356919	1.44743	down
CLEC16A	-3.78631	3.88789	0.00743482	0.0362039	1.44124	down
IST1	-3.67124	3.90866	0.00743482	0.0362039	1.44124	down
ARMC1	-2.89626	4.79044	0.00745805	0.0363042	1.44004	down
MT-ND4	-2.38492	7.90527	0.00751017	0.0365399	1.43723	down
TUFM	-2.44216	6.85368	0.00751175	0.0365399	1.43723	down
PTMA	-2.51506	6.29811	0.00759951	0.0369409	1.43249	down
NAT14	-2.59728	5.4097	0.00774901	0.0376279	1.42449	down
TGFBRAP1	-2.5534	5.98401	0.00784203	0.0379864	1.42037	down
HDGFL3	-2.50276	6.24059	0.00785785	0.0380497	1.41965	down
AKT3	-2.3536	8.47646	0.00796544	0.0385572	1.41389	down
PPP4R4	-2.97906	4.403	0.00803097	0.0388201	1.41094	down
RPL26L1	-3.06041	4.56323	0.00814195	0.0393017	1.40559	down
CPVL	-4.88035	3.51531	0.00820351	0.039311	1.40549	down
USP2	-4.81145	3.50577	0.00820351	0.039311	1.40549	down
ZNF776	-4.76122	3.51685	0.00820351	0.039311	1.40549	down
MYEF2	-4.71767	3.46261	0.00820351	0.039311	1.40549	down
C12orf76	-4.58106	3.49156	0.00820351	0.039311	1.40549	down
TMEM260	-4.07599	3.53005	0.00820351	0.039311	1.40549	down
NDUFS8	-3.87773	3.52554	0.00820351	0.039311	1.40549	down
ITGA4	-3.81315	3.51429	0.00820351	0.039311	1.40549	down
LRRC28	-3.64649	3.5234	0.00820351	0.039311	1.40549	down
IFT57	-3.60793	3.52758	0.00820351	0.039311	1.40549	down
TMUB2	-3.55602	3.51575	0.00820351	0.039311	1.40549	down
COX11	-3.52342	3.5346	0.00820351	0.039311	1.40549	down
PRMT1	-2.56975	5.57966	0.00822807	0.0393878	1.40464	down
POLR2H	-2.66188	5.39733	0.00824536	0.0394433	1.40403	down
RASL10A	-6.42261	2.96201	0.00856416	0.0405064	1.39248	down
CACNB1	-6.38568	3.01142	0.00856416	0.0405064	1.39248	down
UCKL1	-5.89359	3.0456	0.00856416	0.0405064	1.39248	down
FOXD2	-5.8459	2.97306	0.00856416	0.0405064	1.39248	down
ZNF324B	-5.69911	3.04083	0.00856416	0.0405064	1.39248	down
ACYP1	-5.35694	3.04964	0.00856416	0.0405064	1.39248	down
RELB	-5.15574	2.98087	0.00856416	0.0405064	1.39248	down
SRSF8	-4.98565	3.03167	0.00856416	0.0405064	1.39248	down
BEX4	-4.82219	3.01951	0.00856416	0.0405064	1.39248	down
RIMS2	-4.51204	3.03632	0.00856416	0.0405064	1.39248	down
NFIX	-2.45197	6.37938	0.00864742	0.0408862	1.38842	down
NDUFC1	-2.49012	6.21128	0.00873887	0.0412904	1.38415	down
TBC1D1	-2.47611	6.08349	0.00881178	0.0415153	1.38179	down
LMBR1	-3.79241	3.80832	0.00881945	0.0415153	1.38179	down
GTF2H3	-3.7588	3.81347	0.00881945	0.0415153	1.38179	down
EPHB1	-3.56218	3.82455	0.00881945	0.0415153	1.38179	down
TFE3	-3.42872	3.83207	0.00881945	0.0415153	1.38179	down
PMS1	-3.30047	3.87217	0.00881945	0.0415153	1.38179	down
LDAH	-2.59608	5.26787	0.00882629	0.0415333	1.3816	down
CXCR4	-2.36124	7.14094	0.00896427	0.0421683	1.37501	down
ARL5A	-2.46488	6.30569	0.00896833	0.0421716	1.37498	down
GSR	-3.11621	4.142	0.00903024	0.0423922	1.37271	down
LRCH1	-3.08288	4.13995	0.00903024	0.0423922	1.37271	down
RASAL3	-3.00818	4.13412	0.00903024	0.0423922	1.37271	down
GGCX	-2.82277	4.55844	0.00907268	0.042505	1.37156	down
RAP1GDS1	-3.02986	4.36385	0.0090842	0.0425302	1.3713	down
MNS1	-2.66032	5.35213	0.00935214	0.0437254	1.35927	down
NDUFS2	-2.42495	6.2414	0.00965886	0.0450834	1.34598	down
KLHL21	-2.29537	8.03885	0.00967859	0.0451602	1.34524	down
DNPH1	-2.4835	5.85068	0.00978556	0.0456286	1.34076	down
ZNF589	-4.74211	3.40711	0.010216	0.0471591	1.32643	down
SLC9A3R2	-4.44425	3.42674	0.010216	0.0471591	1.32643	down
MTHFSD	-4.21694	3.42273	0.010216	0.0471591	1.32643	down
CA14	-4.2051	3.46576	0.010216	0.0471591	1.32643	down
PIGN	-4.11056	3.44543	0.010216	0.0471591	1.32643	down
ENO2	-3.94634	3.45315	0.010216	0.0471591	1.32643	down
PLXNA3	-3.73369	3.46247	0.010216	0.0471591	1.32643	down
ABCA1	-3.64564	3.48669	0.010216	0.0471591	1.32643	down
SPIN1	-3.6135	3.49023	0.010216	0.0471591	1.32643	down
KRR1	-3.54531	3.51482	0.010216	0.0471591	1.32643	down
PPARGC1B	-3.52629	3.49967	0.010216	0.0471591	1.32643	down
CD3G	-2.82406	4.32952	0.0102998	0.0475145	1.32317	down
GNB1L	-3.24169	4.07263	0.0104531	0.0481894	1.31705	down
HEATR5B	-3.73722	3.76448	0.0105104	0.0482768	1.31626	down
VAV3	-3.46531	3.81037	0.0105104	0.0482768	1.31626	down
TRIM13	-3.21538	3.82889	0.0105104	0.0482768	1.31626	down
BUD23	-2.48372	5.69293	0.0105236	0.0483211	1.31586	down
XRN2	-2.34565	6.67799	0.0106366	0.0488237	1.31137	down
RNASEH1	-2.22471	10.6823	0.0107544	0.0493319	1.30687	down

## Sheet: up
SYMBOL	logFC	logCPM	PValue	FDR	logP	Group
MBNL1	11.2662	12.7984	1.75107e-17	2.42418e-13	12.6154	up
POLR2F	10.046	11.6815	2.20213e-15	7.62156e-12	11.118	up
PCM1	9.74658	12.1842	3.63115e-15	1.00539e-11	10.9977	up
AIMP1	11.5587	10.3226	5.2626e-15	1.21426e-11	10.9157	up
FOXRED2	10.9141	10.1331	1.19585e-14	2.36504e-11	10.6262	up
MYDGF	10.5755	10.0137	2.00689e-14	2.77834e-11	10.5562	up
NDUFA4	9.81624	10.4276	4.24122e-14	5.33777e-11	10.2726	up
ILRUN	10.8741	9.76554	5.84839e-14	5.78322e-11	10.2378	up
CADM1	11.185	9.72023	7.11673e-14	6.56827e-11	10.1825	up
ELK4	9.48375	10.4535	9.69966e-14	7.89895e-11	10.1024	up
CD3D	9.56947	10.2032	1.11862e-13	7.91447e-11	10.1016	up
ATRX	8.68844	12.5878	1.18873e-13	7.91447e-11	10.1016	up
SIK2	9.93536	9.8308	1.81273e-13	1.0911e-10	9.96213	up
CRLF3	10.4487	9.4363	2.4198e-13	1.19681e-10	9.92197	up
CIP2A	8.87964	10.5845	2.52566e-13	1.2057e-10	9.91876	up
DGUOK	9.58555	9.74598	2.62344e-13	1.21063e-10	9.91699	up
MAF1	9.87315	9.64069	4.11888e-13	1.6384e-10	9.78558	up
MT-CO3	8.1942	15.2383	5.14444e-13	1.78049e-10	9.74946	up
RTN4	8.65439	10.4561	8.30078e-13	2.67246e-10	9.57309	up
UBE2Z	9.36233	9.42258	1.05498e-12	3.17504e-10	9.49825	up
PTTG1IP	8.68908	10.2106	1.26849e-12	3.65853e-10	9.43669	up
SNRPD2	8.25092	11.1507	1.45577e-12	3.98529e-10	9.39954	up
SETD5	8.94955	9.32324	1.62408e-12	4.24266e-10	9.37236	up
MLXIP	8.2039	10.9597	1.62425e-12	4.24266e-10	9.37236	up
VRK1	8.2145	10.8643	1.65812e-12	4.25093e-10	9.37152	up
USP25	10.5905	8.40609	2.85618e-12	7.06088e-10	9.15114	up
PBRM1	9.21548	9.17753	3.04224e-12	7.26151e-10	9.13897	up
QKI	8.03814	10.9689	3.19382e-12	7.40262e-10	9.13061	up
CHMP5	8.06235	10.7115	3.2083e-12	7.40262e-10	9.13061	up
VPS13C	10.4431	8.79276	3.8827e-12	8.53207e-10	9.06895	up
CSNK1A1	7.915	11.1117	4.39878e-12	9.36872e-10	9.02832	up
ACADM	9.24744	9.03739	5.55713e-12	1.14825e-09	8.93996	up
TCOF1	9.56687	8.70557	5.65008e-12	1.15029e-09	8.93919	up
DDX27	8.73142	9.02156	5.96805e-12	1.19742e-09	8.92175	up
TXNIP	7.76313	11.3549	7.14214e-12	1.31174e-09	8.88215	up
SFT2D2	8.34733	9.63383	7.4904e-12	1.34672e-09	8.87072	up
GOSR2	8.39152	9.43924	7.73985e-12	1.37372e-09	8.8621	up
ATP5PF	7.7487	10.8867	8.63964e-12	1.47663e-09	8.83073	up
ATP1B3	8.2516	9.39539	9.32518e-12	1.5554e-09	8.80816	up
DPAGT1	8.46898	9.3695	1.04273e-11	1.67855e-09	8.77506	up
RPLP0	7.64044	11.0782	1.14748e-11	1.80519e-09	8.74348	up
ATP5ME	9.3369	8.51963	1.25749e-11	1.92434e-09	8.71572	up
TUSC3	9.50784	8.51659	1.26817e-11	1.92434e-09	8.71572	up
ZADH2	10.1145	8.02419	1.47936e-11	2.07849e-09	8.68225	up
NOL7	8.84123	8.8079	1.48635e-11	2.07849e-09	8.68225	up
ITGB1	10.0599	7.99542	1.66836e-11	2.2424e-09	8.64929	up
SDCBP	7.96381	9.72361	1.95559e-11	2.59625e-09	8.58565	up
NOA1	8.3462	9.0038	1.96913e-11	2.59625e-09	8.58565	up
LMNB1	8.49503	8.93549	2.63351e-11	3.32984e-09	8.47758	up
GNL2	7.67206	10.0098	2.77638e-11	3.46272e-09	8.46058	up
CLPTM1L	7.89281	9.32277	2.85667e-11	3.4998e-09	8.45596	up
RPL7	7.3957	11.2494	3.17957e-11	3.79465e-09	8.42083	up
EXOC1	8.60431	8.27888	3.54438e-11	4.12339e-09	8.38475	up
C1orf174	8.51176	8.58418	3.89374e-11	4.49208e-09	8.34755	up
ATP6V0A2	8.96229	8.23913	4.20918e-11	4.81586e-09	8.31733	up
TCP1	8.23504	8.56135	4.32836e-11	4.91162e-09	8.30878	up
CTDSP2	8.55028	8.55073	4.51032e-11	5.0765e-09	8.29444	up
UQCRFS1	9.28845	8.21753	4.57145e-11	5.1038e-09	8.29211	up
STT3B	7.55435	9.65244	4.73025e-11	5.23419e-09	8.28115	up
USP48	7.33706	10.5798	5.78374e-11	6.20699e-09	8.20712	up
TCERG1	7.30326	10.7487	6.07775e-11	6.47233e-09	8.18894	up
MT-ND6	9.48786	8.10804	7.34865e-11	7.68434e-09	8.11439	up
SERINC5	7.56093	9.54889	7.37183e-11	7.68434e-09	8.11439	up
FOXO3B	9.3093	7.64494	7.4934e-11	7.68434e-09	8.11439	up
DISP1	8.41463	8.09277	7.86271e-11	7.91894e-09	8.10133	up
UBTD2	8.62327	8.0537	9.34127e-11	9.10708e-09	8.04062	up
ZDHHC14	8.52705	8.36966	9.77128e-11	9.29014e-09	8.03198	up
MAPK9	9.59211	8.04118	9.78847e-11	9.29014e-09	8.03198	up
ZNF367	9.59622	7.54114	1.17275e-10	1.10446e-08	7.95685	up
ITGB1BP1	7.14354	10.115	1.26394e-10	1.17512e-08	7.92992	up
PSMB7	8.47436	8.29706	1.34089e-10	1.22936e-08	7.91032	up
GLRX	7.31237	9.38685	1.47859e-10	1.32919e-08	7.87641	up
YWHAG	7.02157	10.6498	1.48979e-10	1.33063e-08	7.87594	up
ADK	7.6827	8.72656	1.65846e-10	1.4624e-08	7.83493	up
NECTIN3	10.809	7.45723	1.67816e-10	1.47041e-08	7.83256	up
CCSAP	7.72516	8.5022	1.70507e-10	1.48459e-08	7.82839	up
ATP5MF	6.93735	11.1694	1.76012e-10	1.52294e-08	7.81732	up
ZCCHC10	8.29054	8.22897	1.79558e-10	1.54398e-08	7.81136	up
MED27	9.354	7.89156	1.86023e-10	1.56079e-08	7.80665	up
B4GALT5	9.8791	7.41916	1.96953e-10	1.64254e-08	7.78448	up
MTMR2	7.04222	10.3535	2.00499e-10	1.65317e-08	7.78168	up
TSEN34	7.33263	9.18251	2.00616e-10	1.65317e-08	7.78168	up
CDK5RAP1	8.79886	7.86641	2.06599e-10	1.6924e-08	7.7715	up
SLF1	7.95358	8.18075	2.21434e-10	1.79271e-08	7.74649	up
STX5	8.51453	7.84488	2.26795e-10	1.82368e-08	7.73905	up
RNPS1	6.98594	10.1957	2.27894e-10	1.82368e-08	7.73905	up
SLA	7.20733	9.40436	2.31969e-10	1.83507e-08	7.73635	up
CENPU	8.33287	8.16006	2.41287e-10	1.88722e-08	7.72418	up
CHEK1	7.73792	8.41463	2.48912e-10	1.92849e-08	7.71478	up
ARHGEF6	8.15099	7.81965	2.5622e-10	1.97062e-08	7.7054	up
ACTR1B	6.9751	10.1602	2.64746e-10	2.02494e-08	7.69359	up
H1-2	9.04581	7.31354	3.08308e-10	2.29474e-08	7.63927	up
NF1	7.46592	8.57987	3.11479e-10	2.30594e-08	7.63715	up
AGO2	8.19864	8.0951	3.18035e-10	2.34196e-08	7.63042	up
POLD2	7.02974	9.44134	3.20786e-10	2.34971e-08	7.62899	up
CDCA8	6.79124	10.8956	3.54411e-10	2.55843e-08	7.59203	up
ZNF529	9.27929	7.27563	3.60652e-10	2.57364e-08	7.58945	up
CS	7.42152	8.54419	3.6391e-10	2.58358e-08	7.58778	up
GTF2H2	9.70347	7.26611	3.75305e-10	2.65088e-08	7.57661	up
TCF20	8.93912	7.72511	3.80523e-10	2.67409e-08	7.57282	up
GMCL1	7.22378	8.88081	3.8796e-10	2.71258e-08	7.56662	up
CDC42	6.93985	9.58577	4.07867e-10	2.83744e-08	7.54707	up
RPL26	6.76142	10.5585	4.19338e-10	2.90266e-08	7.5372	up
BLM	8.09698	7.68853	4.47664e-10	3.08331e-08	7.51098	up
MORF4L1	7.35525	8.68165	4.50112e-10	3.08483e-08	7.51077	up
ARID4B	7.23572	8.83843	4.64361e-10	3.16681e-08	7.49938	up
RBPJ	7.27991	8.82214	4.96993e-10	3.35628e-08	7.47414	up
CARS1	6.72223	10.5493	5.32622e-10	3.56214e-08	7.44829	up
TRIP11	7.42595	8.42953	5.89544e-10	3.86808e-08	7.4125	up
TMEM161A	7.23268	8.61537	5.9864e-10	3.89247e-08	7.40978	up
PALLD	7.25674	8.60514	6.22793e-10	4.02895e-08	7.39481	up
TOMM22	6.81642	9.65073	6.56639e-10	4.22814e-08	7.37385	up
CSTB	6.74059	9.71389	7.09924e-10	4.52912e-08	7.34399	up
MKRN1	6.58218	10.7002	8.21086e-10	5.19046e-08	7.28479	up
MED21	7.66125	8.11726	8.79329e-10	5.50834e-08	7.25898	up
TMEM167A	6.96228	8.82463	9.29658e-10	5.74562e-08	7.24066	up
MON1A	9.81272	7.03719	9.90586e-10	6.04127e-08	7.21887	up
ENY2	6.66637	9.6298	1.01807e-09	6.12787e-08	7.21269	up
ORAI2	8.75525	7.4885	1.04553e-09	6.26595e-08	7.20301	up
PABIR1	10.5354	7.02396	1.06283e-09	6.34216e-08	7.19776	up
NUTF2	6.98862	8.78016	1.12057e-09	6.61806e-08	7.17927	up
PUM3	6.92166	8.9144	1.12341e-09	6.61806e-08	7.17927	up
NDUFA2	8.65508	7.44777	1.244e-09	7.23611e-08	7.14049	up
DARS1	6.50891	10.475	1.2859e-09	7.43463e-08	7.12874	up
EIF2S2	6.7125	9.31703	1.29046e-09	7.43463e-08	7.12874	up
TSC2	7.50049	7.76539	1.30713e-09	7.44609e-08	7.12807	up
PIGP	7.12046	8.42918	1.31775e-09	7.44609e-08	7.12807	up
WDR44	9.3108	6.94699	1.45569e-09	8.06104e-08	7.09361	up
PSMB2	6.68229	9.36771	1.52972e-09	8.43725e-08	7.0738	up
GSK3B	6.92494	8.70075	1.57286e-09	8.64077e-08	7.06345	up
GRAP2	7.61073	7.66889	1.96888e-09	1.06059e-07	6.97445	up
RTRAF	6.65264	8.77149	2.07136e-09	1.10292e-07	6.95746	up
RPL7L1	6.68142	8.56804	2.79286e-09	1.45355e-07	6.83757	up
GPATCH8	8.81144	7.24908	2.84714e-09	1.47625e-07	6.83084	up
PMEPA1	6.3789	9.96123	2.86071e-09	1.47775e-07	6.8304	up
GPR180	7.80134	7.57657	2.90773e-09	1.49645e-07	6.82494	up
ANKZF1	7.6917	7.24004	3.02519e-09	1.52849e-07	6.81574	up
EXOSC9	6.89256	8.04234	3.1087e-09	1.55931e-07	6.80707	up
NCKAP1L	6.51331	9.01125	3.16085e-09	1.57974e-07	6.80141	up
SRSF3	6.21854	10.9745	3.19311e-09	1.58895e-07	6.79889	up
SHTN1	8.4045	7.21246	3.35145e-09	1.6453e-07	6.78375	up
MRTFA	8.87652	6.74804	3.40329e-09	1.66484e-07	6.77863	up
AP2A2	8.88549	6.74421	3.50165e-09	1.70094e-07	6.76931	up
TAF5L	7.29531	7.79181	3.51636e-09	1.70212e-07	6.76901	up
KMT5A	7.49978	7.20277	3.56678e-09	1.71658e-07	6.76534	up
GAPVD1	6.72436	8.19913	3.57105e-09	1.71658e-07	6.76534	up
YEATS2	7.73047	7.517	3.71935e-09	1.76944e-07	6.75216	up
EYA3	7.89483	7.17072	4.04747e-09	1.90589e-07	6.7199	up
TMED4	7.2517	7.49537	4.11567e-09	1.93144e-07	6.71412	up
CALCOCO2	8.27444	7.16387	4.13469e-09	1.93381e-07	6.71359	up
IRX5	6.60584	8.47139	4.21443e-09	1.96446e-07	6.70676	up
YWHAQ	6.19438	10.4629	4.24549e-09	1.9723e-07	6.70503	up
HMCES	6.70498	8.30939	4.45942e-09	2.03523e-07	6.69139	up
PHACTR4	6.73258	8.14599	4.46916e-09	2.03523e-07	6.69139	up
APEX1	10.1269	6.68193	4.55252e-09	2.0664e-07	6.68479	up
ATP6V1F	7.65788	7.45906	4.8058e-09	2.16011e-07	6.66552	up
CTCF	6.24678	9.53004	5.23342e-09	2.32216e-07	6.63411	up
HSP90AA1	6.01225	15.8766	5.31466e-09	2.35068e-07	6.62881	up
UQCC2	7.71707	7.09547	5.61715e-09	2.46552e-07	6.60809	up
CLPB	9.31093	6.63035	5.62775e-09	2.46552e-07	6.60809	up
DUS4L	8.85373	6.62725	5.80428e-09	2.51895e-07	6.59878	up
CYB5A	6.13105	10.0514	6.57513e-09	2.82254e-07	6.54936	up
ABCD3	7.59828	7.05421	6.58539e-09	2.82254e-07	6.54936	up
CWC25	7.98341	7.04879	6.73897e-09	2.87945e-07	6.54069	up
RPS14	6.01735	11.0463	7.03454e-09	2.98731e-07	6.52472	up
TMEM245	6.11465	9.80018	7.1161e-09	3.0127e-07	6.52104	up
PPCS	7.75081	7.03225	7.22522e-09	3.04957e-07	6.51576	up
NPHP4	6.67456	8.03032	7.26689e-09	3.05784e-07	6.51459	up
SIT1	7.21004	7.34922	7.69483e-09	3.21834e-07	6.49237	up
ANXA1	6.17931	9.22994	7.79851e-09	3.25188e-07	6.48787	up
MAGEH1	7.42858	7.01508	7.93829e-09	3.30023e-07	6.48146	up
CCDC90B	6.74742	7.81271	8.21283e-09	3.39398e-07	6.46929	up
RPL22L1	6.84081	7.58479	8.57982e-09	3.51417e-07	6.45418	up
NFATC2IP	7.41859	7.31877	8.62274e-09	3.52133e-07	6.45329	up
C16orf72	6.84325	7.79403	8.91859e-09	3.63144e-07	6.43992	up
CYFIP1	8.30545	6.98301	8.94753e-09	3.63254e-07	6.43979	up
DAB2	6.37548	8.42236	9.21676e-09	3.7309e-07	6.42819	up
GLMN	9.60099	6.50243	9.72528e-09	3.92527e-07	6.40613	up
COMMD7	7.59453	6.9554	1.01087e-08	4.05636e-07	6.39186	up
TPRA1	8.42648	6.94572	1.03614e-08	4.14574e-07	6.3824	up
NCKAP5L	9.66784	6.47375	1.07665e-08	4.27417e-07	6.36915	up
CDKN2AIPNL	6.65255	7.53248	1.0775e-08	4.27417e-07	6.36915	up
PGM3	6.87006	7.26665	1.08974e-08	4.3104e-07	6.36548	up
MAP7D3	7.0349	7.23146	1.28024e-08	4.99256e-07	6.30168	up
NUDT15	6.96102	7.21652	1.36144e-08	5.26474e-07	6.27862	up
BCL7A	6.02521	9.28117	1.51286e-08	5.80168e-07	6.23645	up
FARS2	8.47401	6.85302	1.51904e-08	5.80927e-07	6.23588	up
KCTD12	8.37762	6.39804	1.53012e-08	5.83554e-07	6.23392	up
ZCCHC17	6.2916	8.30133	1.54075e-08	5.85993e-07	6.23211	up
TRAPPC3	6.3669	7.85086	1.57737e-08	5.95018e-07	6.22547	up
EAF2	8.5554	6.38946	1.58663e-08	5.96882e-07	6.22411	up
RNF187	6.07151	8.97813	1.64614e-08	6.12611e-07	6.21282	up
PLEKHM2	6.83215	7.42588	1.68387e-08	6.23301e-07	6.2053	up
CBX5	5.95526	9.43145	1.72962e-08	6.36832e-07	6.19598	up
CARNMT1	8.45324	6.35706	1.77123e-08	6.48703e-07	6.18795	up
SLC25A46	6.3257	8.12802	1.8144e-08	6.62758e-07	6.17865	up
SSR3	6.12865	8.26162	1.8405e-08	6.69959e-07	6.17395	up
TRMT10B	8.893	6.34256	1.90817e-08	6.91538e-07	6.16018	up
MTREX	5.97245	8.86018	1.94039e-08	7.01379e-07	6.15405	up
PTPDC1	8.09308	6.33536	1.98123e-08	7.13225e-07	6.14677	up
RCL1	7.2548	6.79493	1.98733e-08	7.13225e-07	6.14677	up
CORO2A	5.89183	9.34174	1.98862e-08	7.13225e-07	6.14677	up
DPP9	9.1604	6.32392	2.05755e-08	7.34141e-07	6.13422	up
TONSL	7.98309	6.32366	2.05755e-08	7.34141e-07	6.13422	up
KAT6B	8.33946	6.31188	2.13729e-08	7.56745e-07	6.12105	up
CYBRD1	8.43496	6.30843	2.22065e-08	7.84253e-07	6.10554	up
CRYZL1	7.03426	7.09527	2.22841e-08	7.84989e-07	6.10514	up
CSNK2A1	5.72685	11.1094	2.30586e-08	8.06121e-07	6.0936	up
PAPSS1	6.30839	7.75759	2.31626e-08	8.07716e-07	6.09274	up
PSME2	6.80208	7.08907	2.33037e-08	8.10594e-07	6.0912	up
PDIA5	7.74736	6.74645	2.41574e-08	8.31929e-07	6.07991	up
UPF3A	7.04635	6.74987	2.41574e-08	8.31929e-07	6.07991	up
CD46	7.10717	7.06735	2.55099e-08	8.71975e-07	6.0595	up
RADIL	7.3958	6.73274	2.55722e-08	8.71975e-07	6.0595	up
RPSA	5.76232	9.97081	2.56578e-08	8.72744e-07	6.05911	up
ZHX3	8.05406	6.27108	2.59407e-08	8.78052e-07	6.05648	up
UBE2D2	5.7722	9.84389	2.71128e-08	9.15488e-07	6.03835	up
CFL1	6.14598	8.02135	2.85873e-08	9.5283e-07	6.02098	up
PSIP1	6.60872	7.51715	2.8665e-08	9.5283e-07	6.02098	up
MCRS1	9.53101	6.23804	2.92235e-08	9.67872e-07	6.01418	up
SORL1	6.83611	7.03064	2.99815e-08	9.88247e-07	6.00513	up
RPF1	7.00273	7.01993	3.06919e-08	1.00687e-06	5.99703	up
MCMBP	6.28854	7.66883	3.38436e-08	1.09726e-06	5.95969	up
RETREG1	7.88358	6.66383	3.4265e-08	1.10833e-06	5.95533	up
MTMR4	6.12995	7.82519	3.5495e-08	1.13748e-06	5.94405	up
LRRC34	8.15323	6.1918	3.58294e-08	1.14555e-06	5.94099	up
RAB22A	6.75808	7.24293	3.65863e-08	1.16437e-06	5.93391	up
ATP13A3	6.0722	8.09446	3.70192e-08	1.17545e-06	5.9298	up
PEX3	6.33381	7.22656	3.96783e-08	1.25127e-06	5.90265	up
IFT46	7.78481	6.62684	3.98744e-08	1.25459e-06	5.9015	up
CDKN3	5.76257	9.11418	4.05009e-08	1.27142e-06	5.89571	up
KIAA1143	6.03664	8.19472	4.07993e-08	1.27788e-06	5.89351	up
SCO1	6.23754	7.62343	4.12786e-08	1.28891e-06	5.88978	up
WWOX	6.03117	8.06961	4.14496e-08	1.2895e-06	5.88958	up
OGDH	7.20367	6.93776	4.30088e-08	1.33055e-06	5.87597	up
EHD1	5.58933	10.4059	4.49609e-08	1.38628e-06	5.85815	up
NAA16	8.01324	6.59674	4.51382e-08	1.38865e-06	5.85741	up
RPS6KA2	6.16804	7.59131	4.67946e-08	1.43083e-06	5.84441	up
WRN	6.37179	7.1877	4.68191e-08	1.43083e-06	5.84441	up
GTF2E1	8.06994	6.12493	4.82179e-08	1.4671e-06	5.83354	up
TRIM44	6.06155	7.74225	5.02378e-08	1.5252e-06	5.81667	up
C11orf58	5.99658	8.02041	5.10726e-08	1.54314e-06	5.81159	up
LPGAT1	6.93415	6.90007	5.12745e-08	1.54314e-06	5.81159	up
CSNK2A2	6.87638	6.90101	5.12745e-08	1.54314e-06	5.81159	up
ZNF277	6.54985	7.15837	5.20389e-08	1.56275e-06	5.80611	up
SLC35B1	5.954	8.13317	5.27105e-08	1.57472e-06	5.8028	up
YJU2	7.14422	6.56132	5.28924e-08	1.57472e-06	5.8028	up
ZDHHC23	9.58694	6.08955	5.50064e-08	1.62716e-06	5.78857	up
RAI14	6.93507	6.88123	5.53718e-08	1.63447e-06	5.78662	up
PDCD7	5.98629	7.71636	5.6381e-08	1.66072e-06	5.7797	up
ATP5F1B	5.53942	10.1336	5.79982e-08	1.70473e-06	5.76834	up
APP	6.87771	6.54306	5.82851e-08	1.70953e-06	5.76712	up
PDZD11	6.34362	7.12305	6.05239e-08	1.76398e-06	5.75351	up
TIMM22	6.61849	6.86131	6.14403e-08	1.78693e-06	5.74789	up
CHRNA3	6.10502	7.68264	6.43613e-08	1.86796e-06	5.72863	up
MRPL48	5.62341	9.15732	7.04285e-08	2.02705e-06	5.69314	up
BET1L	7.91685	6.49201	7.11053e-08	2.04228e-06	5.68988	up
LMLN	8.3145	6.02767	7.22061e-08	2.06961e-06	5.68411	up
CNOT6	6.02454	7.4883	7.28691e-08	2.0843e-06	5.68104	up
PSMB3	5.58123	8.97054	7.45914e-08	2.12042e-06	5.67358	up
HSD17B4	5.69407	8.36547	7.53544e-08	2.13772e-06	5.67005	up
COCH	7.34337	6.47758	7.60859e-08	2.15406e-06	5.66674	up
SOAT1	6.82218	6.80022	7.81463e-08	2.20337e-06	5.65691	up
IFT27	7.69145	6.45467	8.14759e-08	2.2833e-06	5.64144	up
TATDN3	5.65737	8.3458	8.19699e-08	2.28938e-06	5.64028	up
SLC9A3R1	5.90201	7.62579	8.20234e-08	2.28938e-06	5.64028	up
HMGB2	6.06043	7.26951	8.35835e-08	2.32355e-06	5.63385	up
PIP5K1C	7.84712	6.44683	8.43362e-08	2.33978e-06	5.63082	up
RBM23	7.63909	5.98396	8.71577e-08	2.39883e-06	5.62	up
PDE12	7.92757	6.4283	9.04139e-08	2.4737e-06	5.60665	up
HIRIP3	6.4026	6.76592	9.22244e-08	2.51825e-06	5.5989	up
XPA	7.43198	6.4223	9.36425e-08	2.55194e-06	5.59313	up
SMC4	5.63707	8.47263	1.00056e-07	2.70015e-06	5.56861	up
BATF3	6.93819	6.41484	1.00509e-07	2.70711e-06	5.56749	up
RPL36	5.31937	12.0777	1.06129e-07	2.83875e-06	5.54687	up
RIC1	6.45847	6.72625	1.06239e-07	2.83875e-06	5.54687	up
UQCRH	5.38394	10.1507	1.07309e-07	2.85691e-06	5.5441	up
HAT1	6.4494	6.97114	1.15191e-07	3.03176e-06	5.5183	up
VPS13A	7.9407	5.90117	1.22897e-07	3.21016e-06	5.49347	up
CHCHD4	5.80025	7.80923	1.23799e-07	3.22762e-06	5.49112	up
CRELD2	6.78486	6.67091	1.34145e-07	3.47772e-06	5.45871	up
IQCB1	7.56472	5.87166	1.3606e-07	3.52079e-06	5.45336	up
TMEM106B	5.55252	8.39155	1.41258e-07	3.64166e-06	5.4387	up
SENP2	6.48958	6.64022	1.55903e-07	4.00278e-06	5.39764	up
SFXN2	7.91112	6.29988	1.56422e-07	4.00278e-06	5.39764	up
CAPNS1	6.79498	6.3028	1.56422e-07	4.00278e-06	5.39764	up
SIN3B	6.32335	6.6279	1.60731e-07	4.09037e-06	5.38824	up
GRPEL2	5.35615	9.01547	1.61438e-07	4.0933e-06	5.38793	up
ACAP1	6.61482	6.61341	1.70918e-07	4.30216e-06	5.36631	up
PSTK	8.90398	5.80379	1.76792e-07	4.40994e-06	5.35557	up
ATXN10	5.19542	11.9746	1.79029e-07	4.45769e-06	5.35089	up
SLC25A3	5.16662	13.2135	1.87942e-07	4.66286e-06	5.33135	up
GCC1	6.00953	7.07322	1.90432e-07	4.71618e-06	5.32641	up
INTS5	8.64956	5.78212	1.96936e-07	4.84066e-06	5.3151	up
DDX10	5.72481	7.4192	1.97328e-07	4.84066e-06	5.3151	up
INA	7.4441	6.24141	1.97557e-07	4.84066e-06	5.3151	up
TAF1D	5.84001	7.05968	2.03847e-07	4.9684e-06	5.30378	up
HSD17B12	7.77442	6.23484	2.05572e-07	5.00166e-06	5.30089	up
KIRREL2	6.14694	6.83283	2.06387e-07	5.0039e-06	5.30069	up
COX7C	5.44562	8.29095	2.15651e-07	5.19212e-06	5.28466	up
KCTD6	8.18306	5.75533	2.19791e-07	5.25525e-06	5.27941	up
TRAPPC12	6.61864	6.54846	2.27112e-07	5.4023e-06	5.26742	up
C20orf27	6.54491	6.21793	2.31982e-07	5.48018e-06	5.26121	up
CHST11	5.41249	8.27127	2.35526e-07	5.53459e-06	5.25691	up
C2orf69	5.50116	7.88939	2.40162e-07	5.62572e-06	5.24982	up
UGDH	6.53352	6.52851	2.42356e-07	5.65332e-06	5.2477	up
UBE2N	5.18462	9.66465	2.5662e-07	5.95083e-06	5.22542	up
TKT	5.21199	9.08746	2.73125e-07	6.3015e-06	5.20056	up
H4C3	6.49596	6.5003	2.7655e-07	6.31775e-06	5.19944	up
HCCS	7.23081	6.1553	2.8527e-07	6.50623e-06	5.18667	up
WBP2	5.83813	7.15565	2.96805e-07	6.71399e-06	5.17302	up
STIM1	6.50754	6.46077	3.27468e-07	7.33571e-06	5.13456	up
FAM214A	7.23027	6.11628	3.38299e-07	7.54172e-06	5.12253	up
TFG	5.83586	7.11415	3.45096e-07	7.68088e-06	5.11459	up
CNOT9	6.06882	6.70525	3.49401e-07	7.76423e-06	5.1099	up
NEURL1B	6.63206	6.43918	3.50826e-07	7.77093e-06	5.10953	up
RRP9	6.17888	6.44228	3.50826e-07	7.77093e-06	5.10953	up
IREB2	5.47176	7.67645	3.66257e-07	8.09979e-06	5.09153	up
UBE2V2	6.74253	6.10337	3.69057e-07	8.1196e-06	5.09047	up
TMEM63B	7.78499	5.6406	3.69499e-07	8.1196e-06	5.09047	up
MBOAT2	6.0066	6.69262	3.70298e-07	8.12047e-06	5.09042	up
CMPK1	5.83069	6.91382	3.70712e-07	8.12047e-06	5.09042	up
TPR	5.22451	8.31991	3.73018e-07	8.15807e-06	5.08841	up
ANAPC16	6.00342	6.42234	3.89586e-07	8.44675e-06	5.07331	up
ACTR3B	5.67944	6.9052	3.89878e-07	8.44675e-06	5.07331	up
YOD1	5.43204	7.53437	3.95415e-07	8.55332e-06	5.06787	up
PIK3R1	6.45945	6.40372	4.03594e-07	8.66256e-06	5.06235	up
PPP1R3B	8.26123	5.60306	4.17254e-07	8.9143e-06	5.04991	up
LYSMD3	6.26078	6.39862	4.18189e-07	8.92051e-06	5.04961	up
TMSB4X	5.03464	10.1677	4.21196e-07	8.96331e-06	5.04753	up
RALGPS1	6.97369	6.06422	4.21491e-07	8.96331e-06	5.04753	up
LUC7L	6.59849	6.38696	4.33401e-07	9.14634e-06	5.03875	up
TMEM135	6.46958	6.39343	4.33401e-07	9.14634e-06	5.03875	up
DHX33	6.21685	6.39172	4.33401e-07	9.14634e-06	5.03875	up
PODXL	7.86812	5.59161	4.43797e-07	9.30898e-06	5.0311	up
FAM133B	6.24964	6.38277	4.49258e-07	9.40927e-06	5.02644	up
PSMA7	5.09716	9.05338	4.58274e-07	9.56915e-06	5.01913	up
IQSEC1	7.26078	6.0385	4.61257e-07	9.58806e-06	5.01827	up
CEP78	6.69274	6.04254	4.61257e-07	9.58806e-06	5.01827	up
SMARCA1	6.07716	6.37898	4.65792e-07	9.6678e-06	5.01467	up
ZNF74	7.27864	5.57399	4.72319e-07	9.7886e-06	5.00928	up
PPP1CC	4.98144	10.768	4.73665e-07	9.80183e-06	5.00869	up
MAST1	5.97849	6.62665	4.84241e-07	1.00057e-05	4.99975	up
TFDP1	5.39244	7.72093	4.86746e-07	1.00425e-05	4.99816	up
ZDHHC18	6.54012	6.35799	5.01024e-07	1.03064e-05	4.98689	up
OSGEP	6.9912	6.02102	5.05442e-07	1.03511e-05	4.98501	up
USB1	4.95987	10.7337	5.18087e-07	1.05835e-05	4.97537	up
LRP6	5.84779	6.82936	5.18318e-07	1.05835e-05	4.97537	up
SEC13	6.55568	6.0142	5.29366e-07	1.07773e-05	4.96749	up
SLF2	7.19184	5.54113	5.35993e-07	1.08802e-05	4.96336	up
INTS2	5.91231	6.34588	5.39385e-07	1.0933e-05	4.96126	up
EPOP	7.56749	5.99257	5.54613e-07	1.11863e-05	4.95131	up
RIPOR1	6.62425	6.00692	5.54613e-07	1.11863e-05	4.95131	up
NXN	5.51887	7.00623	5.55113e-07	1.11863e-05	4.95131	up
MTHFR	6.96526	5.98109	6.09419e-07	1.22004e-05	4.91363	up
FLT1	5.83339	6.57036	6.20862e-07	1.2385e-05	4.9071	up
STMN1	4.95197	9.75851	6.3035e-07	1.25022e-05	4.90301	up
RPS8	5.03765	8.63814	6.33234e-07	1.25415e-05	4.90165	up
SLMAP	6.24123	6.28912	6.51169e-07	1.28233e-05	4.892	up
PPIP5K2	5.45541	7.27431	6.6826e-07	1.31412e-05	4.88137	up
POLR2K	5.37395	7.2662	6.9494e-07	1.35664e-05	4.86754	up
RPL38	4.85253	12.3896	6.99257e-07	1.36154e-05	4.86597	up
GAS2	6.80438	5.94086	7.03858e-07	1.36857e-05	4.86373	up
ZDHHC13	7.3813	5.45921	7.43944e-07	1.44448e-05	4.84029	up
SUGP2	5.61361	6.92082	7.78524e-07	1.5074e-05	4.82177	up
SNRPF	4.98173	8.531	7.9272e-07	1.53274e-05	4.81453	up
TSHZ1	5.32846	7.06589	8.64578e-07	1.65321e-05	4.78167	up
TOR1AIP2	5.50787	6.70932	8.75849e-07	1.67245e-05	4.77665	up
SRP14	5.44643	7.0619	8.84304e-07	1.68627e-05	4.77307	up
EIF3A	4.83966	10.2117	9.00372e-07	1.70542e-05	4.76817	up
TCF7L2	5.45566	6.7046	9.01502e-07	1.70542e-05	4.76817	up
FAM216A	6.75693	5.88093	9.01739e-07	1.70542e-05	4.76817	up
USP42	4.90446	8.93562	9.04337e-07	1.708e-05	4.76751	up
RAB10	5.00561	8.43791	9.09732e-07	1.71585e-05	4.76552	up
ANGEL2	6.01564	6.21507	9.27755e-07	1.74509e-05	4.75818	up
ABHD2	4.81255	10.1774	9.67595e-07	1.81126e-05	4.74202	up
MRPL47	5.47984	6.87091	9.77406e-07	1.82538e-05	4.73865	up
MTHFS	8.52637	5.39006	9.79673e-07	1.82538e-05	4.73865	up
DDX59	7.39675	5.40001	9.79673e-07	1.82538e-05	4.73865	up
RHOA	5.32867	7.03199	9.91118e-07	1.84175e-05	4.73477	up
KLHL8	6.98654	5.85595	9.98487e-07	1.85048e-05	4.73272	up
ZNF552	7.34011	5.37644	1.0515e-06	1.93576e-05	4.71315	up
CMC2	4.90654	8.67262	1.05421e-06	1.93817e-05	4.71261	up
CLASP2	5.09847	7.53471	1.06197e-06	1.94986e-05	4.71	up
BUD31	6.75734	5.82605	1.10748e-06	2.03073e-05	4.69235	up
ZNF75A	7.81862	5.36358	1.1295e-06	2.06019e-05	4.68609	up
STAMBP	5.60458	6.63987	1.14131e-06	2.07898e-05	4.68215	up
UACA	7.25064	5.80923	1.16712e-06	2.11765e-05	4.67415	up
NSD1	7.24095	5.81445	1.16712e-06	2.11765e-05	4.67415	up
IGSF3	5.60728	6.62979	1.21234e-06	2.18605e-05	4.66034	up
ZNF182	7.79795	5.34806	1.2143e-06	2.18605e-05	4.66034	up
LYRM1	6.77046	5.80962	1.23052e-06	2.20665e-05	4.65627	up
MDFIC	6.32583	5.81542	1.23052e-06	2.20665e-05	4.65627	up
LZIC	6.1107	6.13802	1.23973e-06	2.2203e-05	4.65359	up
FAM174C	5.01927	7.69394	1.27497e-06	2.28045e-05	4.64198	up
CWC22	6.15207	6.12593	1.2936e-06	2.30665e-05	4.63702	up
ZNRF1	7.28709	5.78693	1.29795e-06	2.30665e-05	4.63702	up
RPL34	4.70361	11.5433	1.3091e-06	2.31754e-05	4.63497	up
SH2D1A	4.84264	8.75142	1.36153e-06	2.40116e-05	4.61958	up
AHI1	5.19383	6.94291	1.44861e-06	2.53534e-05	4.59596	up
CLOCK	5.38336	6.58773	1.45831e-06	2.5491e-05	4.59361	up
NIPAL3	6.11649	6.09696	1.47224e-06	2.5702e-05	4.59003	up
ZBTB44	4.93196	8.1323	1.47497e-06	2.57173e-05	4.58978	up
SNAPC3	7.68016	5.28679	1.51666e-06	2.62787e-05	4.5804	up
CITED2	7.3551	5.2929	1.51666e-06	2.62787e-05	4.5804	up
COBL	6.97537	5.29051	1.51666e-06	2.62787e-05	4.5804	up
PROS1	7.31363	5.74952	1.52747e-06	2.63999e-05	4.5784	up
ITGB2	7.07202	5.74463	1.52747e-06	2.63999e-05	4.5784	up
ZNF43	6.31785	6.08615	1.53803e-06	2.65493e-05	4.57595	up
MLLT1	5.78895	6.07603	1.60726e-06	2.75724e-05	4.55953	up
NKTR	5.48428	6.33736	1.67755e-06	2.87157e-05	4.54188	up
AGTPBP1	7.24108	5.71874	1.70672e-06	2.90892e-05	4.53627	up
RPL21	4.69962	9.53156	1.81111e-06	3.05395e-05	4.51514	up
DAZAP1	4.72482	8.66672	1.95476e-06	3.26437e-05	4.4862	up
MORF4L2	4.86477	7.67966	1.97944e-06	3.29763e-05	4.4818	up
TRIP6	5.10125	6.86749	2.00745e-06	3.34028e-05	4.47622	up
FXR2	6.884	5.67649	2.02342e-06	3.35074e-05	4.47486	up
ARHGAP30	6.03403	5.6959	2.02342e-06	3.35074e-05	4.47486	up
MPHOSPH8	4.77977	8.18327	2.07046e-06	3.41232e-05	4.46695	up
USP47	5.15654	6.99988	2.11852e-06	3.48114e-05	4.45828	up
SBF2	5.56922	5.99993	2.20718e-06	3.61612e-05	4.44176	up
BBX	4.81613	8.03533	2.22552e-06	3.6324e-05	4.43981	up
WDR53	8.68438	5.1876	2.23811e-06	3.6324e-05	4.43981	up
MTRR	6.88286	5.20677	2.23811e-06	3.6324e-05	4.43981	up
CCNG2	5.74949	6.25225	2.27459e-06	3.67438e-05	4.43482	up
RPS5	4.82462	8.0296	2.27735e-06	3.67455e-05	4.4348	up
SLC29A1	5.21913	6.66445	2.29526e-06	3.69054e-05	4.43291	up
GGA2	5.76859	6.23519	2.46031e-06	3.93764e-05	4.40476	up
PRKCI	6.77797	5.1587	2.63354e-06	4.18104e-05	4.37872	up
ZNF827	5.96764	5.62565	2.71611e-06	4.29735e-05	4.3668	up
RNF130	4.92099	7.1942	2.74776e-06	4.34246e-05	4.36226	up
SMIM26	5.20249	6.78501	2.75635e-06	4.35107e-05	4.3614	up
MGST3	5.66971	6.21096	2.77291e-06	4.37223e-05	4.3593	up
GSTM3	5.76778	5.94012	2.79698e-06	4.39517e-05	4.35702	up
SEC22A	5.6769	5.94373	2.79698e-06	4.39517e-05	4.35702	up
UTP6	5.06472	6.92711	2.82581e-06	4.43544e-05	4.35306	up
ACAT2	8.07113	5.12262	2.86135e-06	4.48106e-05	4.34862	up
GPHN	5.52302	5.92581	3.0828e-06	4.81154e-05	4.31772	up
PABIR2	5.27986	6.58988	3.10518e-06	4.84101e-05	4.31506	up
MUL1	7.7646	5.10272	3.11235e-06	4.84128e-05	4.31504	up
CISH	7.48785	5.11362	3.11235e-06	4.84128e-05	4.31504	up
ZMAT2	4.50104	10.4676	3.14544e-06	4.88727e-05	4.31093	up
CCT3	4.51158	10.0575	3.20544e-06	4.97491e-05	4.30322	up
BDH1	5.85689	5.57226	3.26329e-06	5.03646e-05	4.29787	up
WDR77	5.83833	5.57979	3.26329e-06	5.03646e-05	4.29787	up
MT-ND4L	4.58611	8.92658	3.30103e-06	5.08902e-05	4.29337	up
TMEM143	8.27527	5.08132	3.38925e-06	5.18461e-05	4.28528	up
GGPS1	7.39389	5.08649	3.38925e-06	5.18461e-05	4.28528	up
TBC1D32	7.28871	5.09322	3.38925e-06	5.18461e-05	4.28528	up
ZNF616	7.02628	5.09413	3.38925e-06	5.18461e-05	4.28528	up
SLC16A1	5.5212	6.16228	3.40236e-06	5.19893e-05	4.28409	up
IP6K2	4.83755	7.14058	3.45693e-06	5.27649e-05	4.27766	up
MYL12B	4.74346	7.70156	3.58153e-06	5.43074e-05	4.26514	up
SOX12	4.6131	8.11129	3.58876e-06	5.43576e-05	4.26474	up
GPATCH2	5.04347	6.72025	3.63624e-06	5.50165e-05	4.25951	up
CCDC120	8.16157	5.06494	3.69514e-06	5.57249e-05	4.25395	up
MELTF	5.22688	6.13853	3.85936e-06	5.76987e-05	4.23883	up
SUB1	5.15383	6.53867	3.87157e-06	5.78188e-05	4.23793	up
NQO2	5.26943	6.33766	4.02589e-06	5.97859e-05	4.2234	up
GALNT2	5.38657	6.11811	4.02724e-06	5.97859e-05	4.2234	up
XKR8	6.23151	5.51574	4.20445e-06	6.212e-05	4.20677	up
GUCD1	4.42045	10.7173	4.31057e-06	6.362e-05	4.19641	up
ATMIN	5.6463	5.82786	4.38774e-06	6.46899e-05	4.18916	up
RABEP1	4.71028	7.57307	4.39879e-06	6.47186e-05	4.18897	up
GUSB	7.00292	5.02168	4.40838e-06	6.47186e-05	4.18897	up
PLGRKT	5.75857	5.49379	4.48677e-06	6.57996e-05	4.18178	up
FBXO9	4.66627	7.38306	4.72655e-06	6.90965e-05	4.16054	up
SUPT20H	5.59889	6.07454	4.78919e-06	6.96753e-05	4.15692	up
FASN	5.47061	6.07073	4.78919e-06	6.96753e-05	4.15692	up
SLFN5	5.78718	5.4808	4.79131e-06	6.96753e-05	4.15692	up
TMEM198	8.65164	4.99578	4.82427e-06	6.99342e-05	4.15531	up
POGK	4.76099	7.26889	4.93561e-06	7.12899e-05	4.14697	up
PRKAR1A	4.48603	8.83044	4.93839e-06	7.12899e-05	4.14697	up
NABP2	5.92875	5.46295	5.12008e-06	7.3759e-05	4.13218	up
RNF7	4.56694	7.76153	5.24244e-06	7.53649e-05	4.12283	up
PYGB	7.72882	4.98927	5.28636e-06	7.57603e-05	4.12056	up
GK5	7.25569	4.98865	5.28636e-06	7.57603e-05	4.12056	up
PXDC1	6.85156	4.99655	5.28636e-06	7.57603e-05	4.12056	up
SPG21	4.42302	9.08578	5.4259e-06	7.72801e-05	4.11193	up
MAPRE1	5.24037	6.2622	5.44042e-06	7.74072e-05	4.11122	up
AFTPH	4.71913	7.34353	5.46747e-06	7.76324e-05	4.10996	up
DDX5	4.43243	8.83067	5.6807e-06	8.01828e-05	4.09592	up
TNRC6A	4.42932	8.79869	5.68183e-06	8.01828e-05	4.09592	up
RINL	6.98489	4.95894	5.8006e-06	8.13612e-05	4.08958	up
FAF2	4.4449	8.57295	5.82508e-06	8.16219e-05	4.08819	up
NR2F1	6.17509	5.40144	6.2752e-06	8.71353e-05	4.05981	up
ZSCAN2	6.06681	5.41339	6.2752e-06	8.71353e-05	4.05981	up
ZNF131	5.69153	5.421	6.2752e-06	8.71353e-05	4.05981	up
C14orf132	7.35596	4.92695	6.37378e-06	8.8327e-05	4.05391	up
RABL2B	4.97669	6.22659	6.61723e-06	9.15174e-05	4.0385	up
ERCC6	5.7791	5.3899	6.72556e-06	9.27376e-05	4.03274	up
TASP1	5.75888	5.40463	6.72556e-06	9.27376e-05	4.03274	up
LAMTOR2	5.57539	5.72798	6.74093e-06	9.28572e-05	4.03218	up
UBE2Q1	4.44335	8.07256	6.79534e-06	9.35136e-05	4.02913	up
FYTTD1	4.93578	6.21278	6.88666e-06	9.4395e-05	4.02505	up
PIGH	8.21696	4.91333	7.01372e-06	9.5663e-05	4.01926	up
LGALS8	7.5107	4.9116	7.01372e-06	9.5663e-05	4.01926	up
RAD54L2	5.87733	5.38682	7.21383e-06	9.791e-05	4.00917	up
EIF5	4.32355	9.52172	7.47938e-06	0.000101316	3.99432	up
ERCC2	5.71257	5.70384	7.54066e-06	0.000101946	3.99163	up
UBA1	4.48308	7.66981	7.7018e-06	0.00010388	3.98347	up
ZNF641	8.23955	4.88614	7.72941e-06	0.00010388	3.98347	up
MRPS7	5.93547	5.36597	7.74369e-06	0.00010388	3.98347	up
RNF168	4.49057	7.66025	7.93203e-06	0.000106303	3.97345	up
TYRO3	4.43279	7.96774	8.26125e-06	0.000110395	3.95705	up
SETD3	4.57704	7.23646	8.47705e-06	0.000112951	3.94711	up
SLC25A10	7.14327	4.86829	8.53121e-06	0.000113237	3.94601	up
ECSIT	6.67109	4.87254	8.53121e-06	0.000113237	3.94601	up
ANKH	4.55213	7.23342	8.64641e-06	0.000114546	3.94102	up
KIF20B	4.97992	6.15358	8.79808e-06	0.000116333	3.9343	up
SGSM2	5.97974	5.319	8.94498e-06	0.000117825	3.92876	up
ACACA	4.37943	7.95017	8.98665e-06	0.000118262	3.92716	up
HSP90B1	4.56412	6.9086	9.05828e-06	0.000119091	3.92412	up
SSR1	5.0621	6.14317	9.17338e-06	0.000120148	3.92028	up
EIF4ENIF1	6.90478	4.83623	9.43113e-06	0.00012329	3.90907	up
SFXN1	5.67779	5.64453	9.49475e-06	0.000124005	3.90656	up
RPL18	4.3	8.67234	9.56441e-06	0.000124718	3.90407	up
DFFA	4.48445	7.54199	9.59787e-06	0.000124998	3.9031	up
CREM	6.0127	5.29669	9.62597e-06	0.000125011	3.90305	up
CIB1	4.22758	9.91274	9.67862e-06	0.00012546	3.9015	up
GLTP	4.58152	6.76647	9.93174e-06	0.0001285	3.8911	up
RBFOX2	5.52722	5.28727	1.03678e-05	0.000133147	3.87567	up
CELF1	4.33692	8.02364	1.04066e-05	0.000133248	3.87534	up
C21orf58	6.83684	4.81715	1.04431e-05	0.000133248	3.87534	up
TLE1	4.6692	6.86766	1.053e-05	0.000134233	3.87214	up
NSMCE1	5.15273	5.61456	1.0689e-05	0.000136009	3.86643	up
MT-CYB	4.18016	10.6727	1.08536e-05	0.000137851	3.86059	up
NEDD8	4.58206	6.97301	1.1063e-05	0.000140253	3.85309	up
ERAP2	5.18797	5.87538	1.11512e-05	0.000140665	3.85181	up
VMA21	5.09885	5.86971	1.11512e-05	0.000140665	3.85181	up
SLC30A5	5.50147	5.26635	1.11768e-05	0.000140665	3.85181	up
MARF1	4.31817	7.94813	1.13205e-05	0.000142344	3.84666	up
INSIG2	4.68864	6.44594	1.14487e-05	0.000143565	3.84295	up
LACTB	4.32285	8.08868	1.19758e-05	0.000149633	3.82497	up
TTK	4.42543	7.23669	1.23592e-05	0.000153729	3.81324	up
CHID1	6.19822	5.21693	1.3025e-05	0.000160712	3.79395	up
AHSA1	5.97058	5.22589	1.3025e-05	0.000160712	3.79395	up
PNRC2	5.64243	5.54455	1.36413e-05	0.000167569	3.77581	up
ALDH6A1	4.66118	6.54516	1.37866e-05	0.000169053	3.77198	up
CYB5B	4.56766	6.55086	1.37866e-05	0.000169053	3.77198	up
NDC80	4.31457	7.84004	1.39347e-05	0.000170719	3.76772	up
HK1	6.24015	5.20607	1.40809e-05	0.000171598	3.76549	up
YTHDC2	6.17858	5.21355	1.40809e-05	0.000171598	3.76549	up
IPO9	5.8522	5.21932	1.40809e-05	0.000171598	3.76549	up
EIF4A1	4.47385	7.01543	1.41368e-05	0.000172128	3.76415	up
B3GAT1	6.82553	4.7292	1.4326e-05	0.000173821	3.7599	up
RASA1	6.58051	4.72792	1.4326e-05	0.000173821	3.7599	up
WAPL	5.67186	5.52848	1.45209e-05	0.000176031	3.75441	up
PFDN1	5.32918	5.52936	1.54669e-05	0.000186357	3.72965	up
H2AX	5.0867	5.53103	1.54669e-05	0.000186357	3.72965	up
PUS3	4.67924	6.36767	1.56699e-05	0.00018835	3.72503	up
USP10	4.21394	8.33295	1.56732e-05	0.00018835	3.72503	up
MRPL49	7.18683	4.70776	1.59765e-05	0.000191663	3.71746	up
SLC19A1	4.79466	6.18586	1.6268e-05	0.000194822	3.71036	up
PCMTD1	6.18483	5.17504	1.65052e-05	0.000196981	3.70558	up
SOCS7	4.34323	7.40787	1.66613e-05	0.000198501	3.70224	up
AGPAT4	4.72992	5.99196	1.69857e-05	0.000201846	3.69498	up
ALCAM	4.29294	7.40128	1.72554e-05	0.000204699	3.68888	up
PARP6	4.94417	5.96972	1.77926e-05	0.000210152	3.67747	up
TIPARP	6.85212	4.68653	1.78517e-05	0.000210152	3.67747	up
GON7	6.46771	4.6807	1.78517e-05	0.000210152	3.67747	up
DYM	6.33921	5.13363	1.78971e-05	0.000210508	3.67673	up
SEC24B	4.85395	5.97082	1.86443e-05	0.000218554	3.66044	up
TPD52	4.41034	6.61242	1.87067e-05	0.000219099	3.65936	up
ADGRA3	5.59629	5.46627	1.87643e-05	0.000219403	3.65876	up
ZRANB2	5.13566	5.47652	1.87643e-05	0.000219403	3.65876	up
IGF2BP1	5.10661	5.7441	1.88318e-05	0.000220007	3.65756	up
LAPTM4B	4.10307	8.63802	1.89979e-05	0.00022176	3.65412	up
KPNA4	5.19592	5.72231	1.98945e-05	0.000230969	3.63645	up
SERTAD2	5.15373	5.72674	1.98945e-05	0.000230969	3.63645	up
DCAF4	4.91155	5.73559	1.98945e-05	0.000230969	3.63645	up
USP27X	4.65395	6.14262	1.99686e-05	0.000230969	3.63645	up
B4GALNT4	8.19667	4.64162	1.9987e-05	0.000230969	3.63645	up
TIRAP	7.60068	4.65096	1.9987e-05	0.000230969	3.63645	up
GBE1	5.5093	5.45557	2.00399e-05	0.000231386	3.63566	up
AHDC1	4.53077	6.45011	2.03953e-05	0.000234902	3.62911	up
FAM221A	6.65917	5.09294	2.11108e-05	0.000241936	3.6163	up
BEND3	5.93032	5.1049	2.11108e-05	0.000241936	3.6163	up
ERGIC1	4.31466	6.81242	2.1715e-05	0.000247834	3.60584	up
HSPBP1	4.58789	6.28266	2.1805e-05	0.000248656	3.6044	up
DCTD	4.54851	6.43064	2.18241e-05	0.000248669	3.60438	up
DPH2	4.91432	5.70376	2.22355e-05	0.00025294	3.59698	up
PLCE1	6.74957	4.62546	2.24245e-05	0.000254463	3.59438	up
ITPRIPL1	5.10692	5.43193	2.29051e-05	0.000258701	3.5872	up
DPH3	6.52357	5.08564	2.29661e-05	0.000258701	3.5872	up
HELZ	5.91822	5.08879	2.29661e-05	0.000258701	3.5872	up
RABGGTA	5.56724	5.08792	2.29661e-05	0.000258701	3.5872	up
ZC4H2	4.40428	6.54769	2.39492e-05	0.000269336	3.56971	up
VTA1	4.20021	7.5209	2.45125e-05	0.000274801	3.56098	up
CUL5	5.53527	5.39884	2.45145e-05	0.000274801	3.56098	up
LAIR1	5.27698	5.41505	2.45145e-05	0.000274801	3.56098	up
KLHL12	4.57273	6.09261	2.46814e-05	0.000276447	3.55839	up
ARRB2	4.63296	5.90244	2.48696e-05	0.000278106	3.55579	up
ZFAND2B	5.99394	5.0659	2.50132e-05	0.000279036	3.55434	up
FAM185A	8.18236	4.5778	2.52136e-05	0.000280367	3.55227	up
MCOLN1	7.39249	4.60367	2.52136e-05	0.000280367	3.55227	up
IQCC	7.34781	4.5851	2.52136e-05	0.000280367	3.55227	up
UBA52	4.04564	8.56134	2.58164e-05	0.000286839	3.54236	up
ARF1	4.49089	6.38718	2.59342e-05	0.000287917	3.54073	up
PAK1	4.82534	5.87851	2.61272e-05	0.00028948	3.53838	up
SEC61G	4.10941	7.90051	2.61376e-05	0.00028948	3.53838	up
NNT	6.07499	5.03025	2.7275e-05	0.000301112	3.52127	up
PPDPF	4.04443	8.30987	2.75456e-05	0.000303616	3.51768	up
MRPL57	3.97546	9.391	2.76303e-05	0.000304307	3.51669	up
TPT1	3.92862	11.1371	2.79619e-05	0.000307715	3.51185	up
ETHE1	4.43254	6.22544	2.85515e-05	0.000312959	3.50451	up
EIF2AK4	4.47163	6.36112	2.88299e-05	0.000315511	3.50099	up
MEIS2	4.39747	6.37081	2.88299e-05	0.000315511	3.50099	up
WDR76	4.89458	5.85794	2.88704e-05	0.000315704	3.50072	up
RAD51AP1	4.31257	6.62138	2.91399e-05	0.000318399	3.49703	up
SUCLG1	4.09026	7.71933	2.9291e-05	0.000319799	3.49512	up
ASGR1	6.54271	5.02218	2.97774e-05	0.000324341	3.489	up
IFT88	4.67418	5.83877	3.19532e-05	0.000346677	3.46008	up
CAB39L	6.64097	4.51767	3.20938e-05	0.00034753	3.45901	up
GPC2	6.37272	4.53165	3.20938e-05	0.00034753	3.45901	up
CLTC	4.35162	6.34506	3.21071e-05	0.00034753	3.45901	up
CDK1	5.54057	5.01339	3.25499e-05	0.000350951	3.45475	up
PHF14	3.95312	8.85876	3.28951e-05	0.000354121	3.45085	up
AXIN1	4.29009	6.4725	3.30851e-05	0.000355614	3.44902	up
TMEM19	4.83453	5.60556	3.33605e-05	0.000358017	3.4461	up
NDUFB11	4.42476	6.18082	3.34855e-05	0.000359081	3.44481	up
WDR18	5.19095	5.31257	3.48228e-05	0.000372555	3.42881	up
DNAJC24	6.18855	4.96885	3.56264e-05	0.000378811	3.42158	up
SMYD3	5.95148	4.9819	3.56264e-05	0.000378811	3.42158	up
NIPA1	5.52714	4.97143	3.56264e-05	0.000378811	3.42158	up
OAS2	6.67415	4.50642	3.6339e-05	0.0003855	3.41398	up
SNX24	4.81718	5.78811	3.73224e-05	0.000395327	3.40304	up
FXN	4.76931	5.79417	3.73224e-05	0.000395327	3.40304	up
POLR2I	4.03636	7.48135	3.79956e-05	0.000401535	3.39628	up
DNAJB14	4.34114	6.29396	3.85797e-05	0.000407087	3.39031	up
KIF27	4.27329	6.66381	3.87723e-05	0.000408807	3.38848	up
FRMD6	5.62645	4.95838	3.90451e-05	0.000411058	3.3861	up
EIF2S3	4.0123	7.74947	3.92841e-05	0.000413259	3.38378	up
AKR1A1	4.20453	6.54915	3.95714e-05	0.000415965	3.38094	up
SDF2L1	4.77013	5.55243	4.00289e-05	0.000420136	3.37661	up
SNTA1	5.33565	5.28578	4.03006e-05	0.000422668	3.374	up
RILPL2	4.47487	5.97082	4.04076e-05	0.000423149	3.37351	up
REV3L	4.06249	7.19086	4.09845e-05	0.000428542	3.36801	up
EIF4EBP1	7.01794	4.47492	4.12497e-05	0.000429692	3.36684	up
PI4KB	6.44309	4.46614	4.12497e-05	0.000429692	3.36684	up
GPCPD1	6.34006	4.47808	4.12497e-05	0.000429692	3.36684	up
PPM1K	4.59417	5.77322	4.14846e-05	0.000431165	3.36536	up
PDAP1	4.59191	5.77431	4.14846e-05	0.000431165	3.36536	up
MRPS31	4.13537	6.93489	4.25798e-05	0.000441885	3.35469	up
RAB11FIP1	5.4185	4.94027	4.28502e-05	0.000443362	3.35324	up
UXS1	4.65818	5.75903	4.37661e-05	0.000451152	3.34568	up
TARBP2	4.53348	5.94196	4.43877e-05	0.000456879	3.3402	up
CHST7	4.35112	5.94609	4.43877e-05	0.000456879	3.3402	up
CEP95	4.51141	5.93358	4.65471e-05	0.000478395	3.32021	up
DNAJB4	7.93283	4.42808	4.69471e-05	0.00047937	3.31933	up
CHD7	3.82852	9.2965	4.70765e-05	0.00047937	3.31933	up
PIKFYVE	6.05679	4.89259	4.70921e-05	0.00047937	3.31933	up
IFNAR1	5.74206	4.90802	4.70921e-05	0.00047937	3.31933	up
DCAF11	5.62337	4.89748	4.70921e-05	0.00047937	3.31933	up
ADIPOR1	5.43257	4.90821	4.70921e-05	0.00047937	3.31933	up
ROGDI	5.36769	4.91964	4.70921e-05	0.00047937	3.31933	up
PRDM13	4.54632	5.5043	5.14756e-05	0.000522454	3.28195	up
CHAC1	6.31028	4.8787	5.18287e-05	0.000524884	3.27994	up
PRDX6	3.97092	7.46458	5.19873e-05	0.000526105	3.27893	up
ZNF330	4.10892	6.69715	5.2993e-05	0.000535891	3.27092	up
H2BC5	7.07513	4.40894	5.35781e-05	0.000538269	3.269	up
TMEM8B	6.66389	4.40905	5.35781e-05	0.000538269	3.269	up
HK2	6.36088	4.40214	5.35781e-05	0.000538269	3.269	up
MTMR14	5.98347	4.40322	5.35781e-05	0.000538269	3.269	up
FAM168B	4.28648	6.21341	5.44597e-05	0.000546729	3.26223	up
TRAPPC1	5.27956	5.20473	5.45535e-05	0.000546878	3.26211	up
HBEGF	5.21473	5.19534	5.45535e-05	0.000546878	3.26211	up
CDKAL1	4.02654	7.11391	5.58764e-05	0.000557716	3.25359	up
PPM1G	3.81629	8.70451	5.6317e-05	0.00056171	3.25049	up
KCNS3	5.32916	4.86192	5.71267e-05	0.000568148	3.24554	up
EP300	5.24148	4.86116	5.71267e-05	0.000568148	3.24554	up
NDUFB4	3.75541	10.016	5.72604e-05	0.000569069	3.24484	up
WDR5	4.72676	5.46548	5.86005e-05	0.000580981	3.23584	up
GOLPH3	4.08647	6.85521	5.86268e-05	0.000580981	3.23584	up
NXPE3	5.37656	5.18861	5.89816e-05	0.000582828	3.23446	up
WBP1L	5.02706	5.18853	5.89816e-05	0.000582828	3.23446	up
ZNF621	4.94529	5.18535	5.89816e-05	0.000582828	3.23446	up
HPCAL1	3.99346	6.85191	6.01283e-05	0.000593311	3.22672	up
MRPL28	4.24212	6.03915	6.0534e-05	0.00059689	3.22411	up
LRRIQ3	7.32769	4.35366	6.13206e-05	0.000599521	3.2222	up
AP5B1	6.87724	4.38087	6.13206e-05	0.000599521	3.2222	up
NOS3	6.68063	4.37701	6.13206e-05	0.000599521	3.2222	up
DCLRE1A	6.55372	4.3509	6.13206e-05	0.000599521	3.2222	up
BTN2A1	6.4719	4.37472	6.13206e-05	0.000599521	3.2222	up
BATF	6.28374	4.35693	6.13206e-05	0.000599521	3.2222	up
MAPK1IP1L	4.02881	6.92953	6.18721e-05	0.000604486	3.21861	up
GTF3A	4.45676	5.85751	6.23823e-05	0.000608612	3.21566	up
ZNF320	6.11074	4.83274	6.30631e-05	0.000613524	3.21217	up
OSTM1	3.90256	7.35529	6.36813e-05	0.000619104	3.20824	up
FADS2	3.80051	8.09597	6.64927e-05	0.000643723	3.1913	up
NPEPPS	3.73832	8.94534	6.86159e-05	0.000662888	3.17856	up
EEF1AKMT1	5.08274	5.15151	6.91507e-05	0.000666659	3.1761	up
PGAP2	4.71476	5.1532	6.91507e-05	0.000666659	3.1761	up
FAM50A	6.33416	4.8062	6.97268e-05	0.000669416	3.1743	up
DMAC1	5.40663	4.81194	6.97268e-05	0.000669416	3.1743	up
SNTB1	5.10178	4.80579	6.97268e-05	0.000669416	3.1743	up
CINP	5.09226	4.81723	6.97268e-05	0.000669416	3.1743	up
CES2	7.15737	4.3106	7.03917e-05	0.000674396	3.17109	up
SPRYD3	7.08501	4.32326	7.03917e-05	0.000674396	3.17109	up
ZNF429	6.6573	4.34377	7.03917e-05	0.000674396	3.17109	up
THYN1	4.02868	6.40662	7.14861e-05	0.000684407	3.16469	up
DHX37	4.43352	5.41818	7.1547e-05	0.000684517	3.16462	up
PEBP1	3.668	13.6515	7.17361e-05	0.000685852	3.16377	up
PAQR3	4.22207	6.26507	7.46031e-05	0.000712771	3.14705	up
AVEN	4.71695	5.12813	7.49901e-05	0.000715481	3.1454	up
STX16	4.64285	5.14443	7.49901e-05	0.000715481	3.1454	up
UBE2E3	4.73047	5.39008	7.65793e-05	0.000729638	3.13689	up
THRAP3	3.87772	7.24147	7.69936e-05	0.000731721	3.13565	up
TRAT1	5.85835	4.77858	7.72208e-05	0.000731721	3.13565	up
SLC12A7	5.44248	4.78285	7.72208e-05	0.000731721	3.13565	up
MAP3K7	5.04291	4.80359	7.72208e-05	0.000731721	3.13565	up
DDX50	3.9747	6.49934	7.83133e-05	0.000741059	3.13015	up
RAB9A	4.11739	6.24807	8.04887e-05	0.000760642	3.11882	up
NCAPG	4.31892	5.79466	8.04927e-05	0.000760642	3.11882	up
CAMKK1	6.95448	4.27272	8.10571e-05	0.00076337	3.11726	up
PCIF1	5.8578	4.29749	8.10571e-05	0.00076337	3.11726	up
TRA2B	4.44523	5.60489	8.14522e-05	0.000765529	3.11604	up
ADSL	4.3729	5.78174	8.48095e-05	0.000794924	3.09967	up
PIGQ	5.50648	4.75479	8.5665e-05	0.000800774	3.09649	up
RCBTB1	4.94842	4.77862	8.5665e-05	0.000800774	3.09649	up
LBR	4.03589	6.46551	8.63569e-05	0.000806697	3.09329	up
MPC2	4.56423	5.35196	8.79279e-05	0.000819713	3.08634	up
CTDSPL2	3.77489	7.74204	8.89235e-05	0.00082788	3.08203	up
CARD11	5.91643	4.25697	9.36436e-05	0.000866579	3.06219	up
ARHGAP10	4.61558	5.34025	9.43271e-05	0.000870592	3.06019	up
DPH5	4.59394	5.33529	9.43271e-05	0.000870592	3.06019	up
EMB	6.1578	4.71427	9.51988e-05	0.000877452	3.05678	up
CMTR1	5.85869	4.71022	9.51988e-05	0.000877452	3.05678	up
POP5	5.15509	5.05787	9.62585e-05	0.000884862	3.05312	up
ACAP2	5.14026	5.04694	9.62585e-05	0.000884862	3.05312	up
TMEM160	4.90608	5.07476	9.62585e-05	0.000884862	3.05312	up
TBK1	4.02166	6.42006	0.000101992	0.000933847	3.02972	up
ZNF383	4.58545	5.05333	0.000104849	0.000958737	3.0183	up
ALDH18A1	4.14816	5.73975	0.000104985	0.000959348	3.01802	up
MYL6	4.13491	5.8973	0.000105558	0.000962135	3.01676	up
CIAO1	6.15688	4.68343	0.000105985	0.000962135	3.01676	up
CD2BP2	6.12076	4.683	0.000105985	0.000962135	3.01676	up
EML4	5.71944	4.69297	0.000105985	0.000962135	3.01676	up
LIMK2	5.67757	4.70674	0.000105985	0.000962135	3.01676	up
NAA15	4.97335	4.71413	0.000105985	0.000962135	3.01676	up
HSD17B10	3.60862	9.50544	0.000106066	0.000962243	3.01672	up
MICU1	3.59957	9.83251	0.000106667	0.000966426	3.01483	up
ALG11	7.74284	4.2068	0.000108555	0.000979046	3.0092	up
RAB26	7.0232	4.2287	0.000108555	0.000979046	3.0092	up
NPRL3	6.16559	4.21122	0.000108555	0.000979046	3.0092	up
HNRNPDL	3.67768	8.10609	0.000111167	0.00100065	2.99972	up
DTX1	5.03867	5.00414	0.000114341	0.00102855	2.98778	up
ABHD17A	4.69362	5.2848	0.000117022	0.00105092	2.97843	up
BCL10	4.22612	5.70097	0.000117132	0.00105092	2.97843	up
GDE1	4.19877	5.70813	0.000117132	0.00105092	2.97843	up
UCHL3	4.14075	6.00706	0.000120773	0.00108219	2.9657	up
ACTN1	3.56682	9.32184	0.000123115	0.00110246	2.95764	up
NEGR1	6.98703	4.18611	0.000126293	0.00112221	2.94993	up
AKTIP	6.68612	4.1897	0.000126293	0.00112221	2.94993	up
DENND4B	6.17579	4.18159	0.000126293	0.00112221	2.94993	up
RAB23	5.82904	4.19161	0.000126293	0.00112221	2.94993	up
MPZL3	5.77625	4.17357	0.000126293	0.00112221	2.94993	up
MARCHF2	4.22677	5.67122	0.000130937	0.00116273	2.93452	up
EML2	5.31513	4.657	0.000132109	0.00117123	2.93136	up
EIF4A2	4.09635	5.98932	0.000132148	0.00117123	2.93136	up
NRN1	4.37082	5.47411	0.000133449	0.00118125	2.92766	up
RHOBTB1	4.16162	5.4895	0.000133449	0.00118125	2.92766	up
RBM28	3.90274	6.11789	0.000135011	0.00119431	2.92288	up
FAM120C	4.87594	4.9825	0.00013648	0.00120422	2.91929	up
KBTBD7	4.76629	4.97798	0.00013648	0.00120422	2.91929	up
DDX24	4.10606	5.97733	0.000138299	0.00121794	2.91437	up
NDUFB6	4.23182	5.64762	0.000138542	0.00121931	2.91389	up
DOLPP1	3.61474	8.04729	0.00014096	0.00123981	2.90665	up
SNX6	3.86887	6.5424	0.000142106	0.00124909	2.90341	up
QRICH1	3.89304	6.22688	0.000142683	0.00125336	2.90192	up
RPL37A	3.48518	12.8149	0.000143103	0.00125626	2.90092	up
IGF2BP2	4.30976	5.23391	0.000146292	0.00128344	2.89163	up
CEBPD	7.45911	4.13721	0.000147483	0.00128493	2.89112	up
IQGAP3	7.01094	4.12485	0.000147483	0.00128493	2.89112	up
TRAF4	6.93388	4.12065	0.000147483	0.00128493	2.89112	up
ODAD2	6.73784	4.13393	0.000147483	0.00128493	2.89112	up
SCRN3	5.24611	4.63042	0.000147935	0.00128725	2.89034	up
PCGF3	4.92891	4.94221	0.000149393	0.00129749	2.8869	up
FNBP1	3.86996	6.42893	0.000150446	0.001305	2.88439	up
PRKACA	3.69228	7.07916	0.000150747	0.00130679	2.8838	up
CDK2AP1	3.62318	7.64773	0.000155344	0.00134411	2.87156	up
ARFGEF3	4.44777	5.20124	0.000157876	0.00136347	2.86536	up
DRAP1	4.28961	5.20565	0.000157876	0.00136347	2.86536	up
KEAP1	3.61075	7.50229	0.00016016	0.00138147	2.85966	up
CALM2	4.041	5.78627	0.000165853	0.0014221	2.84707	up
ABCD4	4.86676	4.59745	0.000166	0.0014221	2.84707	up
DMAC2L	4.23049	5.19504	0.000170538	0.00146006	2.83563	up
SLC25A34	7.1525	4.09176	0.000172911	0.00147491	2.83123	up
FERMT3	6.56971	4.08091	0.000172911	0.00147491	2.83123	up
TRIM9	6.49916	4.10248	0.000172911	0.00147491	2.83123	up
FUOM	5.69201	4.10195	0.000172911	0.00147491	2.83123	up
SUMO3	3.96658	6.05503	0.000174025	0.00148259	2.82898	up
MT-ATP8	3.99685	5.59925	0.000174548	0.00148613	2.82794	up
DSG2	4.74698	4.91102	0.000179717	0.00152638	2.81634	up
ERCC3	4.42632	4.90797	0.000179717	0.00152638	2.81634	up
ABCB7	3.84174	6.1728	0.000180479	0.00153192	2.81476	up
CARD19	3.50763	8.17515	0.000180934	0.00153483	2.81394	up
SNRPC	3.48867	8.74491	0.000182086	0.00154366	2.81145	up
UIMC1	5.19153	4.5523	0.000186674	0.00157388	2.80303	up
TALDO1	3.59738	7.36033	0.000190728	0.00160708	2.79396	up
HSPB11	3.59466	7.13249	0.000196737	0.00165469	2.78128	up
TXN	5.03034	4.8802	0.000197524	0.00165628	2.78087	up
PMAIP1	3.83881	5.88811	0.000201477	0.00168738	2.77279	up
RPL13A	3.53576	7.49234	0.000202847	0.00169465	2.77092	up
FAM219B	7.51814	4.06236	0.000203569	0.00169465	2.77092	up
KDM4D	7.13022	4.04432	0.000203569	0.00169465	2.77092	up
FGGY	6.06162	4.05651	0.000203569	0.00169465	2.77092	up
DNAJC6	5.70147	4.06232	0.000203569	0.00169465	2.77092	up
TBL2	3.69865	6.71005	0.00020525	0.00170557	2.76813	up
BMP4	3.62144	6.99512	0.000209848	0.00174274	2.75877	up
SLC25A1	5.85957	4.50688	0.000210393	0.00174412	2.75842	up
TMX4	4.74009	4.55217	0.000210393	0.00174412	2.75842	up
GMFG	3.44714	8.66642	0.000212095	0.00175717	2.75519	up
PHRF1	3.65953	6.61865	0.000214364	0.00177385	2.75108	up
ARFGEF2	4.25331	5.13053	0.000216204	0.00178695	2.74789	up
EFR3A	4.0451	5.70246	0.000216342	0.00178702	2.74787	up
PRRC1	3.43243	8.69557	0.000222363	0.00183347	2.73673	up
ESD	3.4527	8.20756	0.000223964	0.00184557	2.73387	up
ARFGAP1	4.38472	5.0946	0.000234473	0.0019253	2.7155	up
LAPTM5	3.99312	5.52994	0.000235904	0.00193132	2.71415	up
TANC1	3.92301	5.53606	0.000235904	0.00193132	2.71415	up
PGBD5	5.95186	4.47104	0.000237677	0.00194353	2.71141	up
CLYBL	4.63886	4.51706	0.000237677	0.00194353	2.71141	up
FBLN2	4.84624	4.83447	0.00023965	0.0019562	2.70859	up
BBS2	4.64531	4.83269	0.00023965	0.0019562	2.70859	up
RFC4	7.00995	4.01814	0.000240716	0.00195815	2.70815	up
POC5	5.81854	3.99864	0.000240716	0.00195815	2.70815	up
PIP4K2A	3.52268	7.2475	0.000244646	0.00198527	2.70218	up
TMA16	4.01608	5.67372	0.000255152	0.00206328	2.68544	up
KDM7A	3.94234	5.66465	0.000255152	0.00206328	2.68544	up
LIN52	3.44351	7.68073	0.000263392	0.00212742	2.67215	up
STYX	4.36119	4.81499	0.000264573	0.00213322	2.67096	up
CIPC	5.19263	4.4658	0.000269148	0.00216382	2.66478	up
SHMT1	4.83389	4.48297	0.000269148	0.00216382	2.66478	up
MIDEAS	3.73099	5.94714	0.000272154	0.00218671	2.66021	up
UBE2K	3.42322	7.91739	0.000272515	0.00218735	2.66008	up
MRPS14	4.31747	5.07355	0.000276657	0.00221774	2.65409	up
HSDL2	4.1318	5.07424	0.000276657	0.00221774	2.65409	up
FABP5	3.55361	6.71259	0.000278952	0.00223484	2.65075	up
GADD45GIP1	4.27245	5.27511	0.000282223	0.00225844	2.64619	up
TPRKB	3.9372	5.28953	0.000282223	0.00225844	2.64619	up
SLC39A11	3.69529	5.93529	0.00028511	0.00227391	2.64323	up
ZNF613	6.96173	3.95928	0.000285964	0.00227391	2.64323	up
ALKBH4	6.01365	3.98134	0.000285964	0.00227391	2.64323	up
MIER3	5.62542	3.98162	0.000285964	0.00227391	2.64323	up
RNF150	5.50643	3.99215	0.000285964	0.00227391	2.64323	up
PSAP	3.31813	10.0038	0.000290255	0.00230592	2.63716	up
ILF2	3.49675	6.91544	0.000290489	0.00230592	2.63716	up
ACVR1	4.42564	4.77614	0.000292548	0.00231961	2.63459	up
C3orf38	4.36316	4.79236	0.000292548	0.00231961	2.63459	up
PSME3	3.86527	5.47089	0.000303446	0.00239778	2.62019	up
SCYL2	4.65985	4.42713	0.000305554	0.00241168	2.61768	up
PDS5B	3.32989	8.73886	0.000315154	0.0024832	2.60499	up
STARD3NL	3.60362	6.51602	0.000317176	0.00249488	2.60295	up
RDH11	3.3489	8.43758	0.0003189	0.00250701	2.60084	up
IWS1	3.79992	5.45164	0.000323678	0.00253853	2.59542	up
AGO3	4.78568	4.74909	0.00032401	0.00253853	2.59542	up
CKAP5	4.7504	4.74395	0.00032401	0.00253853	2.59542	up
ATM	4.35712	4.77464	0.00032401	0.00253853	2.59542	up
PCLAF	3.43048	7.06205	0.000333175	0.00260592	2.58404	up
INSR	3.74865	5.59744	0.000339277	0.00264472	2.57762	up
GK	6.86707	3.93328	0.000341383	0.00264472	2.57762	up
PGAP1	6.85734	3.88998	0.000341383	0.00264472	2.57762	up
ARL6IP6	6.58238	3.90353	0.000341383	0.00264472	2.57762	up
LOXL1	6.32972	3.9044	0.000341383	0.00264472	2.57762	up
BRPF1	6.11885	3.93516	0.000341383	0.00264472	2.57762	up
ACADSB	5.89199	3.93405	0.000341383	0.00264472	2.57762	up
CNTROB	5.80139	3.90418	0.000341383	0.00264472	2.57762	up
CSTF1	5.78963	3.9069	0.000341383	0.00264472	2.57762	up
ABHD11	5.54648	3.92748	0.000341383	0.00264472	2.57762	up
GRB10	5.43503	3.92961	0.000341383	0.00264472	2.57762	up
ERI3	5.45545	4.39631	0.000347793	0.00268536	2.571	up
ERICH5	5.23288	4.37142	0.000347793	0.00268536	2.571	up
DLST	5.0101	4.37915	0.000347793	0.00268536	2.571	up
MOB1B	5.00379	4.3986	0.000347793	0.00268536	2.571	up
UCHL5	4.71892	4.38467	0.000347793	0.00268536	2.571	up
CKS1B	4.2091	4.98725	0.000357582	0.00275407	2.56002	up
CIAO2B	3.40726	7.20415	0.000357687	0.00275407	2.56002	up
RNF167	4.73354	4.70919	0.000359459	0.00276311	2.5586	up
ZBED3	4.25797	4.74526	0.000359459	0.00276311	2.5586	up
ERG28	3.46593	6.72434	0.000362832	0.00278749	2.55479	up
SEPTIN6	3.25663	9.837	0.000365019	0.00280118	2.55266	up
MPP2	4.00612	5.21424	0.000379448	0.00290386	2.53702	up
ANP32B	3.30889	7.86414	0.000385488	0.00294683	2.53065	up
RPS10	3.52243	6.29188	0.000387667	0.00296184	2.52844	up
RICTOR	5.06062	4.35436	0.000396951	0.0030261	2.51912	up
GLIPR2	4.39374	4.7076	0.000399481	0.00304036	2.51707	up
GALNT7	4.17487	4.71307	0.000399481	0.00304036	2.51707	up
GTF2E2	3.786	5.54868	0.000405112	0.00307983	2.51147	up
IFT80	4.09732	5.17731	0.000409502	0.00308728	2.51042	up
TNK1	7.42636	3.86467	0.00040966	0.00308728	2.51042	up
UCK1	6.30285	3.85554	0.00040966	0.00308728	2.51042	up
NUP214	5.85421	3.87708	0.00040966	0.00308728	2.51042	up
RPS3	3.35209	7.21764	0.000411868	0.00310054	2.50856	up
PER2	3.5471	6.35873	0.000419835	0.00315709	2.50071	up
DDX60L	4.27845	4.9511	0.000426839	0.00320627	2.494	up
HDDC2	3.44297	6.68094	0.000427799	0.00321174	2.49326	up
RPL29	3.36777	6.93708	0.000432609	0.00324609	2.48864	up
CSRNP2	3.74018	5.67634	0.000436136	0.00326724	2.48582	up
KDM2A	4.33211	4.66948	0.000444759	0.00332106	2.47872	up
NDUFS3	4.83475	4.31049	0.000454346	0.00337989	2.4711	up
REPS1	4.77676	4.31865	0.000454346	0.00337989	2.4711	up
RRAGD	3.19952	9.09121	0.000481064	0.00356714	2.44768	up
ZNF264	3.70531	5.51276	0.000486202	0.00360138	2.44353	up
FASTKD2	3.55262	5.91809	0.000486527	0.00360186	2.44347	up
KLHDC9	7.60823	3.82095	0.0004943	0.00363956	2.43895	up
MAFF	6.96685	3.80335	0.0004943	0.00363956	2.43895	up
TENT4A	6.50465	3.82135	0.0004943	0.00363956	2.43895	up
ARFIP2	5.85696	3.80178	0.0004943	0.00363956	2.43895	up
C11orf49	5.77446	3.84081	0.0004943	0.00363956	2.43895	up
SSBP2	5.31898	3.80617	0.0004943	0.00363956	2.43895	up
SRSF5	4.7376	4.64001	0.000496089	0.00363956	2.43895	up
ATP8A1	4.659	4.62106	0.000496089	0.00363956	2.43895	up
RXYLT1	4.20893	4.66303	0.000496089	0.00363956	2.43895	up
RNASET2	4.12495	4.65295	0.000496089	0.00363956	2.43895	up
ZNF672	4.04664	4.89748	0.000512118	0.00374723	2.42629	up
KBTBD8	3.4668	6.39341	0.000514845	0.00376519	2.42421	up
EIF1AX	3.57201	5.64241	0.00051512	0.00376522	2.42421	up
VHL	3.95189	5.13295	0.000517642	0.00377966	2.42255	up
ATG16L2	3.78735	5.13212	0.000517642	0.00377966	2.42255	up
GLE1	3.79406	5.32553	0.000518533	0.00378053	2.42245	up
CNKSR2	5.75929	4.28361	0.000521585	0.00378053	2.42245	up
FRA10AC1	5.38271	4.28408	0.000521585	0.00378053	2.42245	up
TK1	5.26451	4.27855	0.000521585	0.00378053	2.42245	up
FOXJ3	5.20431	4.26526	0.000521585	0.00378053	2.42245	up
LIN54	5.10676	4.28281	0.000521585	0.00378053	2.42245	up
MLYCD	5.05107	4.28928	0.000521585	0.00378053	2.42245	up
YIF1B	4.83756	4.29237	0.000521585	0.00378053	2.42245	up
LANCL2	4.49998	4.31014	0.000521585	0.00378053	2.42245	up
SCAMP2	3.64712	5.62948	0.000545045	0.00394438	2.40402	up
RAN	3.13811	9.6136	0.000554	0.00400291	2.39762	up
KYAT3	3.78502	5.30595	0.000556286	0.00401524	2.39629	up
NUP88	3.79402	5.10605	0.000560802	0.00404151	2.39346	up
DBNL	3.74467	5.11773	0.000560802	0.00404151	2.39346	up
ARFGAP3	4.27566	4.86195	0.000562075	0.00404437	2.39315	up
HIGD2A	3.99945	4.89328	0.000562075	0.00404437	2.39315	up
ZC3H14	3.40847	6.45896	0.000563359	0.0040494	2.39261	up
ABCF2	3.29674	6.97313	0.000578553	0.00415646	2.38128	up
IPO5	3.13198	9.41937	0.000584192	0.00419479	2.37729	up
RPL24	3.20264	7.58852	0.000588921	0.00422655	2.37401	up
GPR89B	7.55658	3.77649	0.00059992	0.00425327	2.37128	up
RHPN1	7.19608	3.7744	0.00059992	0.00425327	2.37128	up
TNKS1BP1	6.17811	3.74989	0.00059992	0.00425327	2.37128	up
DHRS1	5.96124	3.7564	0.00059992	0.00425327	2.37128	up
ZNF829	5.84678	3.75397	0.00059992	0.00425327	2.37128	up
MBLAC2	5.62785	4.2154	0.000600631	0.00425327	2.37128	up
DNAJC25	5.3955	4.2517	0.000600631	0.00425327	2.37128	up
CDK10	5.10308	4.25916	0.000600631	0.00425327	2.37128	up
SMU1	5.08997	4.24388	0.000600631	0.00425327	2.37128	up
P3H1	4.63803	4.25442	0.000600631	0.00425327	2.37128	up
ZNF420	4.39105	4.26956	0.000600631	0.00425327	2.37128	up
LAPTM4A	3.39419	6.26611	0.000620731	0.00438056	2.35847	up
TATDN2	4.46813	4.58456	0.000620821	0.00438056	2.35847	up
GTDC1	3.5456	5.44353	0.00062539	0.00441055	2.35551	up
DDI2	3.42618	6.24889	0.000643982	0.00453012	2.34389	up
ECH1	3.24679	7.05229	0.000645616	0.00453932	2.34301	up
ZC3H15	3.56929	5.58182	0.00064765	0.004549	2.34208	up
MAGOH	3.71348	5.41234	0.000667078	0.00467833	2.32991	up
ARPC2	3.07978	10.0931	0.000672728	0.0047108	2.32691	up
PUS7	3.32284	6.56148	0.00067859	0.00474261	2.32398	up
WDR61	3.54161	5.8207	0.000680444	0.00475041	2.32327	up
SOD2	3.50375	5.57879	0.000686704	0.0047917	2.31951	up
COQ10A	5.40657	4.17615	0.0006939	0.00481039	2.31782	up
MT-ND1	5.3356	4.19088	0.0006939	0.00481039	2.31782	up
TRAPPC8	5.16687	4.18057	0.0006939	0.00481039	2.31782	up
DGCR6	5.06673	4.20769	0.0006939	0.00481039	2.31782	up
RUNX3	4.63335	4.20921	0.0006939	0.00481039	2.31782	up
ABHD6	4.54865	4.21575	0.0006939	0.00481039	2.31782	up
HERC2	4.44523	4.21962	0.0006939	0.00481039	2.31782	up
SMURF2	3.9999	4.56542	0.000696625	0.00482204	2.31677	up
TBC1D4	3.90903	5.03709	0.000717575	0.0049522	2.3052	up
SECISBP2L	3.71878	5.05525	0.000717575	0.0049522	2.3052	up
DPP3	3.68968	5.05801	0.000717575	0.0049522	2.3052	up
TCFL5	6.17487	3.70875	0.000732646	0.00501619	2.29963	up
NOS1AP	6.12443	3.70622	0.000732646	0.00501619	2.29963	up
TMEM214	5.59288	3.71489	0.000732646	0.00501619	2.29963	up
KCNN2	5.57816	3.73261	0.000732646	0.00501619	2.29963	up
MED12	5.53659	3.72172	0.000732646	0.00501619	2.29963	up
SLC35D1	5.39509	3.74413	0.000732646	0.00501619	2.29963	up
SLC39A10	5.17088	3.70821	0.000732646	0.00501619	2.29963	up
CCDC25	3.10017	8.08211	0.000756983	0.00517514	2.28608	up
GTPBP8	3.53947	5.3934	0.000760495	0.00519659	2.28428	up
NME1	3.12779	7.58932	0.000775638	0.00529745	2.27593	up
CHMP4B	3.3725	6.20153	0.000776497	0.0053007	2.27567	up
PPP2R5E	3.15857	7.36695	0.000780765	0.00532721	2.2735	up
ABCF3	4.03337	4.52073	0.000783358	0.00533964	2.27249	up
HSPH1	3.21858	6.89377	0.000799879	0.00544373	2.2641	up
ARRDC3	3.71618	5.21121	0.000800201	0.00544373	2.2641	up
LSG1	3.65383	5.20918	0.000800201	0.00544373	2.2641	up
DNAAF2	4.96176	4.15959	0.000804374	0.00546138	2.2627	up
CREG1	4.64885	4.18563	0.000804374	0.00546138	2.2627	up
ZNF117	3.33317	6.19998	0.000806647	0.0054735	2.26173	up
LCP1	3.13321	7.27481	0.00080695	0.0054735	2.26173	up
EOMES	3.20943	6.5195	0.000814068	0.00551908	2.25813	up
ST3GAL1	4.19697	4.78023	0.000827393	0.00559299	2.25236	up
TUBD1	3.85296	4.79008	0.000827393	0.00559299	2.25236	up
UPF1	3.7564	4.80149	0.000827393	0.00559299	2.25236	up
WASF2	3.18507	6.64387	0.000839543	0.00567234	2.24624	up
DNMT3A	3.71507	5.00691	0.0008504	0.0057401	2.24108	up
SPECC1	3.64505	5.18722	0.000862769	0.00581791	2.23523	up
HSPA9	3.11694	7.17258	0.000870935	0.00586156	2.23199	up
FANCI	3.38296	5.87961	0.000874147	0.00588031	2.2306	up
MDM2	4.36452	4.50003	0.000882847	0.00592445	2.22735	up
PPP2R1B	4.02178	4.49527	0.000882847	0.00592445	2.22735	up
SGO1	6.04804	3.64917	0.000900684	0.00600919	2.22118	up
TMCC2	5.98122	3.65779	0.000900684	0.00600919	2.22118	up
NTAQ1	5.48312	3.67386	0.000900684	0.00600919	2.22118	up
BCHE	5.36165	3.64764	0.000900684	0.00600919	2.22118	up
BCAS4	5.33308	3.63862	0.000900684	0.00600919	2.22118	up
B9D1	5.2001	3.68175	0.000900684	0.00600919	2.22118	up
MYB	3.04665	7.93573	0.000913307	0.00609047	2.21535	up
SLC35A3	3.96419	4.74144	0.000914836	0.00609479	2.21504	up
TERF2	3.49908	5.61995	0.000924518	0.00615042	2.2111	up
TTF2	3.91172	4.96847	0.000927373	0.00615758	2.21059	up
CEP55	3.88331	4.96345	0.000927373	0.00615758	2.21059	up
SUPV3L1	3.88159	4.95964	0.000927373	0.00615758	2.21059	up
ALKBH7	3.67223	4.99141	0.000927373	0.00615758	2.21059	up
RAET1G	5.15716	4.12759	0.000935753	0.00618651	2.20855	up
RPAP3	5.07693	4.13526	0.000935753	0.00618651	2.20855	up
REEP6	4.32087	4.14981	0.000935753	0.00618651	2.20855	up
PREX2	4.23927	4.13966	0.000935753	0.00618651	2.20855	up
ACOX1	3.32805	5.96317	0.000954382	0.00630065	2.20061	up
PFN2	3.32778	5.96185	0.000954382	0.00630065	2.20061	up
CHD1	3.47937	5.60971	0.000978199	0.00644866	2.19053	up
KIAA0100	3.44454	5.323	0.000996744	0.00656497	2.18277	up
NFIC	3.61809	5.15679	0.0010057	0.00661423	2.17952	up
ZDHHC17	3.3721	5.84187	0.00100921	0.00663417	2.17821	up
OXA1L	3.96586	4.72449	0.00101316	0.00663802	2.17796	up
CHST12	3.95773	4.72313	0.00101316	0.00663802	2.17796	up
LARP4	3.92909	4.7147	0.00101316	0.00663802	2.17796	up
ZC3H18	3.76831	4.74694	0.00101316	0.00663802	2.17796	up
FBRSL1	3.69479	4.72988	0.00101316	0.00663802	2.17796	up
GIN1	3.27054	5.72939	0.00102161	0.00668709	2.17476	up
POLE3	3.48389	5.45002	0.00105111	0.0068704	2.16302	up
CAPN1	3.22219	6.20625	0.00108661	0.00708911	2.14941	up
NOTCH1	5.52105	4.06458	0.00109265	0.00710171	2.14864	up
HLCS	5.04143	4.07344	0.00109265	0.00710171	2.14864	up
BSDC1	4.49093	4.09576	0.00109265	0.00710171	2.14864	up
ZNF738	4.26954	4.11093	0.00109265	0.00710171	2.14864	up
APH1B	4.19481	4.12445	0.00109265	0.00710171	2.14864	up
INSIG1	3.21425	6.36484	0.0010948	0.00711232	2.14799	up
PCNX4	3.40859	5.58671	0.00109676	0.00711842	2.14762	up
RIOK1	3.3131	5.81366	0.0011127	0.00719715	2.14284	up
FAIM	7.03819	3.59211	0.00111513	0.00719715	2.14284	up
B9D2	6.23126	3.60654	0.00111513	0.00719715	2.14284	up
STARD10	5.96997	3.57324	0.00111513	0.00719715	2.14284	up
RRS1	5.56047	3.59633	0.00111513	0.00719715	2.14284	up
PPRC1	5.53068	3.60359	0.00111513	0.00719715	2.14284	up
NOTCH3	5.41467	3.63551	0.00111513	0.00719715	2.14284	up
TIMMDC1	3.48528	5.43381	0.00111969	0.00721981	2.14147	up
PGP	3.37865	5.44268	0.00111969	0.00721981	2.14147	up
RALA	3.37197	5.69037	0.0011356	0.00729526	2.13696	up
TMEM33	2.98005	8.22436	0.00113676	0.00729929	2.13672	up
TNFRSF1A	3.46112	5.27807	0.00114618	0.007353	2.13354	up
ARL1	3.43471	5.29514	0.00114618	0.007353	2.13354	up
SPTY2D1	3.31408	5.80624	0.00116902	0.00749254	2.12537	up
KMT2E	2.92922	8.89696	0.00121042	0.0077434	2.11107	up
KIF20A	3.73053	4.89067	0.00121151	0.0077434	2.11107	up
USO1	3.57839	4.90375	0.00121151	0.0077434	2.11107	up
CNBP	3.25851	5.99467	0.0012235	0.00781637	2.10699	up
FBXO21	3.98021	4.66961	0.00124894	0.00796053	2.09906	up
KAZN	3.83274	4.66489	0.00124894	0.00796053	2.09906	up
GSTO1	3.67301	4.69394	0.00124894	0.00796053	2.09906	up
STX17	3.63996	4.67784	0.00124894	0.00796053	2.09906	up
UNC93B1	3.60992	4.68079	0.00124894	0.00796053	2.09906	up
DNAJC16	3.17121	6.32314	0.0012556	0.00799932	2.09695	up
NIT2	3.0547	6.83257	0.00125659	0.00800195	2.0968	up
TXNDC16	5.24036	4.04403	0.00128085	0.00811393	2.09077	up
MZT2A	4.84433	4.02279	0.00128085	0.00811393	2.09077	up
VCPIP1	4.65134	4.05942	0.00128085	0.00811393	2.09077	up
YDJC	4.49185	4.02709	0.00128085	0.00811393	2.09077	up
MAP4K2	4.43699	4.05606	0.00128085	0.00811393	2.09077	up
NOC4L	4.25666	4.37922	0.00128179	0.00811393	2.09077	up
UXT	3.97794	4.41499	0.00128179	0.00811393	2.09077	up
DCTN1	3.93967	4.39185	0.00128179	0.00811393	2.09077	up
CACYBP	3.13499	6.38762	0.00131454	0.00830981	2.08041	up
IGF1R	3.44852	5.23698	0.00132216	0.00835038	2.07829	up
ASTE1	3.38604	5.2462	0.00132216	0.00835038	2.07829	up
QSOX2	3.6962	4.86944	0.00132779	0.00837827	2.07685	up
HSPBAP1	3.68427	4.88207	0.00132779	0.00837827	2.07685	up
CETN2	3.22467	5.65611	0.00133536	0.00841835	2.07477	up
EIF5A	2.98402	7.05688	0.00136159	0.008572	2.06692	up
CDS1	6.86792	3.49598	0.00139115	0.00868311	2.06132	up
IDH3G	5.9031	3.52924	0.00139115	0.00868311	2.06132	up
FOXO4	5.7038	3.54552	0.00139115	0.00868311	2.06132	up
FOSL2	5.45058	3.57067	0.00139115	0.00868311	2.06132	up
KIAA1109	5.29573	3.53175	0.00139115	0.00868311	2.06132	up
RFT1	5.1003	3.5548	0.00139115	0.00868311	2.06132	up
MED31	5.07663	3.53504	0.00139115	0.00868311	2.06132	up
LYRM2	3.24898	5.65142	0.00141077	0.00880159	2.05544	up
FAM32A	3.02576	6.56586	0.00147489	0.00914803	2.03867	up
CHPF	5.38464	3.95824	0.00150764	0.00930117	2.03146	up
PIK3C2B	4.82801	4.01087	0.00150764	0.00930117	2.03146	up
DCAF13	4.65518	4.02031	0.00150764	0.00930117	2.03146	up
AKAP8	4.54533	4.01171	0.00150764	0.00930117	2.03146	up
NFYC	3.13671	5.85388	0.00151661	0.00934815	2.02927	up
KIF14	3.09942	5.84555	0.00151661	0.00934815	2.02927	up
PELP1	3.30819	5.22675	0.00153016	0.00942326	2.0258	up
CBL	3.25948	5.60583	0.00157688	0.00968947	2.0137	up
CBFA2T2	3.23359	5.61317	0.00157688	0.00968947	2.0137	up
KIF2C	3.63705	4.83817	0.00160136	0.00982246	2.00778	up
NDFIP1	2.85466	8.49528	0.0016101	0.00987165	2.00561	up
AMBRA1	3.4377	5.02865	0.00163075	0.00998944	2.00046	up
AGFG1	3.47239	5.17966	0.00164821	0.0100786	1.9966	up
KPNA1	3.32371	5.20381	0.00164821	0.0100786	1.9966	up
PTK2	4.31944	4.31914	0.00166464	0.010161	1.99306	up
RSL1D1	3.13663	5.71677	0.00167013	0.0101811	1.99221	up
NCOR2	2.9749	6.64139	0.00170505	0.0103894	1.98341	up
NDUFB7	3.06783	6.24051	0.00172831	0.0105265	1.97772	up
MYNN	3.93135	4.5627	0.00173261	0.010548	1.97683	up
EIF3I	2.86506	7.82089	0.00173624	0.0105655	1.97611	up
VPS26A	3.09465	6.08385	0.00173807	0.010572	1.97584	up
MFNG	6.12674	3.48624	0.0017497	0.0105962	1.97485	up
FBRS	3.5317	4.99293	0.00177408	0.0106629	1.97212	up
WDR82	3.32023	5.31163	0.00177523	0.0106629	1.97212	up
ASS1	3.31501	5.32038	0.00177523	0.0106629	1.97212	up
FAM110A	5.28599	3.92071	0.00178229	0.0106629	1.97212	up
DRG1	5.05251	3.93144	0.00178229	0.0106629	1.97212	up
EIF5A2	4.95453	3.9542	0.00178229	0.0106629	1.97212	up
ZNF329	4.83672	3.95249	0.00178229	0.0106629	1.97212	up
BRD8	4.52704	3.94277	0.00178229	0.0106629	1.97212	up
ING4	4.47909	3.95393	0.00178229	0.0106629	1.97212	up
DNAJC15	4.30757	3.95606	0.00178229	0.0106629	1.97212	up
GPATCH2L	4.28647	3.94354	0.00178229	0.0106629	1.97212	up
PRKAA2	4.23842	3.98781	0.00178229	0.0106629	1.97212	up
NFRKB	4.07957	3.96274	0.00178229	0.0106629	1.97212	up
CCDC82	4.04785	3.95546	0.00178229	0.0106629	1.97212	up
ZNF761	3.16651	5.68328	0.0018563	0.0110913	1.95502	up
DERL1	3.3116	5.30298	0.00190135	0.0113474	1.9451	up
ILDR2	4.21639	4.27345	0.0019049	0.0113474	1.9451	up
SERTAD1	4.05006	4.29231	0.0019049	0.0113474	1.9451	up
VCPKMT	3.85204	4.27652	0.0019049	0.0113474	1.9451	up
GMPS	3.75904	4.28555	0.0019049	0.0113474	1.9451	up
NELFA	3.12402	5.8813	0.0019184	0.0114229	1.94222	up
UST	3.58278	4.57271	0.0019398	0.0115404	1.93778	up
CEP164	3.11506	5.5658	0.0019819	0.0117808	1.92883	up
TAOK3	2.81132	8.01825	0.00199171	0.011834	1.92687	up
NDUFB9	3.04285	5.77141	0.0020368	0.0120812	1.91789	up
THAP12	3.22831	5.27831	0.00203795	0.0120828	1.91783	up
HOMER1	2.94806	6.27942	0.00205438	0.012175	1.91453	up
VEGFB	3.42569	4.9592	0.0021068	0.0124803	1.90377	up
RPL11	2.80236	7.58258	0.00211343	0.0124901	1.90343	up
ADPGK	4.54589	3.89909	0.00211658	0.0124901	1.90343	up
DPF3	4.09718	3.90203	0.00211658	0.0124901	1.90343	up
BTBD9	4.03979	3.92449	0.00211658	0.0124901	1.90343	up
SCAF11	2.79282	7.86612	0.00213381	0.0125865	1.9001	up
RBM22	2.90447	6.58187	0.0021376	0.0126035	1.89951	up
CBLB	3.52178	4.7531	0.00214384	0.0126349	1.89843	up
IMP4	3.6792	4.53525	0.0021762	0.0128038	1.89266	up
C9orf78	3.43853	4.52668	0.0021762	0.0128038	1.89266	up
HHIP	3.62647	4.25114	0.00218621	0.0128409	1.89141	up
TMEM44	6.71253	3.3631	0.00222005	0.012919	1.88877	up
CCDC96	6.59596	3.41652	0.00222005	0.012919	1.88877	up
EMP1	6.58569	3.36858	0.00222005	0.012919	1.88877	up
IMMP1L	6.28165	3.41822	0.00222005	0.012919	1.88877	up
WNT3	5.97222	3.42607	0.00222005	0.012919	1.88877	up
NMRK1	5.78974	3.38187	0.00222005	0.012919	1.88877	up
TNFAIP3	5.66756	3.37937	0.00222005	0.012919	1.88877	up
FBXO32	5.17174	3.39304	0.00222005	0.012919	1.88877	up
AMPH	5.14812	3.38336	0.00222005	0.012919	1.88877	up
MDK	5.08755	3.4443	0.00222005	0.012919	1.88877	up
KBTBD6	4.90794	3.43009	0.00222005	0.012919	1.88877	up
PALD1	4.89747	3.40029	0.00222005	0.012919	1.88877	up
NOC3L	4.80345	3.42535	0.00222005	0.012919	1.88877	up
WASHC4	3.17139	5.51988	0.00222885	0.0129539	1.8876	up
DAG1	3.4081	4.91307	0.00229992	0.0133501	1.87451	up
RPL23	2.70779	10.7743	0.00231093	0.0134084	1.87262	up
FAM217B	2.98509	5.92568	0.00237472	0.0137497	1.86171	up
CYRIB	3.03741	5.61728	0.00243677	0.0140854	1.85123	up
KLHDC10	3.52348	4.49513	0.00244656	0.0141244	1.85003	up
CFDP1	4.14424	4.20306	0.00251672	0.0144664	1.83964	up
CCDC142	3.82254	4.22019	0.00251672	0.0144664	1.83964	up
CCNL1	3.74639	4.22907	0.00251672	0.0144664	1.83964	up
PCF11	3.67921	4.20947	0.00251672	0.0144664	1.83964	up
NCS1	4.97917	3.82608	0.00252567	0.0144664	1.83964	up
DSTYK	4.50194	3.8474	0.00252567	0.0144664	1.83964	up
LRATD2	4.12415	3.89386	0.00252567	0.0144664	1.83964	up
BUD13	4.06821	3.86596	0.00252567	0.0144664	1.83964	up
OSBPL8	2.79029	7.06262	0.00255407	0.014617	1.83514	up
TOPBP1	2.79642	7.09506	0.0025731	0.0147198	1.8321	up
CNOT2	2.70014	8.72243	0.00261655	0.014956	1.82518	up
ARL14EP	3.12176	5.08512	0.00262401	0.0149871	1.82428	up
XPO7	2.70132	8.79211	0.00264902	0.0151229	1.82036	up
MGAT5	3.27599	4.87045	0.002751	0.0156785	1.8047	up
AAK1	3.67029	4.46559	0.00275653	0.0156785	1.8047	up
GLB1	3.54169	4.45706	0.00275653	0.0156785	1.8047	up
PTCD1	3.45215	4.48103	0.00275653	0.0156785	1.8047	up
SPECC1L	3.11872	5.33236	0.0027805	0.0158083	1.80112	up
MCUR1	2.71551	7.74396	0.00280776	0.0159502	1.79723	up
H1-3	2.79776	6.8612	0.00283883	0.0160226	1.79527	up
TANK	6.05742	3.31769	0.00284366	0.0160226	1.79527	up
GANC	5.89385	3.36692	0.00284366	0.0160226	1.79527	up
FSTL1	5.65581	3.31823	0.00284366	0.0160226	1.79527	up
ITPR1	5.60693	3.3295	0.00284366	0.0160226	1.79527	up
MAN1C1	5.50046	3.325	0.00284366	0.0160226	1.79527	up
EFHD2	4.87748	3.32097	0.00284366	0.0160226	1.79527	up
LIN9	4.85158	3.32723	0.00284366	0.0160226	1.79527	up
RBM11	4.82054	3.35464	0.00284366	0.0160226	1.79527	up
MAIP1	3.84916	4.16395	0.00290643	0.0163313	1.78698	up
MCM3	2.76096	6.86199	0.0029067	0.0163313	1.78698	up
TRIM8	2.8686	6.03508	0.00291375	0.0163576	1.78628	up
MLEC	2.95665	5.68156	0.00292549	0.0164169	1.78471	up
TUBA1A	2.641	9.56003	0.0030091	0.0168553	1.77326	up
CLUH	2.89226	5.94293	0.0030153	0.0168553	1.77326	up
INAFM2	2.79524	6.37657	0.00301814	0.0168553	1.77326	up
SSBP3	3.06613	5.44368	0.00301862	0.0168553	1.77326	up
YTHDC1	4.85371	3.78837	0.00302917	0.0168553	1.77326	up
METTL15	4.54425	3.79719	0.00302917	0.0168553	1.77326	up
THOP1	4.47443	3.78981	0.00302917	0.0168553	1.77326	up
ZNF154	4.37099	3.7878	0.00302917	0.0168553	1.77326	up
SENP8	4.35262	3.80215	0.00302917	0.0168553	1.77326	up
GIMAP1	4.34581	3.79787	0.00302917	0.0168553	1.77326	up
THOC2	2.63887	8.97316	0.00308841	0.017171	1.7652	up
KPNA3	2.81066	6.23631	0.00309196	0.0171839	1.76488	up
HDAC1	2.74242	7.08459	0.0030997	0.01722	1.76397	up
GID8	3.75608	4.39542	0.00311281	0.0172375	1.76353	up
DNASE1	3.66934	4.40046	0.00311281	0.0172375	1.76353	up
EDC3	3.66899	4.43328	0.00311281	0.0172375	1.76353	up
SLC27A1	3.61631	4.42069	0.00311281	0.0172375	1.76353	up
MEGF9	3.59473	4.43292	0.00311281	0.0172375	1.76353	up
CERS5	3.56015	4.44014	0.00311281	0.0172375	1.76353	up
XRN1	3.46501	4.41901	0.00311281	0.0172375	1.76353	up
DIS3	2.71569	7.00887	0.00315086	0.0174203	1.75894	up
AP3D1	2.78065	6.64123	0.00316961	0.017517	1.75654	up
ADAR	2.80899	6.41364	0.00323262	0.0178403	1.7486	up
MBTPS1	3.08608	4.99758	0.00335507	0.0184829	1.73323	up
RSF1	3.0273	5.0062	0.00335507	0.0184829	1.73323	up
KIF1C	3.92073	4.11608	0.00336765	0.0185375	1.73195	up
BCLAF1	3.00604	5.16484	0.00338648	0.0186337	1.7297	up
CWC27	2.96824	5.29265	0.00340762	0.0187426	1.72717	up
ESPL1	3.7039	4.36993	0.0035234	0.0193486	1.71335	up
NDEL1	3.64235	4.39398	0.0035234	0.0193486	1.71335	up
LHPP	3.58125	4.399	0.0035234	0.0193486	1.71335	up
HERC4	3.39583	4.61515	0.00359829	0.0197364	1.70473	up
RANGAP1	3.3613	4.61674	0.00359829	0.0197364	1.70473	up
SNRNP25	3.34714	4.6164	0.00359829	0.0197364	1.70473	up
HP1BP3	2.84479	5.72357	0.0036242	0.0198544	1.70214	up
HNRNPA3	3.08766	4.81088	0.00363393	0.0198544	1.70214	up
CREB3L2	2.86559	5.50886	0.00364008	0.0198544	1.70214	up
PDE8B	5.01782	3.74926	0.00365261	0.0198544	1.70214	up
FNIP1	4.90935	3.7501	0.00365261	0.0198544	1.70214	up
CHD3	4.72519	3.72616	0.00365261	0.0198544	1.70214	up
KLHL22	4.55539	3.75308	0.00365261	0.0198544	1.70214	up
TP53INP2	4.32275	3.73135	0.00365261	0.0198544	1.70214	up
KDM5C	4.11863	3.76545	0.00365261	0.0198544	1.70214	up
FN3KRP	4.06786	3.75164	0.00365261	0.0198544	1.70214	up
PDP1	4.00994	3.74599	0.00365261	0.0198544	1.70214	up
PPIH	3.82018	3.77416	0.00365261	0.0198544	1.70214	up
LPIN1	3.09738	5.12474	0.00365362	0.0198544	1.70214	up
TCHH	6.57865	3.21925	0.00368003	0.0198544	1.70214	up
TIGD2	6.51628	3.2149	0.00368003	0.0198544	1.70214	up
PAIP2B	6.39265	3.23813	0.00368003	0.0198544	1.70214	up
HNRNPA1P48	6.31944	3.21754	0.00368003	0.0198544	1.70214	up
KBTBD2	5.85825	3.27518	0.00368003	0.0198544	1.70214	up
SIRT5	5.64516	3.2469	0.00368003	0.0198544	1.70214	up
APOL2	5.4996	3.23246	0.00368003	0.0198544	1.70214	up
MPLKIP	5.37162	3.22832	0.00368003	0.0198544	1.70214	up
DUSP2	5.35527	3.26409	0.00368003	0.0198544	1.70214	up
PBX4	4.93797	3.24641	0.00368003	0.0198544	1.70214	up
FUT11	4.91423	3.26246	0.00368003	0.0198544	1.70214	up
NOL8	4.80389	3.24792	0.00368003	0.0198544	1.70214	up
RASA4B	4.69167	3.26921	0.00368003	0.0198544	1.70214	up
NEK7	2.80228	6.03784	0.00374264	0.0201843	1.69499	up
PPP1R12A	2.6727	7.17706	0.00376391	0.0202911	1.69269	up
TSC1	3.98379	4.06933	0.00391564	0.0210411	1.67693	up
ZNF263	3.84088	4.09828	0.00391564	0.0210411	1.67693	up
FARSB	2.91187	5.24821	0.00391671	0.0210411	1.67693	up
RSAD1	3.48579	4.35321	0.00399788	0.0214356	1.66886	up
AP2B1	3.38225	4.59042	0.00401176	0.0214767	1.66803	up
PPARD	3.29106	4.58839	0.00401176	0.0214767	1.66803	up
TMCO1	3.15888	4.58362	0.00401176	0.0214767	1.66803	up
RPL14	3.11506	4.59007	0.00401176	0.0214767	1.66803	up
COX7B	2.52914	11.0675	0.00413717	0.0221053	1.6555	up
HNRNPK	2.84443	5.85546	0.00414151	0.0221115	1.65538	up
TMPO	2.81219	5.85539	0.00414151	0.0221115	1.65538	up
NDRG3	2.94475	5.35434	0.00414987	0.022139	1.65484	up
HMGA1	2.57926	7.94512	0.00419396	0.022357	1.65059	up
RAB3GAP1	2.66579	6.5638	0.00431345	0.0229586	1.63905	up
C19orf54	4.6148	3.66495	0.00442948	0.023441	1.63002	up
BPNT1	4.59717	3.68785	0.00442948	0.023441	1.63002	up
TMBIM4	4.57124	3.68648	0.00442948	0.023441	1.63002	up
VOPP1	4.51532	3.67503	0.00442948	0.023441	1.63002	up
HMBS	4.35452	3.72196	0.00442948	0.023441	1.63002	up
S100PBP	3.99232	3.70151	0.00442948	0.023441	1.63002	up
ERP29	3.83613	3.72203	0.00442948	0.023441	1.63002	up
MACO1	3.42909	4.55163	0.0044811	0.02366	1.62599	up
ERBIN	3.29406	4.54017	0.0044811	0.02366	1.62599	up
DOP1B	3.17864	4.56015	0.0044811	0.02366	1.62599	up
IVNS1ABP	3.17277	4.55499	0.0044811	0.02366	1.62599	up
JAZF1	2.94837	5.21627	0.00451565	0.0238242	1.62298	up
EXTL3	3.64433	4.30598	0.00454775	0.0239525	1.62065	up
KIFAP3	3.41694	4.31007	0.00454775	0.0239525	1.62065	up
CLSPN	3.41396	4.30343	0.00454775	0.0239525	1.62065	up
AKAP11	3.83747	4.0428	0.00456939	0.0239525	1.62065	up
NIBAN2	3.78484	4.04578	0.00456939	0.0239525	1.62065	up
CERS4	3.57904	4.05748	0.00456939	0.0239525	1.62065	up
NFIL3	3.39162	4.06076	0.00456939	0.0239525	1.62065	up
SCARB2	2.92215	5.0808	0.00461358	0.024175	1.61663	up
RAD52	5.60906	3.19846	0.00481584	0.0249889	1.60225	up
COX19	5.27472	3.22833	0.00481584	0.0249889	1.60225	up
ZNF891	5.06262	3.19947	0.00481584	0.0249889	1.60225	up
FOXK1	4.95911	3.23276	0.00481584	0.0249889	1.60225	up
KNTC1	4.91221	3.15931	0.00481584	0.0249889	1.60225	up
TPM1	4.78015	3.20286	0.00481584	0.0249889	1.60225	up
CLP1	4.76486	3.24024	0.00481584	0.0249889	1.60225	up
EME2	4.73059	3.24101	0.00481584	0.0249889	1.60225	up
PRR36	4.70138	3.19721	0.00481584	0.0249889	1.60225	up
AARS1	2.57668	6.93078	0.00485103	0.0251621	1.59925	up
HNRNPU	2.48342	9.92078	0.00489585	0.0253851	1.59542	up
SPCS3	2.68122	6.30046	0.00496359	0.0257267	1.58962	up
MAP7D1	2.64069	6.62272	0.00499523	0.0258664	1.58726	up
CCT4	2.66076	6.03599	0.00513238	0.0265221	1.57639	up
EPM2AIP1	2.61384	6.29497	0.00513622	0.0265222	1.57639	up
CERKL	2.9575	4.89011	0.00516595	0.0266657	1.57405	up
ASH1L	3.53994	4.27346	0.00518687	0.0267438	1.57278	up
UBE2B	2.57219	6.75268	0.00519705	0.0267863	1.57209	up
NDUFS5	2.55161	7.15554	0.00532123	0.0273652	1.5628	up
WLS	2.55157	7.15385	0.00532123	0.0273652	1.5628	up
ZZZ3	2.64829	6.0229	0.00534773	0.0274553	1.56137	up
KIF21A	3.87941	4.00258	0.00535262	0.0274553	1.56137	up
MED23	3.70301	4.00455	0.00535262	0.0274553	1.56137	up
TMEM230	3.09243	4.70128	0.00537177	0.0275433	1.55998	up
ETFDH	4.51319	3.61151	0.0054041	0.0275864	1.5593	up
DDX42	4.50633	3.6041	0.0054041	0.0275864	1.5593	up
NKX2-1	4.44325	3.6146	0.0054041	0.0275864	1.5593	up
ADD3	4.11507	3.62701	0.0054041	0.0275864	1.5593	up
ZNF416	4.06119	3.63236	0.0054041	0.0275864	1.5593	up
CCDC43	3.7626	3.68194	0.0054041	0.0275864	1.5593	up
UBL7	2.86971	5.27355	0.00541647	0.027619	1.55879	up
HMGN1	2.4442	10.395	0.00547844	0.0278939	1.55449	up
ACVR2A	3.32789	4.48783	0.00562371	0.0286125	1.54344	up
JADE3	3.03891	4.86137	0.00565177	0.0287236	1.54176	up
COA1	2.47801	7.76469	0.00571038	0.0290002	1.5376	up
RPS15A	2.49791	7.67068	0.00575247	0.0291818	1.53489	up
RAB40C	2.98867	5.00208	0.00587665	0.029779	1.52609	up
MCFD2	3.28986	4.26589	0.00593201	0.0299937	1.52297	up
MRPL36	3.14158	4.26541	0.00593201	0.0299937	1.52297	up
DCAF10	3.1084	4.25676	0.00593201	0.0299937	1.52297	up
MPC1	3.16347	4.67277	0.00594568	0.0300409	1.52229	up
NDUFA6	2.96006	4.68598	0.00594568	0.0300409	1.52229	up
ACD	3.03244	4.82627	0.00619107	0.0312465	1.5052	up
ZC3H13	2.43756	8.49354	0.00624156	0.0314669	1.50215	up
CDC25A	3.8651	3.94355	0.00629519	0.0315992	1.50032	up
SNAP47	3.85578	3.93183	0.00629519	0.0315992	1.50032	up
C1orf226	3.82908	3.93978	0.00629519	0.0315992	1.50032	up
CPSF2	3.7362	3.94201	0.00629519	0.0315992	1.50032	up
LSS	3.72773	3.94477	0.00629519	0.0315992	1.50032	up
PSME3IP1	3.69987	3.96981	0.00629519	0.0315992	1.50032	up
COX6B1	3.69285	3.92634	0.00629519	0.0315992	1.50032	up
PLA2G15	3.66424	3.96001	0.00629519	0.0315992	1.50032	up
ITPRID2	3.53648	3.94961	0.00629519	0.0315992	1.50032	up
ZNF575	3.36165	3.95703	0.00629519	0.0315992	1.50032	up
SLC41A1	2.53765	6.46187	0.00633288	0.0316888	1.49909	up
ZNF770	6.40534	3.06787	0.00637942	0.0316888	1.49909	up
HMGA2	6.34013	3.10669	0.00637942	0.0316888	1.49909	up
THADA	5.95294	3.06743	0.00637942	0.0316888	1.49909	up
GARNL3	5.87087	3.11216	0.00637942	0.0316888	1.49909	up
DHX57	5.40721	3.12295	0.00637942	0.0316888	1.49909	up
TMCO3	5.07161	3.10587	0.00637942	0.0316888	1.49909	up
GEMIN4	4.76624	3.07692	0.00637942	0.0316888	1.49909	up
FOXO1	4.65403	3.08161	0.00637942	0.0316888	1.49909	up
TSKU	4.50817	3.16375	0.00637942	0.0316888	1.49909	up
ESR2	4.44876	3.14087	0.00637942	0.0316888	1.49909	up
SNRPE	2.87387	5.09008	0.00653741	0.0324503	1.48878	up
CCDC174	4.8383	3.58475	0.00663559	0.0327498	1.48479	up
SLC25A17	4.83678	3.5375	0.00663559	0.0327498	1.48479	up
ZNF69	4.51854	3.55432	0.00663559	0.0327498	1.48479	up
SLC25A14	4.382	3.56631	0.00663559	0.0327498	1.48479	up
FAM174B	4.15402	3.56244	0.00663559	0.0327498	1.48479	up
STXBP1	3.72806	3.5801	0.00663559	0.0327498	1.48479	up
AKAP13	3.70502	3.58064	0.00663559	0.0327498	1.48479	up
RHOT1	3.70226	3.5877	0.00663559	0.0327498	1.48479	up
NSG1	3.59887	3.60007	0.00663559	0.0327498	1.48479	up
PEX11A	2.73324	5.22707	0.00666332	0.0328632	1.48329	up
HMGN5	2.88555	4.79738	0.00679059	0.0334235	1.47595	up
KAT7	3.50272	4.20434	0.00680349	0.0334235	1.47595	up
RRM2	3.3809	4.18111	0.00680349	0.0334235	1.47595	up
GALNT1	3.21786	4.22031	0.00680349	0.0334235	1.47595	up
RGS2	3.18312	4.21836	0.00680349	0.0334235	1.47595	up
CD9	2.92003	4.93331	0.00694101	0.0340146	1.46833	up
DIS3L	2.88058	4.94756	0.00694101	0.0340146	1.46833	up
PEMT	2.83136	4.96102	0.00694101	0.0340146	1.46833	up
ZNF326	2.81656	4.95338	0.00694101	0.0340146	1.46833	up
MAML1	2.71987	5.09427	0.00705773	0.0345744	1.46125	up
ENO1	2.35726	11.9939	0.00706196	0.0345829	1.46114	up
CCDC152	2.42142	7.36995	0.00713015	0.0349044	1.45712	up
PRELID3B	2.69339	5.20637	0.00715034	0.0349786	1.4562	up
MAGED1	2.61124	5.94037	0.00718397	0.0351307	1.45431	up
UBE2T	2.78178	5.31706	0.00722523	0.0353199	1.45198	up
CFAP36	3.10189	4.60858	0.00731957	0.0357433	1.44681	up
UBA2	2.98938	4.61391	0.00731957	0.0357433	1.44681	up
MARCKSL1	2.5656	5.69882	0.0074182	0.0362039	1.44124	up
RRP12	3.69023	3.91338	0.00743482	0.0362039	1.44124	up
TARS3	3.55347	3.89575	0.00743482	0.0362039	1.44124	up
NDUFB5	3.53736	3.87858	0.00743482	0.0362039	1.44124	up
DEDD2	3.4483	3.90402	0.00743482	0.0362039	1.44124	up
CLK3	3.28208	3.92384	0.00743482	0.0362039	1.44124	up
TGFBR2	2.78907	4.92444	0.00755563	0.0367405	1.43486	up
NDN	2.79416	5.18567	0.00767884	0.0373134	1.42814	up
STAT3	2.43571	6.95233	0.00770027	0.0374044	1.42708	up
TRPC5OS	3.47154	4.16988	0.00782613	0.037931	1.42101	up
SEC24A	3.4421	4.14431	0.00782613	0.037931	1.42101	up
MRPL33	3.14441	4.19441	0.00782613	0.037931	1.42101	up
NUDCD2	3.09703	4.19806	0.00782613	0.037931	1.42101	up
CASP2	3.01319	4.16687	0.00782613	0.037931	1.42101	up
KRT10	2.54926	5.84856	0.00782787	0.037931	1.42101	up
TACC3	2.3936	7.25912	0.00800345	0.0387276	1.41198	up
GLO1	3.06366	4.38438	0.00803097	0.0388201	1.41094	up
KLHDC3	3.0089	4.38589	0.00803097	0.0388201	1.41094	up
SGO2	2.40201	7.27836	0.00813876	0.0393017	1.40559	up
MT-ND2	2.98378	4.5938	0.00814195	0.0393017	1.40559	up
BVES	2.83361	4.60206	0.00814195	0.0393017	1.40559	up
MED12L	2.52357	5.83905	0.00819723	0.039311	1.40549	up
SERPINI1	4.82733	3.50768	0.00820351	0.039311	1.40549	up
CRYZ	4.71067	3.49827	0.00820351	0.039311	1.40549	up
UBE2S	4.64997	3.5053	0.00820351	0.039311	1.40549	up
VANGL2	4.31103	3.52378	0.00820351	0.039311	1.40549	up
GPR137B	4.30685	3.4878	0.00820351	0.039311	1.40549	up
MAP2K4	4.15458	3.49436	0.00820351	0.039311	1.40549	up
MAP3K2	4.00079	3.52003	0.00820351	0.039311	1.40549	up
SREK1IP1	3.6817	3.56006	0.00820351	0.039311	1.40549	up
HAX1	2.64129	5.58623	0.00822807	0.0393878	1.40464	up
ATXN1	2.61486	5.58154	0.00822807	0.0393878	1.40464	up
CEP97	2.56554	5.49067	0.00823739	0.0394188	1.4043	up
SEPTIN2	2.75081	5.03841	0.00824845	0.0394444	1.40401	up
PSME1	2.3264	8.83935	0.00850553	0.0405064	1.39248	up
TMEM237	2.3707	7.54339	0.00856049	0.0405064	1.39248	up
SHC3	6.51602	3.03068	0.00856416	0.0405064	1.39248	up
MOCS1	6.29895	3.01025	0.00856416	0.0405064	1.39248	up
SUOX	6.20692	2.99723	0.00856416	0.0405064	1.39248	up
TLCD2	6.01308	3.01768	0.00856416	0.0405064	1.39248	up
C1orf109	5.79622	2.9637	0.00856416	0.0405064	1.39248	up
SMAGP	5.62215	2.98892	0.00856416	0.0405064	1.39248	up
MAD2L1BP	5.49155	3.03352	0.00856416	0.0405064	1.39248	up
PDSS2	5.47507	3.02582	0.00856416	0.0405064	1.39248	up
TOGARAM1	5.2703	3.03462	0.00856416	0.0405064	1.39248	up
RPN1	5.1102	3.0096	0.00856416	0.0405064	1.39248	up
ABCC2	5.08549	2.99781	0.00856416	0.0405064	1.39248	up
BPHL	5.07004	2.98452	0.00856416	0.0405064	1.39248	up
SLC66A3	5.02906	3.04638	0.00856416	0.0405064	1.39248	up
KDM1B	4.98246	3.03937	0.00856416	0.0405064	1.39248	up
YRDC	4.85579	3.0298	0.00856416	0.0405064	1.39248	up
BEND5	4.79993	3.02696	0.00856416	0.0405064	1.39248	up
KIRREL1	4.76046	3.03346	0.00856416	0.0405064	1.39248	up
DGCR8	4.61559	3.01558	0.00856416	0.0405064	1.39248	up
MSRA	4.47186	3.05683	0.00856416	0.0405064	1.39248	up
FAM71F2	4.41754	3.01629	0.00856416	0.0405064	1.39248	up
MAN1A2	2.52059	5.65734	0.00865493	0.0409078	1.38819	up
POLR1B	2.44224	6.15409	0.00877396	0.0414421	1.38256	up
SAFB	3.70229	3.81879	0.00881945	0.0415153	1.38179	up
LARGE1	3.64263	3.82054	0.00881945	0.0415153	1.38179	up
SYDE2	3.22222	3.90125	0.00881945	0.0415153	1.38179	up
PSMD10	3.17819	3.88713	0.00881945	0.0415153	1.38179	up
MTCH1	2.39206	6.64373	0.00897106	0.0421716	1.37498	up
MGAT4B	3.11456	4.14035	0.00903024	0.0423922	1.37271	up
PANX1	2.98155	4.53869	0.00907268	0.042505	1.37156	up
CAMK4	2.9021	4.54315	0.00907268	0.042505	1.37156	up
TNPO3	2.84462	4.56277	0.00907268	0.042505	1.37156	up
SURF4	2.77758	4.56128	0.00907268	0.042505	1.37156	up
NSL1	2.76273	4.57097	0.00907268	0.042505	1.37156	up
INTS7	3.05469	4.34391	0.0090842	0.0425302	1.3713	up
PSMD14	2.43963	6.08018	0.00916144	0.0428773	1.36777	up
UQCR10	2.61708	5.44728	0.00926607	0.0433523	1.36299	up
PHF3	2.47679	5.93853	0.00928434	0.0434231	1.36228	up
THUMPD3	2.52639	5.79661	0.00943172	0.0440826	1.35573	up
DSCC1	2.30066	8.01156	0.00952633	0.0445098	1.35154	up
TIMELESS	2.62369	5.12533	0.00955584	0.0446175	1.35049	up
YIPF5	2.59998	5.13026	0.00955584	0.0446175	1.35049	up
YWHAZ	2.465	5.85311	0.00978556	0.0456286	1.34076	up
RABGGTB	2.76267	4.84027	0.00981205	0.0457367	1.33973	up
TNRC6C	2.40511	6.52405	0.00984622	0.0458805	1.33837	up
DDX17	2.36143	6.98698	0.00985635	0.0459123	1.33807	up
CDCA7	2.81497	4.52715	0.0101281	0.0471591	1.32643	up
PRKCQ	2.49275	5.61819	0.0101351	0.0471591	1.32643	up
SDHAF4	4.62496	3.45977	0.010216	0.0471591	1.32643	up
DNAJC1	4.36212	3.46825	0.010216	0.0471591	1.32643	up
C14orf93	4.34639	3.46722	0.010216	0.0471591	1.32643	up
SESN1	4.32367	3.46654	0.010216	0.0471591	1.32643	up
TRAPPC13	4.25402	3.46265	0.010216	0.0471591	1.32643	up
GPR176	3.92727	3.45893	0.010216	0.0471591	1.32643	up
C5orf15	3.91545	3.45771	0.010216	0.0471591	1.32643	up
CRCP	3.9085	3.48729	0.010216	0.0471591	1.32643	up
ZNF100	3.79689	3.44119	0.010216	0.0471591	1.32643	up
PSMD6	3.7775	3.46383	0.010216	0.0471591	1.32643	up
TAF8	3.66961	3.4886	0.010216	0.0471591	1.32643	up
RIMS3	3.64317	3.46833	0.010216	0.0471591	1.32643	up
KTI12	3.60458	3.45036	0.010216	0.0471591	1.32643	up
TET1	3.4769	3.50192	0.010216	0.0471591	1.32643	up
SH2D3A	3.13026	4.31006	0.0102998	0.0475145	1.32317	up
ARID3A	2.34994	6.80328	0.0103909	0.0479184	1.3195	up
PRPF4B	2.58096	4.98513	0.0104963	0.0482768	1.31626	up
EEF1E1	2.56381	4.98507	0.0104963	0.0482768	1.31626	up
NVL	3.76033	3.7922	0.0105104	0.0482768	1.31626	up
CTDSP1	3.69884	3.78323	0.0105104	0.0482768	1.31626	up
STX2	3.62915	3.81349	0.0105104	0.0482768	1.31626	up
MAPT	3.55844	3.79443	0.0105104	0.0482768	1.31626	up
CCDC14	3.50249	3.8023	0.0105104	0.0482768	1.31626	up
EXOC4	3.41077	3.82652	0.0105104	0.0482768	1.31626	up
DNAJC5	2.37023	6.36238	0.0107337	0.0492532	1.30757	up
SLC35F6	2.37327	6.45885	0.0108399	0.0497079	1.30357	up
