# Supplementary material for: Non-oncology drug (meticrane) shows anti-cancer ability in synergy with epigenetic inhibitors and appears to be involved passively in targeting cancer cells
Source: Front Oncol. 2023 May 19;13:1157366. doi: 10.3389/fonc.2023.1157366 (PMC10235775; doi:10.3389/fonc.2023.1157366)
Supplement: Supplementary Table 2 — Meticrane induced differentially expressed genes in K562. [file Table_2.xlsx]

## Sheet: down
SYMBOL	logFC	logCPM	PValue	FDR	logP	Group
RPN2	-11.8781	12.4014	8.30812e-18	1.15018e-13	12.9392	down
UBA2	-10.5016	12.7372	1.30273e-16	4.50876e-13	12.3459	down
RPL32	-9.56977	16.6724	1.33967e-15	3.09107e-12	11.5099	down
GOLGB1	-10.5373	11.1076	2.24528e-15	3.88546e-12	11.4106	down
CBX4	-10.2924	11.0606	2.7496e-15	4.22949e-12	11.3737	down
HNRNPA3	-9.52405	12.7186	4.24159e-15	5.33823e-12	11.2726	down
RPS15	-9.59519	11.639	8.91345e-15	8.22652e-12	11.0848	down
RPS20	-9.1039	14.2217	1.24782e-14	9.32066e-12	11.0306	down
PIH1D1	-9.47512	10.498	8.01814e-14	4.57634e-11	10.3395	down
PKM	-11.2628	9.68495	8.26412e-14	4.57634e-11	10.3395	down
TMEM147	-9.64542	10.227	1.00993e-13	5.24261e-11	10.2805	down
C1orf35	-10.768	9.45923	2.19383e-13	9.79723e-11	10.0089	down
NSRP1	-9.58477	9.99817	2.70824e-13	1.17165e-10	9.9312	down
ASAH1	-9.3337	10.1978	2.92219e-13	1.21991e-10	9.91367	down
CRNKL1	-10.5716	9.32468	3.91296e-13	1.46408e-10	9.83443	down
DNAJA1	-8.81469	10.4638	4.2585e-13	1.55144e-10	9.80927	down
LMNB1	-8.82189	9.99702	6.98806e-13	2.41857e-10	9.61644	down
MRPL1	-10.0984	9.08925	1.08491e-12	3.57608e-10	9.44659	down
TEX261	-9.06753	9.41066	1.1142e-12	3.5872e-10	9.44524	down
SMC6	-9.54042	9.39517	1.18822e-12	3.73858e-10	9.42729	down
CENPC	-9.31822	9.38169	1.26211e-12	3.80181e-10	9.42001	down
PDCL	-11.9633	8.5917	1.27562e-12	3.80181e-10	9.42001	down
IQGAP1	-8.33769	10.802	1.42705e-12	4.03186e-10	9.39449	down
ATP5PB	-8.30879	10.4045	1.84977e-12	4.74919e-10	9.32338	down
SMU1	-8.91489	9.5095	2.23151e-12	5.51661e-10	9.25833	down
BDP1	-8.04113	11.3927	2.27955e-12	5.5365e-10	9.25676	down
CNP	-9.57991	8.82106	3.42722e-12	7.65264e-10	9.11619	down
RPS3A	-7.9213	11.5564	3.73614e-12	8.0171e-10	9.09598	down
MTHFR	-7.90158	11.4438	3.86422e-12	8.10549e-10	9.09122	down
KPNA1	-8.68654	9.58903	4.04024e-12	8.30341e-10	9.08074	down
MBD3	-10.1417	8.31178	4.28869e-12	8.4818e-10	9.07151	down
STON2	-8.92085	9.08741	4.48219e-12	8.66058e-10	9.06245	down
CUL1	-9.19044	8.69114	6.04327e-12	1.10083e-09	8.95828	down
ELP6	-8.50464	9.47421	6.62994e-12	1.18419e-09	8.92658	down
GTF2H5	-9.72269	8.64628	7.25705e-12	1.2252e-09	8.91179	down
GATA1	-8.70463	9.22749	7.52722e-12	1.24056e-09	8.90638	down
SLC2A3	-7.73444	11.4835	7.80578e-12	1.27133e-09	8.89574	down
STING1	-9.34001	8.62151	8.09518e-12	1.30314e-09	8.88501	down
CACUL1	-7.82115	10.666	8.33714e-12	1.32666e-09	8.87724	down
DNPH1	-8.30084	9.41845	8.47046e-12	1.33256e-09	8.87531	down
RPS24	-7.75513	10.799	9.22746e-12	1.43534e-09	8.84305	down
ESYT2	-7.92222	10.3566	9.73542e-12	1.49752e-09	8.82463	down
DEDD	-10.7359	8.10413	1.04521e-11	1.5559e-09	8.80802	down
ARHGAP5	-9.17558	8.53505	1.17572e-11	1.71333e-09	8.76616	down
TPT1	-7.45031	13.5331	1.37753e-11	1.87398e-09	8.72724	down
GATAD2A	-10.7396	8.03719	1.39425e-11	1.87398e-09	8.72724	down
CBX3	-7.47209	11.9252	1.59975e-11	2.07385e-09	8.68322	down
SMC3	-7.75724	10.4284	1.60287e-11	2.07385e-09	8.68322	down
CLK2	-8.44159	8.78167	1.67375e-11	2.14549e-09	8.66847	down
PIGBOS1	-10.6833	7.96657	1.88593e-11	2.37353e-09	8.6246	down
ECHS1	-8.38745	9.00808	1.9338e-11	2.41184e-09	8.61765	down
ZC3HAV1	-10.1257	7.95768	1.95751e-11	2.41962e-09	8.61625	down
NFE2L1	-9.73079	8.38134	2.27642e-11	2.71679e-09	8.56594	down
NFIC	-7.64558	10.3245	2.5106e-11	2.97066e-09	8.52715	down
MED25	-9.85892	7.88952	2.62445e-11	3.06366e-09	8.51376	down
CUX1	-8.67574	8.67589	2.63346e-11	3.06366e-09	8.51376	down
INO80	-8.06087	9.14762	2.71604e-11	3.1334e-09	8.50398	down
USF3	-10.2331	7.87741	2.76571e-11	3.16434e-09	8.49972	down
SMAD2	-8.87211	8.61514	3.39954e-11	3.73518e-09	8.42769	down
HSF2	-8.32683	8.58578	3.89374e-11	4.17868e-09	8.37896	down
MORF4L2	-7.46517	10.4591	3.98466e-11	4.24336e-09	8.37229	down
RPL35	-7.21847	11.2458	5.58783e-11	5.70644e-09	8.24363	down
GGNBP2	-7.88317	8.9795	5.60593e-11	5.70644e-09	8.24363	down
FKBP14	-9.71262	8.16937	5.64708e-11	5.70644e-09	8.24363	down
JUP	-8.25365	8.75185	5.79418e-11	5.77084e-09	8.23876	down
MRPL30	-8.19568	8.48911	5.90946e-11	5.84361e-09	8.23332	down
IARS1	-8.48879	8.48485	5.96071e-11	5.85248e-09	8.23266	down
EIF3A	-7.3545	10.428	6.21959e-11	6.06366e-09	8.21727	down
NUTF2	-7.37191	10.0957	6.7401e-11	6.43516e-09	8.19144	down
KPNA2	-7.33122	10.0523	8.10421e-11	7.38123e-09	8.13187	down
SRRM2	-7.10204	11.3443	8.28778e-11	7.46771e-09	8.12681	down
BRCA1	-7.96774	8.88472	8.36099e-11	7.46771e-09	8.12681	down
PARK7	-7.75645	8.88605	8.36099e-11	7.46771e-09	8.12681	down
MTR	-8.15888	8.65841	8.71434e-11	7.68416e-09	8.1144	down
UBXN4	-8.14226	8.3887	9.07098e-11	7.89803e-09	8.10248	down
ZNF768	-8.50436	8.37792	9.41358e-11	8.09451e-09	8.09181	down
ZNF117	-10.6141	7.5782	9.95682e-11	8.45658e-09	8.07281	down
ZDHHC7	-7.67295	8.83811	1.02788e-10	8.62913e-09	8.06403	down
GHITM	-7.64597	8.82634	1.07798e-10	8.88304e-09	8.05144	down
NENF	-7.93808	8.60597	1.09287e-10	8.95248e-09	8.04806	down
SEH1L	-7.94425	8.33533	1.1369e-10	9.20423e-09	8.03601	down
UNC13D	-7.23478	9.74953	1.33425e-10	1.04677e-08	7.98015	down
PDIA5	-8.39421	8.28846	1.38115e-10	1.0742e-08	7.96892	down
AGO4	-8.27873	7.96174	1.38894e-10	1.07422e-08	7.96891	down
CYRIB	-7.49824	9.26347	1.4102e-10	1.07861e-08	7.96713	down
RETREG3	-9.37012	7.9395	1.51592e-10	1.1468e-08	7.94051	down
PLEKHA4	-8.11027	8.26701	1.52584e-10	1.14803e-08	7.94005	down
FUT11	-7.80666	8.20984	1.95099e-10	1.37804e-08	7.86074	down
CORO1C	-7.61616	8.46657	1.99211e-10	1.39994e-08	7.85389	down
PLEKHM2	-8.28739	8.16614	2.33609e-10	1.59315e-08	7.79774	down
PPP2R5A	-8.05788	8.15085	2.51983e-10	1.68524e-08	7.77334	down
NDUFAF6	-7.7938	8.40321	2.60503e-10	1.71733e-08	7.76515	down
GTF2A2	-7.27431	9.07363	3.1932e-10	2.03694e-08	7.69102	down
TPM4	-7.3477	8.76067	3.21244e-10	2.03694e-08	7.69102	down
SEPHS1	-9.93944	7.2771	3.60652e-10	2.23793e-08	7.65015	down
SNRPG	-7.06884	9.51632	3.62104e-10	2.23793e-08	7.65015	down
SETMAR	-9.07334	7.27355	3.67894e-10	2.26361e-08	7.6452	down
FBXO22	-7.93606	8.03463	4.14674e-10	2.52333e-08	7.59803	down
MEPCE	-9.13219	7.23257	4.41259e-10	2.66759e-08	7.57388	down
TBCA	-6.60999	12.9342	4.71733e-10	2.83942e-08	7.54677	down
SRRM1	-8.93344	7.18524	5.32146e-10	3.16182e-08	7.50006	down
COPRS	-7.4682	8.40249	6.63068e-10	3.8408e-08	7.41558	down
LLPH	-8.88413	7.59238	6.6901e-10	3.84306e-08	7.41532	down
UHRF1BP1	-8.48481	7.59098	6.6901e-10	3.84306e-08	7.41532	down
SAC3D1	-8.33534	7.58416	6.90765e-10	3.95163e-08	7.40322	down
DDI2	-7.34484	8.57729	7.02326e-10	4.00124e-08	7.39781	down
CDCA7	-7.1612	8.384	7.20221e-10	4.08637e-08	7.38866	down
ARMC10	-7.41932	8.37571	7.40528e-10	4.18443e-08	7.37836	down
BRD3	-6.96629	9.11362	8.06454e-10	4.52006e-08	7.34486	down
EIF4A2	-7.66004	7.8662	8.43972e-10	4.69545e-08	7.32832	down
PIK3CB	-6.89774	8.95957	9.23948e-10	5.09607e-08	7.29276	down
EMC3	-6.50486	10.7919	1.03792e-09	5.58401e-08	7.25305	down
IVNS1ABP	-6.95092	8.43117	1.31775e-09	6.83991e-08	7.16495	down
RSPH3	-9.07907	6.97264	1.31917e-09	6.83991e-08	7.16495	down
UVRAG	-6.89761	8.59388	1.33659e-09	6.88227e-08	7.16227	down
UQCRQ	-6.46891	10.5475	1.33728e-09	6.88227e-08	7.16227	down
NELFB	-6.48347	10.3743	1.37209e-09	7.00022e-08	7.15489	down
MRPL21	-6.71617	9.09602	1.41182e-09	7.07181e-08	7.15047	down
SUCLA2	-10.0838	6.95743	1.42008e-09	7.07181e-08	7.15047	down
NSL1	-6.86252	8.57629	1.43697e-09	7.13023e-08	7.1469	down
LNPK	-7.37904	7.74129	1.44448e-09	7.14194e-08	7.14618	down
NSD2	-6.93028	8.38542	1.5947e-09	7.81625e-08	7.107	down
TMBIM1	-6.9496	8.54955	1.5978e-09	7.81625e-08	7.107	down
PGBD1	-8.63592	6.9285	1.60888e-09	7.84195e-08	7.10558	down
FBXO45	-7.0959	8.36819	1.71758e-09	8.31403e-08	7.08019	down
CDK5RAP2	-8.43512	7.36013	1.7881e-09	8.56558e-08	7.06724	down
MICU2	-8.74376	6.89907	1.82742e-09	8.69376e-08	7.06079	down
SUSD6	-6.6737	8.79155	1.90411e-09	9.02756e-08	7.04443	down
SFT2D1	-7.94204	7.6623	1.99891e-09	9.428e-08	7.02558	down
ECSIT	-7.33219	7.91545	2.09424e-09	9.79481e-08	7.009	down
STT3B	-6.67989	8.76579	2.13086e-09	9.93254e-08	7.00294	down
SDHC	-7.7224	7.32116	2.16146e-09	1.00078e-07	6.99966	down
TTC17	-7.58662	7.64473	2.19068e-09	1.01092e-07	6.99528	down
AURKAIP1	-7.8711	7.62731	2.33039e-09	1.05088e-07	6.97845	down
BCL2L1	-7.06775	8.10573	2.36285e-09	1.06205e-07	6.97385	down
RNF145	-7.09423	8.09456	2.47134e-09	1.09575e-07	6.96029	down
SPN	-6.45695	9.70008	2.52759e-09	1.11439e-07	6.95296	down
RPS19BP1	-8.03785	7.27195	2.62832e-09	1.15513e-07	6.93737	down
TIMM23	-6.50188	9.39788	2.73503e-09	1.19444e-07	6.92284	down
CLTC	-6.4263	9.39913	2.73503e-09	1.19444e-07	6.92284	down
NCOR1	-6.49193	9.13296	2.84113e-09	1.23688e-07	6.90767	down
CR1L	-7.32932	7.83406	2.94428e-09	1.27377e-07	6.89491	down
GTPBP3	-8.33817	7.24448	2.96444e-09	1.27453e-07	6.89465	down
RRAGD	-9.77193	6.77116	3.12688e-09	1.33607e-07	6.87417	down
TMTC3	-6.70378	8.21639	3.31956e-09	1.41403e-07	6.84954	down
KLHL22	-6.49037	8.77027	3.51627e-09	1.48866e-07	6.8272	down
CMSS1	-7.2701	7.74297	4.34392e-09	1.81136e-07	6.74199	down
CD33	-6.55296	8.71889	4.3625e-09	1.81365e-07	6.74145	down
NAA60	-7.27882	7.47431	4.48371e-09	1.85846e-07	6.73085	down
STAR	-8.48043	7.1308	4.70628e-09	1.9391e-07	6.7124	down
ARHGEF12	-6.82495	7.93402	4.92737e-09	2.01223e-07	6.69632	down
SUSD1	-7.44411	7.45067	4.97687e-09	2.02646e-07	6.69326	down
SEPTIN7	-6.41838	8.88272	5.47729e-09	2.18523e-07	6.6605	down
NDUFAB1	-6.09245	10.7299	5.77855e-09	2.2893e-07	6.6403	down
NCKAP1L	-9.00695	6.62732	5.80428e-09	2.2893e-07	6.6403	down
ZNF124	-8.70329	6.6227	5.80428e-09	2.2893e-07	6.6403	down
UBALD2	-6.69868	8.08014	5.90154e-09	2.32105e-07	6.63432	down
POLR3B	-6.84429	7.88228	6.12505e-09	2.40213e-07	6.6194	down
MFAP1	-7.77896	7.06875	6.29026e-09	2.43247e-07	6.61395	down
ERP44	-6.09837	10.1036	6.32793e-09	2.44022e-07	6.61257	down
PSMD3	-6.26421	9.03075	6.49317e-09	2.49699e-07	6.60258	down
YIF1A	-6.34937	8.619	6.71581e-09	2.56303e-07	6.59125	down
C19orf53	-8.06887	7.04131	6.89671e-09	2.61584e-07	6.58239	down
MRFAP1L1	-6.37226	8.82127	7.10377e-09	2.66516e-07	6.57428	down
PWP1	-6.39114	8.34717	7.19073e-09	2.6905e-07	6.57017	down
TUBE1	-6.34485	8.59536	7.44224e-09	2.76963e-07	6.55758	down
CIAO1	-6.18359	9.50867	7.51068e-09	2.78289e-07	6.5555	down
AZIN1	-6.00749	10.7986	7.55827e-09	2.78289e-07	6.5555	down
DNAJC10	-6.85818	7.8279	7.67384e-09	2.81795e-07	6.55007	down
DDX18	-5.95206	12.0754	7.92925e-09	2.88117e-07	6.54043	down
CEP104	-9.2593	6.55135	7.97371e-09	2.88974e-07	6.53914	down
SH3BGRL	-6.6359	7.98929	8.69033e-09	3.10876e-07	6.50741	down
MYCL	-7.35916	6.97297	9.39237e-09	3.32552e-07	6.47814	down
TRIM24	-6.75891	7.55124	9.92352e-09	3.47801e-07	6.45867	down
TOMM70	-7.97749	6.95541	1.01087e-08	3.52505e-07	6.45284	down
DPP9	-7.82976	6.95363	1.01087e-08	3.52505e-07	6.45284	down
FUBP3	-6.87679	7.51391	1.15175e-08	3.97155e-07	6.40104	down
CRCP	-7.26567	6.91943	1.17403e-08	4.01315e-07	6.39651	down
KIF1A	-6.96131	7.24702	1.18054e-08	4.02548e-07	6.39518	down
VDAC3	-6.34101	8.47667	1.2236e-08	4.13399e-07	6.38363	down
TTC9C	-7.95022	6.90792	1.23507e-08	4.13399e-07	6.38363	down
GRTP1	-9.01737	6.44385	1.23625e-08	4.13399e-07	6.38363	down
HSP90B1	-6.393	8.21634	1.2503e-08	4.17089e-07	6.37977	down
SLC2A1	-6.69924	7.4885	1.29647e-08	4.30417e-07	6.36611	down
ARIH1	-7.13676	7.19194	1.47919e-08	4.80863e-07	6.31798	down
STARD3	-6.84726	7.19495	1.47919e-08	4.80863e-07	6.31798	down
TMEM38B	-6.02199	9.20946	1.55676e-08	5.02121e-07	6.29919	down
RNF114	-6.19154	8.40771	1.65228e-08	5.29493e-07	6.27614	down
MRPS16	-8.16909	6.82894	1.68907e-08	5.38791e-07	6.26858	down
EDARADD	-6.81918	7.16307	1.71492e-08	5.44525e-07	6.26398	down
VDAC1	-5.84072	10.2984	1.72924e-08	5.45884e-07	6.2629	down
MRPS21	-6.46417	7.8262	1.73259e-08	5.45884e-07	6.2629	down
RPL18A	-8.34277	6.82461	1.73497e-08	5.45884e-07	6.2629	down
BPTF	-5.84103	10.0509	1.82616e-08	5.65865e-07	6.24729	down
LPGAT1	-7.38598	6.81231	1.83117e-08	5.65865e-07	6.24729	down
NDUFAF4	-7.35985	6.81669	1.83117e-08	5.65865e-07	6.24729	down
NFKBIA	-7.27002	6.81654	1.83117e-08	5.65865e-07	6.24729	down
CYLD	-9.80245	6.33957	1.90817e-08	5.85323e-07	6.2326	down
MCCC1	-8.80461	6.33931	1.90817e-08	5.85323e-07	6.2326	down
DNM2	-7.33026	6.80322	1.93362e-08	5.8833e-07	6.23038	down
POU3F2	-8.45724	6.32234	2.05755e-08	6.20581e-07	6.2072	down
CISH	-6.24439	8.21772	2.18738e-08	6.55456e-07	6.18346	down
PLEKHB2	-6.22829	8.21476	2.21004e-08	6.58302e-07	6.18157	down
NUP85	-6.77432	7.36267	2.21212e-08	6.58302e-07	6.18157	down
DCAF7	-6.08528	8.4384	2.3321e-08	6.8547e-07	6.16401	down
PPP1R3E	-8.25282	6.29081	2.39895e-08	7.03625e-07	6.15266	down
GGA3	-7.14436	6.74258	2.48532e-08	7.22407e-07	6.14122	down
DLG1	-6.47363	7.54576	2.55352e-08	7.38014e-07	6.13194	down
KIF20B	-6.34935	7.54265	2.59571e-08	7.48645e-07	6.12572	down
SAP18	-5.69978	10.777	2.66477e-08	7.66966e-07	6.11522	down
CKAP2	-7.99742	6.26508	2.6985e-08	7.71861e-07	6.11246	down
MED27	-7.99098	6.25765	2.6985e-08	7.71861e-07	6.11246	down
LGALS1	-5.86211	9.25878	2.81128e-08	7.97528e-07	6.09825	down
ETF1	-5.79205	9.46565	2.96764e-08	8.38448e-07	6.07652	down
SUCLG1	-6.26194	7.86347	2.98477e-08	8.4157e-07	6.07491	down
CHMP4B	-6.32253	7.69811	3.00422e-08	8.45333e-07	6.07297	down
PCYOX1	-6.92484	7.02076	3.06919e-08	8.60118e-07	6.06544	down
KLHL12	-5.9027	8.66449	3.10697e-08	8.68948e-07	6.06101	down
SNRPB	-5.75255	9.45447	3.11357e-08	8.69039e-07	6.06096	down
POLR1A	-6.26267	7.67201	3.33391e-08	9.23094e-07	6.03475	down
PON2	-7.13041	6.6696	3.4265e-08	9.41199e-07	6.02632	down
SDF2L1	-6.5641	7.46533	3.57392e-08	9.75884e-07	6.0106	down
LSM7	-6.87042	6.96737	3.89832e-08	1.05613e-06	5.97628	down
HPCAL1	-6.59259	6.96848	3.89832e-08	1.05613e-06	5.97628	down
XRN2	-5.7135	9.59053	3.90812e-08	1.05672e-06	5.97604	down
ZNF281	-5.88837	8.17882	4.39168e-08	1.17539e-06	5.92982	down
RABGAP1L	-6.71324	7.19793	4.39793e-08	1.17539e-06	5.92982	down
CCDC71L	-5.95108	8.17396	4.43844e-08	1.17938e-06	5.92835	down
CDYL	-5.99725	8.15596	4.78239e-08	1.26834e-06	5.89676	down
PAXX	-8.01691	6.12073	4.82179e-08	1.27303e-06	5.89516	down
HNRNPL	-6.37006	7.396	4.82767e-08	1.27303e-06	5.89516	down
H2AW	-6.30311	7.17493	4.88306e-08	1.28519e-06	5.89103	down
ACBD6	-6.28903	7.16567	5.0943e-08	1.32816e-06	5.87675	down
PBRM1	-5.77147	8.53982	5.27288e-08	1.37214e-06	5.8626	down
SPATS2	-8.67746	6.07664	5.75113e-08	1.47442e-06	5.83138	down
GRWD1	-7.53605	6.53921	5.82851e-08	1.48874e-06	5.82718	down
INSIG1	-7.71591	6.07518	6.01494e-08	1.52511e-06	5.8167	down
COX5A	-5.44123	13.5785	6.01496e-08	1.52511e-06	5.8167	down
THEM4	-5.81991	8.21006	6.18053e-08	1.56423e-06	5.8057	down
PPP2CB	-5.68421	8.58562	6.2404e-08	1.5765e-06	5.80231	down
RASSF5	-6.23937	7.11499	6.3236e-08	1.59171e-06	5.79814	down
ZBTB38	-5.9385	7.83378	6.38803e-08	1.6021e-06	5.79531	down
NDUFB6	-5.54513	9.71121	6.60894e-08	1.65152e-06	5.78212	down
ANP32A	-5.83229	7.79949	7.41619e-08	1.83012e-06	5.73752	down
MAP3K11	-7.7612	6.01436	7.56444e-08	1.86007e-06	5.73047	down
TBC1D22B	-6.99472	6.47955	7.60859e-08	1.86431e-06	5.72948	down
EIF3F	-5.77654	8.03966	7.90324e-08	1.93308e-06	5.71375	down
ANKRD10	-6.82088	6.79415	8.03094e-08	1.96085e-06	5.70756	down
ATP5F1E	-5.80374	7.76517	8.52072e-08	2.05865e-06	5.68642	down
DNMT3B	-5.78155	7.8957	8.66728e-08	2.09042e-06	5.67977	down
ERLIN1	-6.30715	7.25747	8.69678e-08	2.09388e-06	5.67905	down
POP4	-8.14053	5.97995	8.71577e-08	2.09481e-06	5.67886	down
GAL	-6.00408	7.60663	8.86551e-08	2.12497e-06	5.67265	down
ACBD5	-7.15679	6.42586	9.36425e-08	2.23515e-06	5.65069	down
SAPCD2	-5.87527	7.72713	9.96288e-08	2.35771e-06	5.62751	down
FAF2	-5.66155	8.47301	1.00056e-07	2.3628e-06	5.62657	down
RPL19	-5.31987	12.3488	1.05189e-07	2.4682e-06	5.60762	down
KDM7A	-6.45159	6.98184	1.09767e-07	2.55828e-06	5.59205	down
B4GAT1	-6.87004	6.70301	1.15832e-07	2.68271e-06	5.57143	down
R3HCC1	-7.93602	6.37416	1.16075e-07	2.68271e-06	5.57143	down
TRIM44	-6.77194	6.37835	1.16075e-07	2.68271e-06	5.57143	down
CLCC1	-5.7136	8.03498	1.28798e-07	2.93753e-06	5.53202	down
TRMT44	-7.20201	6.35048	1.29599e-07	2.95087e-06	5.53005	down
SVBP	-5.85094	7.66511	1.29809e-07	2.95087e-06	5.53005	down
BRK1	-5.40655	9.11353	1.32437e-07	2.99586e-06	5.52348	down
BRI3BP	-5.88537	7.65112	1.35813e-07	3.05723e-06	5.51467	down
NR2F2	-5.32546	10.2389	1.37041e-07	3.07487e-06	5.51217	down
FOXA2	-8.52146	5.85391	1.50888e-07	3.34758e-06	5.47527	down
SMAD4	-6.7462	6.6326	1.55903e-07	3.44277e-06	5.46309	down
MAP2K3	-8.20268	5.83992	1.59e-07	3.48291e-06	5.45806	down
C1orf109	-7.87292	5.8423	1.59e-07	3.48291e-06	5.45806	down
TBPL1	-5.42658	8.5914	1.61255e-07	3.52671e-06	5.45263	down
CFAP97	-5.35211	9.28207	1.73827e-07	3.78971e-06	5.42139	down
FKBP15	-7.71271	6.27213	1.75599e-07	3.81631e-06	5.41836	down
FRS2	-7.92358	5.79847	1.86549e-07	4.04161e-06	5.39345	down
PIK3CD	-5.26926	9.88301	1.89464e-07	4.09835e-06	5.38739	down
MDH1	-5.83435	7.41947	1.93855e-07	4.18026e-06	5.3788	down
SEPHS2	-5.35722	8.67058	2.03332e-07	4.35747e-06	5.36077	down
ATPAF2	-5.88434	7.24321	2.04657e-07	4.3791e-06	5.35862	down
PRMT1	-6.30865	6.56482	2.12969e-07	4.54291e-06	5.34267	down
EXOSC6	-6.13574	7.03772	2.18369e-07	4.65093e-06	5.33246	down
ACTR5	-6.08676	6.81725	2.2363e-07	4.74835e-06	5.32346	down
ESF1	-6.7272	6.54038	2.27112e-07	4.81491e-06	5.31741	down
SNX5	-6.03307	7.02379	2.28719e-07	4.84156e-06	5.31501	down
MRPS6	-6.63823	6.20095	2.41646e-07	5.08411e-06	5.29379	down
MUL1	-8.80319	5.7325	2.45781e-07	5.14765e-06	5.28839	down
BCKDHB	-5.85352	7.18301	2.61567e-07	5.43018e-06	5.26519	down
BCL2L11	-7.29832	6.17651	2.62409e-07	5.43018e-06	5.26519	down
MPHOSPH9	-7.28665	6.17903	2.62409e-07	5.43018e-06	5.26519	down
NDUFAF7	-7.07553	6.17469	2.62409e-07	5.43018e-06	5.26519	down
LEPROTL1	-5.15289	9.78801	2.8395e-07	5.8151e-06	5.23544	down
LRP10	-6.91912	6.14502	2.97563e-07	6.04027e-06	5.21894	down
COPG1	-6.75564	6.1494	2.97563e-07	6.04027e-06	5.21894	down
SMG5	-7.58845	5.68467	3.0925e-07	6.2409e-06	5.20475	down
CBFA2T2	-7.44155	5.6821	3.0925e-07	6.2409e-06	5.20475	down
MPHOSPH6	-5.80515	6.95367	3.11726e-07	6.28172e-06	5.20192	down
NCAM2	-5.77062	7.13926	3.16472e-07	6.36809e-06	5.19599	down
ATP6V1D	-7.28901	5.66429	3.2797e-07	6.58986e-06	5.18112	down
NAA25	-5.8976	6.92383	3.5263e-07	7.02722e-06	5.15322	down
HIP1	-6.57755	6.11584	3.5329e-07	7.02722e-06	5.15322	down
RPIA	-6.91958	6.09517	3.69057e-07	7.30933e-06	5.13612	down
BMS1	-6.40734	6.10126	3.69057e-07	7.30933e-06	5.13612	down
SSB	-5.13893	9.01342	3.74772e-07	7.41193e-06	5.13007	down
CAB39	-7.23672	5.60437	4.17254e-07	8.19357e-06	5.08653	down
IPO8	-5.93265	6.87854	4.20826e-07	8.24169e-06	5.08398	down
PIK3C3	-7.00798	6.06789	4.21491e-07	8.24169e-06	5.08398	down
ATG13	-5.36494	7.51678	4.29351e-07	8.37173e-06	5.07718	down
ITSN2	-6.379	6.05042	4.61257e-07	8.90606e-06	5.05031	down
TTC33	-5.93248	6.61823	4.99253e-07	9.5597e-06	5.01956	down
POU2F1	-7.03715	6.01854	5.05442e-07	9.66484e-06	5.01481	down
MRRF	-5.72195	7.01878	5.17502e-07	9.85833e-06	5.0062	down
TARS1	-5.02293	9.33471	5.17697e-07	9.85833e-06	5.0062	down
OTUB1	-7.54351	6.00392	5.29366e-07	1.00529e-05	4.99771	down
ZNF584	-7.23599	6.00951	5.29366e-07	1.00529e-05	4.99771	down
MCM3	-4.98016	9.7936	5.42904e-07	1.02397e-05	4.98971	down
DHTKD1	-5.29221	7.69248	5.46682e-07	1.0283e-05	4.98788	down
ST3GAL2	-5.11727	8.55762	5.4979e-07	1.03274e-05	4.98601	down
SLC48A1	-6.22053	6.328	5.59838e-07	1.04877e-05	4.97932	down
TAMM41	-5.84904	6.594	5.64957e-07	1.05597e-05	4.97635	down
YWHAZ	-5.1385	8.14514	5.65206e-07	1.05597e-05	4.97635	down
PDIA4	-6.16137	6.31975	5.81195e-07	1.08292e-05	4.96541	down
FBXO17	-6.01577	6.5841	5.82917e-07	1.08466e-05	4.9647	down
MTCH1	-5.27786	7.877	5.8379e-07	1.08483e-05	4.96464	down
NDUFA11	-5.14275	8.27673	6.08447e-07	1.1227e-05	4.94974	down
SFXN5	-7.47007	5.51962	6.09843e-07	1.1227e-05	4.94974	down
SEC62	-4.924	10.3089	6.42926e-07	1.17734e-05	4.9291	down
SRF	-5.55387	6.95704	6.71961e-07	1.22564e-05	4.91164	down
TUG1	-5.2563	7.73628	7.02985e-07	1.27209e-05	4.89548	down
PHC2	-6.92875	5.92847	7.39036e-07	1.33219e-05	4.87543	down
RPLP1	-4.83925	12.2246	7.4229e-07	1.33458e-05	4.87466	down
ATXN3	-5.89312	6.25877	7.6024e-07	1.36155e-05	4.86597	down
RPL24	-4.81775	11.9697	8.09274e-07	1.44376e-05	4.8405	down
VIRMA	-5.01466	8.52061	8.19272e-07	1.45972e-05	4.83573	down
TRAPPC12	-5.92693	6.23923	8.22648e-07	1.46197e-05	4.83506	down
CCDC125	-7.7499	5.42804	8.52417e-07	1.50713e-05	4.82185	down
RPS15A	-4.8397	10.2581	8.56166e-07	1.51183e-05	4.8205	down
EBPL	-5.81558	6.49169	8.5948e-07	1.51382e-05	4.81992	down
MAD2L1	-4.8153	10.9837	8.97295e-07	1.57442e-05	4.80288	down
DNAJC8	-6.65198	5.87763	9.01739e-07	1.57622e-05	4.80238	down
WIPF1	-6.5578	5.8895	9.01739e-07	1.57622e-05	4.80238	down
DNMBP	-7.51821	5.40969	9.13479e-07	1.59473e-05	4.79731	down
FAM162A	-4.99864	8.10781	9.1746e-07	1.59858e-05	4.79626	down
AP3M2	-5.80873	6.47422	9.19152e-07	1.59858e-05	4.79626	down
SASH1	-5.72702	6.48052	9.19152e-07	1.59858e-05	4.79626	down
EIF1AX	-4.8587	9.35751	9.37819e-07	1.62493e-05	4.78917	down
ADRM1	-5.2713	7.046	9.46689e-07	1.63825e-05	4.78562	down
SKA2	-6.25533	6.17241	1.04876e-06	1.80607e-05	4.74327	down
TMBIM6	-4.98522	8.27113	1.0944e-06	1.87511e-05	4.72697	down
SDF2	-7.31776	5.83313	1.10748e-06	1.8905e-05	4.72342	down
HDGF	-4.78006	10.1617	1.11205e-06	1.89597e-05	4.72217	down
POLD2	-5.15396	7.39515	1.18333e-06	2.01007e-05	4.69679	down
USP45	-5.71127	6.40649	1.21122e-06	2.05241e-05	4.68774	down
CLASRP	-7.99389	5.35103	1.2143e-06	2.0551e-05	4.68717	down
STAT5A	-4.99554	7.87416	1.25798e-06	2.12384e-05	4.67288	down
ENDOD1	-5.15818	7.12456	1.26249e-06	2.12885e-05	4.67185	down
GOPC	-5.18355	7.12091	1.2901e-06	2.17277e-05	4.66299	down
SLC12A6	-6.44552	5.79953	1.29795e-06	2.18068e-05	4.66141	down
CCDC115	-4.8621	8.35188	1.31577e-06	2.20334e-05	4.65692	down
NUP58	-6.11274	6.11653	1.3502e-06	2.25206e-05	4.64742	down
CXXC1	-5.86596	6.12436	1.3502e-06	2.25206e-05	4.64742	down
ELAPOR2	-7.16296	5.78229	1.3697e-06	2.28185e-05	4.64171	down
SYNGR3	-5.06257	7.47377	1.38593e-06	2.3061e-05	4.63712	down
ZNF33A	-5.6693	6.3752	1.39696e-06	2.32167e-05	4.6342	down
NUP37	-7.40014	5.30441	1.40708e-06	2.32884e-05	4.63286	down
TMEM63B	-5.86804	6.11116	1.40969e-06	2.32884e-05	4.63286	down
C4orf3	-5.71092	6.11516	1.40969e-06	2.32884e-05	4.63286	down
SORT1	-5.70371	6.11067	1.40969e-06	2.32884e-05	4.63286	down
ARID1A	-4.78005	9.21791	1.47831e-06	2.42772e-05	4.6148	down
SLC4A7	-5.83521	6.35837	1.50211e-06	2.46232e-05	4.60865	down
STX6	-5.45021	6.58065	1.50471e-06	2.46232e-05	4.60865	down
UFD1	-4.76334	9.27055	1.53266e-06	2.49912e-05	4.60221	down
LONP2	-6.04309	6.08962	1.53803e-06	2.49912e-05	4.60221	down
AVEN	-7.20515	5.73775	1.61421e-06	2.6137e-05	4.58274	down
TMX3	-6.77628	5.73954	1.61421e-06	2.6137e-05	4.58274	down
BTG2	-7.71201	5.27708	1.63627e-06	2.64632e-05	4.57736	down
ZNFX1	-7.28344	5.72319	1.70672e-06	2.74357e-05	4.56168	down
CCT8	-4.72797	9.1105	1.76279e-06	2.82469e-05	4.54903	down
GTF2H2C	-8.78563	5.24992	1.76696e-06	2.82469e-05	4.54903	down
LYL1	-4.62466	11.1865	1.83446e-06	2.91912e-05	4.53475	down
DMAC2	-4.78138	8.53859	1.84444e-06	2.92827e-05	4.53339	down
POP1	-5.74181	6.03251	1.92284e-06	3.0388e-05	4.5173	down
CCDC90B	-5.20047	7.01703	1.97531e-06	3.11815e-05	4.5061	down
SCFD1	-6.04587	6.02457	2.01262e-06	3.16982e-05	4.49896	down
STK25	-6.39912	5.69186	2.02342e-06	3.18321e-05	4.49714	down
SLC43A2	-8.58549	5.20325	2.06647e-06	3.23623e-05	4.48996	down
DCAF8	-5.70753	6.27059	2.10493e-06	3.28531e-05	4.48342	down
FN3KRP	-5.45979	6.27583	2.10493e-06	3.28531e-05	4.48342	down
FHDC1	-6.37652	5.67432	2.14378e-06	3.33467e-05	4.47695	down
UQCRC2	-5.12158	6.84614	2.16979e-06	3.36756e-05	4.47268	down
BRIP1	-5.99551	5.99271	2.20718e-06	3.42174e-05	4.46575	down
ABL2	-5.32622	6.48573	2.21944e-06	3.43691e-05	4.46383	down
POMK	-6.13029	5.66807	2.27253e-06	3.51127e-05	4.45454	down
DNAJB11	-5.03496	7.23647	2.29103e-06	3.53589e-05	4.4515	down
MGAT4B	-5.81335	5.98571	2.31259e-06	3.5652e-05	4.44792	down
UBN1	-5.22616	6.82291	2.34756e-06	3.61108e-05	4.44236	down
RPS4X	-4.55498	11.7403	2.36597e-06	3.62729e-05	4.44042	down
RADIL	-7.04093	5.64127	2.41034e-06	3.67902e-05	4.43427	down
DDX28	-6.52535	5.64337	2.41034e-06	3.67902e-05	4.43427	down
ZBTB40	-6.90385	5.17986	2.4265e-06	3.68338e-05	4.43375	down
SAR1A	-4.82395	7.79377	2.45535e-06	3.71903e-05	4.42957	down
MAP3K2	-4.98191	6.96142	2.50215e-06	3.78576e-05	4.42185	down
TMEM209	-5.24857	6.4557	2.5405e-06	3.8396e-05	4.41571	down
RMDN1	-6.03988	5.6355	2.55793e-06	3.86172e-05	4.41322	down
HAUS8	-5.868	5.6195	2.71611e-06	4.07829e-05	4.38952	down
NLN	-5.70561	6.1961	2.88718e-06	4.31177e-05	4.36534	down
MPLKIP	-4.83338	7.58548	2.93677e-06	4.38111e-05	4.35842	down
REPS1	-4.89646	7.17127	3.04684e-06	4.54041e-05	4.3429	down
ZNF197	-6.75536	5.57465	3.06779e-06	4.56672e-05	4.3404	down
ARL5B	-5.39238	6.38661	3.24154e-06	4.80984e-05	4.31787	down
PCNT	-5.94188	5.57919	3.26329e-06	4.82796e-05	4.31624	down
WWP1	-5.54301	6.16377	3.26421e-06	4.82796e-05	4.31624	down
CDC6	-4.57423	8.89297	3.30218e-06	4.87891e-05	4.31168	down
RABL6	-5.22692	6.38634	3.35901e-06	4.95759e-05	4.30473	down
RPS21	-4.51687	9.8253	3.38519e-06	4.98627e-05	4.30222	down
SRSF6	-6.61969	5.55408	3.4734e-06	5.08843e-05	4.29342	down
KLHDC8B	-6.85879	5.06495	3.69514e-06	5.38526e-05	4.26879	down
MYO1D	-4.89799	7.1089	3.93242e-06	5.70057e-05	4.24408	down
GTPBP8	-7.46135	5.05783	4.03352e-06	5.82274e-05	4.23487	down
HADHB	-5.24964	6.33346	4.17704e-06	6.02363e-05	4.22014	down
PUS1	-4.94153	6.6879	4.19632e-06	6.04514e-05	4.21859	down
PIAS2	-6.81756	5.50186	4.20445e-06	6.05056e-05	4.2182	down
XRCC5	-4.63705	8.01095	4.23128e-06	6.08285e-05	4.21589	down
MAPK6	-4.84851	6.83546	4.24077e-06	6.09017e-05	4.21537	down
CTU2	-6.23782	5.48819	4.48677e-06	6.41682e-05	4.19268	down
MAP2K5	-4.65137	7.48065	4.54991e-06	6.49371e-05	4.18751	down
PLPP6	-5.39171	6.08474	4.58408e-06	6.51853e-05	4.18585	down
PDXK	-4.75283	7.07446	4.58614e-06	6.51853e-05	4.18585	down
G3BP2	-5.86117	5.82103	4.62235e-06	6.56326e-05	4.18288	down
HS3ST3A1	-5.11798	6.30567	4.67155e-06	6.62633e-05	4.17873	down
RUFY1	-6.19344	5.45462	5.12008e-06	7.18889e-05	4.14334	down
PRKCQ	-5.32929	5.80573	5.13665e-06	7.20485e-05	4.14238	down
COBLL1	-4.60271	7.90123	5.152e-06	7.21905e-05	4.14152	down
CNOT10	-5.06188	6.27629	5.23526e-06	7.3283e-05	4.135	down
PPP2R5D	-7.48157	4.97725	5.28636e-06	7.36262e-05	4.13297	down
SPATA33	-6.91419	4.98905	5.28636e-06	7.36262e-05	4.13297	down
KBTBD3	-6.65334	4.97729	5.28636e-06	7.36262e-05	4.13297	down
MDM4	-4.77287	6.91244	5.3172e-06	7.3907e-05	4.13131	down
ACTR2	-4.99626	6.61737	5.47738e-06	7.59808e-05	4.1193	down
ZNF397	-4.49283	8.3624	5.69513e-06	7.87647e-05	4.10367	down
FANCA	-5.80059	5.7664	5.71851e-06	7.90091e-05	4.10232	down
ASTE1	-6.99411	4.95496	5.8006e-06	7.98246e-05	4.09786	down
TXNDC17	-6.85152	4.95482	5.8006e-06	7.98246e-05	4.09786	down
PKP4	-4.7296	7.00852	6.02416e-06	8.26545e-05	4.08273	down
RSRP1	-4.87141	6.73757	6.18978e-06	8.48428e-05	4.07138	down
WDCP	-6.16654	5.40796	6.2752e-06	8.5759e-05	4.06672	down
LONRF2	-8.53218	4.92966	6.37378e-06	8.68239e-05	4.06136	down
PLCL1	-5.78963	5.7333	6.37821e-06	8.68239e-05	4.06136	down
DENND6A	-5.73887	5.73458	6.37821e-06	8.68239e-05	4.06136	down
DECR1	-5.50429	5.99841	6.56424e-06	8.91809e-05	4.04973	down
ANAPC1	-5.25519	6.21663	6.61723e-06	8.97247e-05	4.04709	down
HOXB4	-4.94278	6.22095	6.61723e-06	8.97247e-05	4.04709	down
PRMT7	-5.91475	5.7155	6.74093e-06	9.12234e-05	4.03989	down
SRSF1	-4.44228	8.2261	6.80488e-06	9.19988e-05	4.03622	down
ASAP3	-6.72271	4.92373	7.01372e-06	9.47297e-05	4.02351	down
SOD2	-4.84075	6.39555	7.09474e-06	9.57306e-05	4.01895	down
H2BC11	-6.15221	5.37654	7.21383e-06	9.67715e-05	4.01425	down
DDX42	-6.18965	5.35197	7.74369e-06	0.000102587	3.98891	down
ZNF142	-6.06114	5.36317	7.74369e-06	0.000102587	3.98891	down
GSK3A	-5.04513	6.17729	7.77461e-06	0.000102898	3.98759	down
CAPRIN1	-4.54659	7.16137	7.83595e-06	0.000103611	3.98459	down
SIRT7	-5.45204	5.94964	7.91837e-06	0.000104601	3.98046	down
TATDN1	-5.79359	5.68082	7.9815e-06	0.000105234	3.97784	down
TBCB	-5.2284	6.16787	8.09961e-06	0.00010644	3.97289	down
EIF4E	-4.42346	8.13251	8.10374e-06	0.00010644	3.97289	down
DNAJC7	-4.81185	6.52715	8.22048e-06	0.000107871	3.96709	down
DENND1B	-6.22239	5.3333	8.31923e-06	0.000108652	3.96396	down
ZNF696	-5.94289	5.3501	8.31923e-06	0.000108652	3.96396	down
PALM3	-6.53955	4.87482	8.53121e-06	0.000111106	3.95426	down
RBL1	-4.93705	6.15284	8.79808e-06	0.000114432	3.94145	down
SECISBP2	-4.47878	7.63615	8.80312e-06	0.000114432	3.94145	down
GAPVD1	-4.51213	7.56233	8.86445e-06	0.000115013	3.93925	down
IER5	-4.48812	7.56144	8.86445e-06	0.000115013	3.93925	down
PPFIA1	-6.71888	5.31069	8.94498e-06	0.000115841	3.93614	down
KLHL36	-4.97918	6.33145	9.131e-06	0.00011814	3.9276	down
COA5	-4.50792	7.21939	9.17851e-06	0.000118422	3.92657	down
OR8B3	-8.74212	4.84296	9.43113e-06	0.000121568	3.91518	down
TXNDC15	-6.36332	5.30302	9.62597e-06	0.000122709	3.91112	down
RPL36A	-6.18318	5.30249	9.62597e-06	0.000122709	3.91112	down
ID1	-5.98439	5.31371	9.62597e-06	0.000122709	3.91112	down
GLMN	-5.85888	5.30899	9.62597e-06	0.000122709	3.91112	down
NUP50	-4.2738	9.10463	9.74258e-06	0.000124081	3.90629	down
TNRC6B	-4.91782	6.12005	9.98111e-06	0.000126653	3.89738	down
PIM1	-4.22591	9.59607	1.02384e-05	0.000129799	3.88673	down
STAT5B	-6.40412	5.28287	1.03678e-05	0.0001312	3.88207	down
MLLT11	-6.24516	5.28114	1.03678e-05	0.0001312	3.88207	down
MYB	-4.44673	7.44834	1.03968e-05	0.000131446	3.88125	down
DMAP1	-6.56205	4.80712	1.04431e-05	0.00013179	3.88012	down
EFNA1	-5.07047	5.87936	1.06066e-05	0.000133732	3.87376	down
ETFRF1	-5.6195	5.61378	1.0689e-05	0.000134648	3.8708	down
LEPR	-4.36166	7.58003	1.12456e-05	0.000141403	3.84954	down
GMPR2	-4.36944	7.70957	1.13318e-05	0.000142339	3.84668	down
PLA2G12A	-5.57642	5.59395	1.13509e-05	0.000142339	3.84668	down
C5orf24	-7.28508	4.79593	1.15831e-05	0.000145119	3.83828	down
PPM1N	-5.12138	5.85898	1.17285e-05	0.000146542	3.83404	down
POGLUT1	-4.57	6.95222	1.18824e-05	0.000148198	3.82916	down
OPA3	-4.70465	6.42906	1.22592e-05	0.000152623	3.81638	down
CLCN3	-4.27437	8.2221	1.24154e-05	0.00015429	3.81166	down
AGO2	-4.59112	6.93898	1.24678e-05	0.000154802	3.81022	down
PRRC2C	-4.12786	12.2726	1.24925e-05	0.00015497	3.80975	down
GIN1	-5.5146	5.57472	1.28229e-05	0.000158926	3.7988	down
MOB1A	-4.30169	7.91557	1.29484e-05	0.000160051	3.79574	down
CCNG1	-4.65805	6.67713	1.39175e-05	0.000171113	3.76672	down
UBE2M	-5.81906	5.21885	1.40809e-05	0.000172509	3.76319	down
GTPBP10	-5.72767	5.20591	1.40809e-05	0.000172509	3.76319	down
CCT3	-5.08015	6.02288	1.41553e-05	0.000173268	3.76128	down
TNFAIP1	-4.38729	7.20362	1.42082e-05	0.000173761	3.76005	down
RRAGB	-8.34718	4.73108	1.4326e-05	0.000174743	3.7576	down
PCED1A	-5.73183	5.53764	1.45209e-05	0.00017665	3.75289	down
EED	-4.45773	7.09825	1.5124e-05	0.000183663	3.73598	down
TMEM59	-5.20607	5.78813	1.51904e-05	0.000183986	3.73522	down
MECOM	-5.0987	5.79321	1.51904e-05	0.000183986	3.73522	down
CEP97	-6.51402	5.18876	1.52372e-05	0.00018407	3.73502	down
QARS1	-4.13024	9.28174	1.58219e-05	0.000190138	3.72093	down
BHLHE40	-5.63315	5.16917	1.65052e-05	0.000197491	3.70445	down
MT-ND1	-4.70804	6.3459	1.68386e-05	0.000201307	3.69614	down
POLR2I	-5.28933	5.4885	1.7582e-05	0.000209471	3.67888	down
TRAF3IP1	-4.72466	5.97926	1.77926e-05	0.000211256	3.67519	down
FBXO44	-6.45981	4.67386	1.78517e-05	0.000211256	3.67519	down
SCMH1	-6.40277	4.67845	1.78517e-05	0.000211256	3.67519	down
KIF23	-4.41048	6.96064	1.78539e-05	0.000211256	3.67519	down
UBE2Q2	-4.95944	5.96611	1.86443e-05	0.000219857	3.65786	down
RHOC	-4.20033	7.92685	1.90488e-05	0.000224244	3.64928	down
NEDD1	-4.75092	6.14505	1.91563e-05	0.000225318	3.6472	down
VBP1	-4.31595	7.04154	1.92821e-05	0.000226414	3.6451	down
DHRS11	-6.22974	5.12482	1.94271e-05	0.000227923	3.64221	down
FAM89B	-4.60925	6.14588	1.99686e-05	0.000232784	3.63305	down
TAGLN2	-4.08792	9.02725	2.00118e-05	0.000232809	3.633	down
ATP5MG	-4.13037	8.34169	2.07715e-05	0.000241242	3.61755	down
SMIM10L1	-4.06998	8.81818	2.08249e-05	0.000241659	3.6168	down
RMND5A	-4.92328	5.71011	2.10272e-05	0.000243803	3.61296	down
SF3A3	-4.21088	7.66928	2.20993e-05	0.000255378	3.59282	down
BUB3	-4.02729	9.66732	2.22038e-05	0.000256372	3.59113	down
RPS25	-4.34979	6.69124	2.23964e-05	0.00025763	3.589	down
NCAPH2	-8.24526	4.62503	2.24245e-05	0.00025763	3.589	down
TTC14	-7.49944	4.60583	2.24245e-05	0.00025763	3.589	down
PELI1	-6.96109	4.61328	2.24245e-05	0.00025763	3.589	down
RNF34	-5.81546	5.09128	2.29661e-05	0.00026298	3.58008	down
BLVRA	-4.45246	6.26286	2.44408e-05	0.000279635	3.55341	down
EIF3B	-5.11542	5.66791	2.4902e-05	0.000284441	3.54601	down
SUZ12	-5.77051	5.07698	2.50132e-05	0.000284772	3.5455	down
RAP2C	-5.35412	5.07926	2.50132e-05	0.000284772	3.5455	down
SLC25A43	-8.24968	4.59287	2.52136e-05	0.000286347	3.54311	down
USP54	-7.54505	4.59297	2.52136e-05	0.000286347	3.54311	down
RNPEPL1	-6.38004	4.58375	2.52136e-05	0.000286347	3.54311	down
ZNF792	-4.64305	5.88578	2.61272e-05	0.000296479	3.52801	down
ZSWIM6	-5.29748	5.04592	2.7275e-05	0.000307738	3.51182	down
PAX9	-5.08043	5.64436	2.79463e-05	0.0003148	3.50197	down
PHKB	-4.07835	7.72785	2.80852e-05	0.000316107	3.50017	down
D2HGDH	-6.95701	4.56018	2.84133e-05	0.000318247	3.49724	down
PHKA2	-6.59624	4.56722	2.84133e-05	0.000318247	3.49724	down
SGSM2	-6.57966	4.56867	2.84133e-05	0.000318247	3.49724	down
NUF2	-4.35305	6.62217	2.91399e-05	0.000325595	3.48732	down
TENT4B	-4.23637	7.02958	2.93376e-05	0.000327276	3.48509	down
USP1	-4.26508	6.83156	3.00441e-05	0.000334081	3.47615	down
AZI2	-5.26874	5.36083	3.01897e-05	0.000335162	3.47475	down
DCUN1D4	-4.06254	7.80868	3.12539e-05	0.000346143	3.46074	down
DNTTIP2	-6.22554	4.54245	3.20938e-05	0.000354594	3.45027	down
NFATC2	-5.71718	5.00947	3.25499e-05	0.00035849	3.44552	down
GRHPR	-3.99862	8.02268	3.38049e-05	0.00037113	3.43047	down
SLC7A11	-4.14301	7.1584	3.38574e-05	0.000371412	3.43014	down
NCOA6	-5.08136	5.32322	3.48228e-05	0.000381397	3.41862	down
ATP8B3	-6.13085	4.98092	3.56264e-05	0.000389275	3.40974	down
PTPRJ	-5.62943	4.97957	3.56264e-05	0.000389275	3.40974	down
DNAJC12	-4.15043	6.97794	3.6078e-05	0.000393589	3.40496	down
PTCD1	-4.49507	6.15585	3.63196e-05	0.00039476	3.40367	down
SOCS5	-7.56716	4.49865	3.6339e-05	0.00039476	3.40367	down
FAM71D	-6.99619	4.50561	3.6339e-05	0.00039476	3.40367	down
FAM107B	-6.21041	4.49743	3.6339e-05	0.00039476	3.40367	down
EID1	-4.1224	7.21735	3.63564e-05	0.00039476	3.40367	down
MRPS23	-4.34871	6.4431	3.65749e-05	0.000396821	3.40141	down
PNPLA2	-4.67615	5.78697	3.73224e-05	0.000404614	3.39296	down
ABCC5	-4.21607	6.77128	3.80778e-05	0.000411514	3.38562	down
CHRAC1	-6.06726	4.93985	3.90451e-05	0.000420327	3.37641	down
LCMT1	-5.62844	4.95827	3.90451e-05	0.000420327	3.37641	down
WDTC1	-5.35192	4.95972	3.90451e-05	0.000420327	3.37641	down
POLE3	-5.32276	5.28079	4.03006e-05	0.000431494	3.36503	down
IGFBP4	-5.21807	5.27997	4.03006e-05	0.000431494	3.36503	down
DCUN1D1	-5.11264	5.27987	4.03006e-05	0.000431494	3.36503	down
MCM3AP	-6.67679	4.45542	4.12497e-05	0.00043894	3.3576	down
NDUFAF1	-6.37315	4.47597	4.12497e-05	0.00043894	3.3576	down
GNB1	-4.11559	6.75537	4.12912e-05	0.000439044	3.35749	down
ZNF318	-3.98136	7.63572	4.14353e-05	0.000440238	3.35631	down
ERICH1	-4.09298	7.02696	4.16728e-05	0.000442422	3.35416	down
TMEM94	-4.2023	6.41734	4.19134e-05	0.000444636	3.352	down
TAOK3	-4.59756	5.94769	4.23435e-05	0.000448854	3.3479	down
ZNF146	-4.71071	5.53924	4.25866e-05	0.000451085	3.34574	down
FAM118A	-5.34767	4.94034	4.28502e-05	0.000453185	3.34372	down
TLE2	-4.48142	5.94069	4.43877e-05	0.000468728	3.32908	down
RPA3	-4.14839	6.50771	4.63806e-05	0.000487542	3.31199	down
ANAPC4	-4.30628	6.37703	4.65145e-05	0.000488578	3.31107	down
C8orf58	-7.91804	4.41953	4.69471e-05	0.000492003	3.30803	down
FKBP5	-4.11658	6.82248	4.71295e-05	0.000492423	3.30766	down
TAX1BP1	-3.93067	7.75119	4.81929e-05	0.000503155	3.2983	down
TXNRD1	-4.87344	5.23041	5.05063e-05	0.000525721	3.27924	down
CIAPIN1	-4.243	6.48354	5.11165e-05	0.000531674	3.27435	down
ABHD5	-3.96286	7.52363	5.15757e-05	0.000534442	3.2721	down
EPB41L1	-5.83761	4.88701	5.18287e-05	0.000534662	3.27192	down
EXOC3L2	-5.53543	4.87699	5.18287e-05	0.000534662	3.27192	down
RABGAP1	-5.35871	4.88769	5.18287e-05	0.000534662	3.27192	down
INAFM1	-6.84786	4.38324	5.35781e-05	0.000550248	3.25944	down
TBC1D15	-6.10573	4.39353	5.35781e-05	0.000550248	3.25944	down
SLC33A1	-4.40979	5.70581	5.44725e-05	0.000558605	3.25289	down
OXA1L	-3.88944	7.98646	5.47082e-05	0.000559778	3.25198	down
AKT2	-6.25799	4.83861	5.71267e-05	0.000581944	3.23512	down
TYW1	-5.37563	4.86075	5.71267e-05	0.000581944	3.23512	down
HSPA4L	-4.44129	6.04385	5.79171e-05	0.000589129	3.22979	down
SLC22A5	-4.94135	5.18132	5.89816e-05	0.000598638	3.22284	down
TXNDC16	-6.58737	4.35842	6.13206e-05	0.000621377	3.20664	down
PSMB2	-4.29258	6.17968	6.13567e-05	0.000621377	3.20664	down
CTTN	-4.45123	5.85269	6.23823e-05	0.000631302	3.19976	down
PAN3	-3.85492	7.73583	6.28644e-05	0.000635716	3.19674	down
WIPF3	-5.23267	5.16629	6.38319e-05	0.000642216	3.19232	down
ARCN1	-4.05351	6.73433	6.66681e-05	0.000670264	3.17375	down
UBAP2L	-4.78249	5.41741	6.6894e-05	0.00067156	3.17292	down
GNE	-5.41669	4.81155	6.97268e-05	0.000694458	3.15835	down
ARL13B	-5.10965	4.81292	6.97268e-05	0.000694458	3.15835	down
SND1	-3.85225	7.70742	7.02682e-05	0.000696073	3.15735	down
PSRC1	-7.10573	4.30879	7.03917e-05	0.000696073	3.15735	down
ZNF799	-6.67346	4.3479	7.03917e-05	0.000696073	3.15735	down
BTRC	-4.80556	5.4036	7.1547e-05	0.000705985	3.1512	down
TRMT5	-4.61711	5.40726	7.1547e-05	0.000705985	3.1512	down
HNRNPR	-3.74049	8.82482	7.31746e-05	0.000721531	3.14175	down
SENP7	-4.90654	5.13145	7.49901e-05	0.000737331	3.13234	down
SLC36A1	-4.80813	5.14084	7.49901e-05	0.000737331	3.13234	down
TPD52L1	-3.95384	7.0371	7.57083e-05	0.000743865	3.12851	down
ATXN7L1	-5.48465	4.7723	7.72208e-05	0.000755509	3.12176	down
AGK	-4.9653	4.78718	7.72208e-05	0.000755509	3.12176	down
TMEM177	-4.55216	5.386	8.20264e-05	0.0007997	3.09707	down
FAAP24	-4.11119	6.35823	8.51276e-05	0.000827603	3.08218	down
RCC1	-3.84788	7.28197	8.54292e-05	0.00082937	3.08125	down
PPP1R16A	-5.73441	4.74397	8.5665e-05	0.000829914	3.08097	down
EWSR1	-4.19972	5.94167	8.72166e-05	0.000843764	3.07378	down
MMS19	-3.70616	8.2263	8.9704e-05	0.000866012	3.06248	down
BRD9	-3.70857	8.15792	9.11887e-05	0.000879733	3.05565	down
INPP5B	-7.18424	4.25968	9.36436e-05	0.000897164	3.04713	down
VPS13A	-6.12929	4.26842	9.36436e-05	0.000897164	3.04713	down
USP7	-3.86337	6.74729	9.39432e-05	0.00089879	3.04634	down
MIIP	-4.32007	5.7595	9.42742e-05	0.000900712	3.04541	down
SH3GL1	-6.26631	4.72174	9.51988e-05	0.000905795	3.04297	down
NCKIPSD	-5.01045	4.7259	9.51988e-05	0.000905795	3.04297	down
LCMT2	-4.90615	4.72953	9.51988e-05	0.000905795	3.04297	down
SLC29A1	-4.25207	5.92114	9.58805e-05	0.000911655	3.04017	down
SRP19	-4.40461	5.5476	9.75773e-05	0.000926516	3.03315	down
OGA	-3.78059	7.23839	0.000101411	0.000961596	3.01701	down
BYSL	-3.79144	6.96712	0.000101768	0.000964322	3.01578	down
CHD4	-3.58475	10.802	0.000103689	0.000981859	3.00795	down
METTL16	-5.17609	5.03675	0.000104849	0.000990804	3.00401	down
APEH	-4.79603	5.04019	0.000104849	0.000990804	3.00401	down
SGO1	-4.71188	5.03915	0.000104849	0.000990804	3.00401	down
FBXO21	-5.37122	4.69147	0.000105985	0.000998813	3.00052	down
NEMP1	-4.91559	4.71997	0.000105985	0.000998813	3.00052	down
PTPRS	-7.05743	4.20381	0.000108555	0.00101887	2.99188	down
SNAP47	-6.82041	4.19676	0.000108555	0.00101887	2.99188	down
TNPO2	-4.58678	5.30213	0.000108817	0.00102064	2.99113	down
TPM3	-3.85727	6.60681	0.000111483	0.00104423	2.98121	down
SHOX2	-4.06064	5.87703	0.000116385	0.00108574	2.96428	down
TOP1	-4.32642	5.51469	0.000117521	0.00109486	2.96064	down
SLC39A11	-6.02993	4.65323	0.000118214	0.00109689	2.95984	down
PTBP2	-5.93011	4.67126	0.000118214	0.00109689	2.95984	down
RHBDD1	-5.56751	4.65693	0.000118214	0.00109689	2.95984	down
RNF213	-3.64936	8.0517	0.000121677	0.00112826	2.94759	down
H4C3	-3.59379	8.73651	0.000124831	0.00115596	2.93706	down
ABCC1	-6.69441	4.19187	0.000126293	0.00116482	2.93374	down
SRFBP1	-6.53968	4.19723	0.000126293	0.00116482	2.93374	down
OTUD7B	-6.1059	4.61795	0.000132109	0.00121442	2.91563	down
RPGR	-5.79027	4.6407	0.000132109	0.00121442	2.91563	down
NECAB3	-5.32917	4.64116	0.000132109	0.00121442	2.91563	down
PAFAH1B2	-4.1503	5.82687	0.000135135	0.0012373	2.90752	down
NET1	-4.20009	5.63466	0.000146664	0.00133756	2.87369	down
PSMB3	-3.87549	6.09835	0.000146766	0.00133761	2.87367	down
TRIM58	-6.84903	4.14853	0.000147483	0.00134032	2.87279	down
C12orf76	-5.4586	4.6233	0.000147935	0.00134032	2.87279	down
NSUN3	-5.4031	4.62034	0.000147935	0.00134032	2.87279	down
AP2S1	-5.39128	4.61473	0.000147935	0.00134032	2.87279	down
PLAGL2	-5.25461	4.60623	0.000147935	0.00134032	2.87279	down
RBM12B	-5.15797	4.60997	0.000147935	0.00134032	2.87279	down
STMP1	-3.99275	5.81362	0.000149583	0.0013526	2.86883	down
SLC25A12	-3.76902	6.43826	0.000150446	0.00135952	2.86662	down
GTF2F1	-3.85846	6.527	0.000151221	0.00136562	2.86467	down
ISG20L2	-4.27784	5.43627	0.000151933	0.00137116	2.86291	down
MSRB1	-3.87339	6.09586	0.000153086	0.00138067	2.85991	down
GAN	-3.69817	6.93781	0.000153517	0.00138365	2.85897	down
AP4E1	-4.0795	5.6265	0.000155342	0.00139919	2.85412	down
PXMP2	-4.96308	4.93049	0.000163744	0.00146913	2.83294	down
WDR13	-4.7808	4.92977	0.000163744	0.00146913	2.83294	down
HCFC1	-3.61874	7.48979	0.000168067	0.00150305	2.82303	down
MTBP	-7.09735	4.10939	0.000172911	0.00153871	2.81284	down
CLCN6	-6.74282	4.07855	0.000172911	0.00153871	2.81284	down
EIF6	-6.39908	4.09674	0.000172911	0.00153871	2.81284	down
ZNF202	-5.77253	4.1004	0.000172911	0.00153871	2.81284	down
EIF2S3	-3.50018	8.69476	0.000174456	0.00154819	2.81018	down
PRKCB	-3.48731	8.7705	0.000178106	0.00157912	2.80158	down
OSER1	-3.74916	6.48707	0.000182911	0.00161572	2.79163	down
POLR2C	-3.91215	5.90356	0.000183	0.00161572	2.79163	down
EIF4EBP1	-3.99552	5.76198	0.000184208	0.00162328	2.78961	down
AASDH	-3.89449	5.7657	0.000184208	0.00162328	2.78961	down
CLGN	-4.69443	4.56546	0.000186674	0.00164397	2.78411	down
NAA35	-3.57019	7.6432	0.000187124	0.00164688	2.78334	down
MLLT10	-3.49294	8.06315	0.000196957	0.00173122	2.76165	down
SNRNP48	-4.51202	5.14331	0.000199564	0.00174859	2.75731	down
CERS1	-7.05834	4.05018	0.000203569	0.00177107	2.75176	down
DPY19L3	-6.84519	4.07049	0.000203569	0.00177107	2.75176	down
FAM76B	-6.19646	4.06903	0.000203569	0.00177107	2.75176	down
OCEL1	-5.92063	4.05836	0.000203569	0.00177107	2.75176	down
SF3B5	-4.11861	5.54419	0.000208764	0.00181086	2.74212	down
FAM210B	-3.58343	6.99464	0.000209848	0.00181701	2.74064	down
SEPTIN9	-3.3908	11.2806	0.000210374	0.00181701	2.74064	down
SFXN1	-4.94723	4.51636	0.000210393	0.00181701	2.74064	down
RB1	-4.71522	4.53725	0.000210393	0.00181701	2.74064	down
SRP54	-3.62179	6.78028	0.000213462	0.00184008	2.73516	down
DGCR6L	-3.80399	6.24051	0.000216187	0.00185678	2.73124	down
TMEM158	-4.36664	5.12303	0.000216204	0.00185678	2.73124	down
AURKB	-3.82154	5.99557	0.000216768	0.00185931	2.73065	down
RPL41	-3.6379	6.77651	0.000219141	0.00187618	2.72673	down
LNPEP	-3.59891	6.76948	0.000224995	0.00192036	2.71662	down
PDPK1	-4.22951	5.33236	0.000228024	0.00194143	2.71188	down
FAM216A	-4.11943	5.34557	0.000228024	0.00194143	2.71188	down
FAM98A	-4.02757	5.34953	0.000228024	0.00194143	2.71188	down
S100A13	-3.83586	5.70744	0.000228465	0.00194399	2.71131	down
CD63	-3.66223	6.59841	0.000234149	0.0019899	2.70117	down
LRRC40	-5.8433	4.49125	0.000237677	0.00200879	2.69707	down
WDR4	-5.21996	4.50247	0.000237677	0.00200879	2.69707	down
SIAH2	-4.85524	4.51348	0.000237677	0.00200879	2.69707	down
NCL	-3.7701	6.09267	0.000240161	0.00202336	2.69393	down
SPACA6	-6.97026	4.0055	0.000240716	0.00202336	2.69393	down
PIAS4	-6.88216	3.99401	0.000240716	0.00202336	2.69393	down
B4GALNT1	-5.8851	4.01791	0.000240716	0.00202336	2.69393	down
UBE2E3	-4.04082	5.67472	0.000241382	0.00202773	2.69299	down
FTSJ3	-3.91869	5.50681	0.000250996	0.00210515	2.67672	down
KIAA2026	-3.71339	6.20224	0.000252134	0.00211037	2.67564	down
THOC2	-3.65658	6.20054	0.000252134	0.00211037	2.67564	down
RPA2	-4.28491	5.08167	0.000254555	0.00212934	2.67175	down
DUSP14	-3.38152	8.82708	0.000256553	0.00214346	2.66888	down
SHMT1	-4.09234	5.30513	0.000262647	0.00219174	2.65921	down
HINT3	-4.78533	4.78618	0.000264573	0.00220249	2.65709	down
MRPL35	-3.43458	7.78636	0.000266656	0.0022185	2.65394	down
REEP6	-5.80472	4.45225	0.000269148	0.00222719	2.65224	down
TSPAN17	-4.93776	4.45633	0.000269148	0.00222719	2.65224	down
RBM10	-4.8597	4.45813	0.000269148	0.00222719	2.65224	down
GTPBP1	-3.85743	5.80301	0.000271337	0.00224262	2.64924	down
SLC25A26	-4.41883	5.05252	0.000276657	0.00227978	2.64211	down
CPOX	-4.33877	5.063	0.000276657	0.00227978	2.64211	down
PDCD6IP	-4.15881	5.2903	0.000282223	0.00232013	2.63449	down
METTL21A	-4.10284	5.46096	0.000284665	0.00232602	2.63339	down
APOL4	-6.73089	3.97111	0.000285964	0.00232602	2.63339	down
TP53I3	-5.97369	3.97069	0.000285964	0.00232602	2.63339	down
RPS28	-3.3182	9.7599	0.000297252	0.00241217	2.61759	down
GORASP1	-4.28773	5.03745	0.000301013	0.0024384	2.6129	down
DYNC1H1	-4.25731	5.04537	0.000301013	0.0024384	2.6129	down
PABPC1L	-5.22539	4.41142	0.000305554	0.00246797	2.60766	down
CCDC186	-4.61807	4.42858	0.000305554	0.00246797	2.60766	down
SLC12A2	-3.49359	6.89579	0.000312148	0.00251828	2.5989	down
KCNH2	-3.30956	9.47029	0.000314836	0.00253849	2.59542	down
GALT	-4.48762	4.74202	0.00032401	0.00260487	2.58421	down
BANP	-4.47929	4.76862	0.00032401	0.00260487	2.58421	down
PPDPF	-4.28782	4.75849	0.00032401	0.00260487	2.58421	down
MORF4L1	-4.28071	4.76183	0.00032401	0.00260487	2.58421	down
MPZL1	-4.15949	5.0264	0.000327888	0.00263452	2.5793	down
CHTOP	-3.49199	6.74353	0.000334676	0.0026875	2.57065	down
GFRA3	-7.70485	3.9047	0.000341383	0.00273028	2.56379	down
H2AC20	-6.25145	3.93713	0.000341383	0.00273028	2.56379	down
HK2	-5.89844	4.38624	0.000347793	0.00277193	2.55722	down
TBCK	-5.69049	4.37139	0.000347793	0.00277193	2.55722	down
ENTPD1	-5.37789	4.38043	0.000347793	0.00277193	2.55722	down
POLR2G	-3.86716	5.22797	0.000351919	0.00280321	2.55234	down
BRD8	-3.60339	5.99917	0.000353787	0.00281485	2.55055	down
PLEKHJ1	-4.26541	5.00163	0.000357582	0.0028434	2.54616	down
ZNF587	-3.98401	5.39914	0.000369019	0.0029293	2.53324	down
TIMM50	-3.79489	5.4187	0.000369019	0.0029293	2.53324	down
TOPBP1	-4.1543	5.19271	0.000379448	0.00299938	2.52297	down
NAA50	-4.07895	5.21061	0.000379448	0.00299938	2.52297	down
RPS12	-3.21116	13.3492	0.000389754	0.00307275	2.51247	down
NEPRO	-5.2883	4.36398	0.000396951	0.00311884	2.50601	down
VPS72	-5.10969	4.36201	0.000396951	0.00311884	2.50601	down
CBX6	-3.52317	6.19034	0.000397794	0.00312369	2.50533	down
UBE2J2	-4.62471	4.69653	0.000399481	0.00313338	2.50399	down
GCC2	-4.18755	4.69715	0.000399481	0.00313338	2.50399	down
INPP5F	-3.59375	5.96377	0.000404754	0.00317294	2.49854	down
ANGEL2	-3.90876	5.18888	0.000409502	0.00319512	2.49551	down
A1BG	-7.6767	3.88022	0.00040966	0.00319512	2.49551	down
SLC16A3	-7.54709	3.84607	0.00040966	0.00319512	2.49551	down
HYLS1	-6.5173	3.85478	0.00040966	0.00319512	2.49551	down
SLC9A1	-5.92538	3.86164	0.00040966	0.00319512	2.49551	down
FCGBP	-5.64032	3.89302	0.00040966	0.00319512	2.49551	down
SEC22C	-3.63984	5.70671	0.000412992	0.00321748	2.49248	down
TRMT12	-3.58485	6.17553	0.000413634	0.00322067	2.49205	down
NEK4	-3.32734	7.56319	0.000420375	0.00327132	2.48528	down
NXF1	-4.18287	4.95053	0.000426839	0.00331975	2.47889	down
FOXO4	-4.82402	4.34062	0.000454346	0.00351985	2.45348	down
TLNRD1	-4.69209	4.34453	0.000454346	0.00351985	2.45348	down
MIS18A	-3.39598	6.73097	0.000465008	0.00360043	2.44365	down
MTA3	-4.03272	4.92596	0.000467231	0.0036136	2.44206	down
NCKAP1	-3.98355	4.9479	0.000467231	0.0036136	2.44206	down
CTCFL	-3.46009	6.32713	0.000482647	0.00372866	2.42845	down
ASXL1	-3.29755	7.07854	0.000483162	0.00373056	2.42823	down
SHOC2	-3.76106	5.50504	0.000486202	0.00374985	2.42599	down
ZNF449	-6.94382	3.79772	0.0004943	0.00377446	2.42315	down
PELI3	-6.50652	3.79102	0.0004943	0.00377446	2.42315	down
CALR	-6.32631	3.80548	0.0004943	0.00377446	2.42315	down
SYCP3	-6.28445	3.80733	0.0004943	0.00377446	2.42315	down
CUL3	-6.14903	3.79835	0.0004943	0.00377446	2.42315	down
GOLT1B	-6.05331	3.84399	0.0004943	0.00377446	2.42315	down
CA13	-6.015	3.80678	0.0004943	0.00377446	2.42315	down
LNX1	-5.94798	3.80095	0.0004943	0.00377446	2.42315	down
SART1	-5.94754	3.80171	0.0004943	0.00377446	2.42315	down
LIN7B	-5.91618	3.81547	0.0004943	0.00377446	2.42315	down
ARRDC4	-5.91035	3.81538	0.0004943	0.00377446	2.42315	down
LPCAT1	-5.61621	3.83543	0.0004943	0.00377446	2.42315	down
KDM1B	-4.44618	4.63288	0.000496089	0.0037777	2.42277	down
DIPK2A	-4.15445	4.65725	0.000496089	0.0037777	2.42277	down
LSM6	-3.95435	5.12189	0.000517642	0.00393102	2.4055	down
PNP	-5.53757	4.28956	0.000521585	0.00393505	2.40505	down
CENPJ	-5.34661	4.29204	0.000521585	0.00393505	2.40505	down
ATXN10	-5.17207	4.27272	0.000521585	0.00393505	2.40505	down
ZKSCAN3	-5.1307	4.2629	0.000521585	0.00393505	2.40505	down
HIGD1A	-3.33414	6.54793	0.000540831	0.00407581	2.38979	down
SLC25A14	-3.89694	5.288	0.000556286	0.00417637	2.3792	down
MED28	-3.64722	5.30192	0.000597259	0.00445136	2.35151	down
PRDX3	-3.36248	6.28364	0.000598447	0.00445136	2.35151	down
IKBKE	-7.01875	3.73954	0.00059992	0.00445136	2.35151	down
TMEM131	-6.44079	3.738	0.00059992	0.00445136	2.35151	down
RRAGC	-5.81551	3.75976	0.00059992	0.00445136	2.35151	down
RRP12	-5.26411	4.21941	0.000600631	0.00445136	2.35151	down
NF1	-5.19102	4.23759	0.000600631	0.00445136	2.35151	down
BTBD7	-4.6794	4.25336	0.000600631	0.00445136	2.35151	down
FH	-4.589	4.25699	0.000600631	0.00445136	2.35151	down
UCHL3	-4.4773	4.26336	0.000600631	0.00445136	2.35151	down
ARL3	-3.81806	5.07937	0.000608184	0.00450492	2.34631	down
FARSA	-3.35222	6.5108	0.000611338	0.00452586	2.3443	down
MTMR1	-4.52638	4.56861	0.000620821	0.00458626	2.33854	down
BCL7A	-4.19358	4.59266	0.000620821	0.00458626	2.33854	down
BATF2	-4.06028	4.60189	0.000620821	0.00458626	2.33854	down
LYPLA2	-3.22317	7.29919	0.000622984	0.00459978	2.33726	down
MAEA	-4.02319	4.83216	0.000679941	0.0049884	2.30204	down
ZCCHC17	-3.85026	4.84617	0.000679941	0.0049884	2.30204	down
SMG6	-5.66851	4.17918	0.0006939	0.00506664	2.29528	down
EIF3CL	-5.22146	4.18301	0.0006939	0.00506664	2.29528	down
VTI1B	-5.05387	4.20201	0.0006939	0.00506664	2.29528	down
MCAT	-5.01666	4.2001	0.0006939	0.00506664	2.29528	down
SNAPC2	-4.91621	4.22165	0.0006939	0.00506664	2.29528	down
MOCS3	-4.85514	4.21102	0.0006939	0.00506664	2.29528	down
ZMYND11	-4.10754	4.5521	0.000696625	0.0050785	2.29426	down
MTX2	-3.95263	5.03155	0.000717575	0.00522573	2.28185	down
NBPF10	-6.33029	3.70006	0.000732646	0.00529647	2.27601	down
PPM1K	-6.31997	3.7206	0.000732646	0.00529647	2.27601	down
NPTXR	-5.9374	3.71715	0.000732646	0.00529647	2.27601	down
ADARB1	-5.57887	3.69597	0.000732646	0.00529647	2.27601	down
SHTN1	-3.44885	5.68316	0.000741283	0.00535053	2.2716	down
SSBP1	-3.44722	5.55299	0.000773287	0.00557282	2.25392	down
EIF2D	-3.94579	5.00975	0.000780726	0.00561765	2.25044	down
TSEN54	-3.86599	5.02182	0.000780726	0.00561765	2.25044	down
GCFC2	-3.74933	5.02527	0.000780726	0.00561765	2.25044	down
TMCC1	-3.68933	5.21392	0.000800201	0.00573395	2.24155	down
PDLIM1	-3.65784	5.21327	0.000800201	0.00573395	2.24155	down
PRPF38B	-3.56379	5.21663	0.000800201	0.00573395	2.24155	down
ZNF324	-5.45836	4.16168	0.000804374	0.00574897	2.24041	down
MOSPD2	-5.04758	4.154	0.000804374	0.00574897	2.24041	down
SARAF	-4.99748	4.17518	0.000804374	0.00574897	2.24041	down
BUD23	-3.43058	5.53014	0.000821282	0.00586376	2.23182	down
GYPE	-3.80963	4.78169	0.000827393	0.00590131	2.22905	down
TSN	-3.06647	8.26321	0.00083144	0.00592711	2.22716	down
CDC42EP1	-3.4753	5.64353	0.000874215	0.00620552	2.20722	down
CHFR	-4.27305	4.50413	0.000882847	0.00625813	2.20356	down
COX18	-4.12351	4.48805	0.000882847	0.00625813	2.20356	down
BBX	-3.15639	6.69294	0.000886166	0.00627845	2.20215	down
UQCRFS1	-3.84218	4.75318	0.000914836	0.00644659	2.19067	down
CELF1	-2.99128	9.69314	0.000915021	0.00644659	2.19067	down
STARD8	-3.33582	5.86972	0.000916702	0.00645515	2.19009	down
CCNQ	-3.51818	5.34699	0.000930551	0.00652145	2.18566	down
GTF3A	-3.48151	5.34303	0.000930551	0.00652145	2.18566	down
SLC39A10	-3.58765	5.17378	0.000931068	0.00652145	2.18566	down
KIF21B	-5.25852	4.10139	0.000935753	0.00652145	2.18566	down
COG5	-5.13755	4.13514	0.000935753	0.00652145	2.18566	down
ZNF672	-5.01813	4.10998	0.000935753	0.00652145	2.18566	down
PARP12	-4.86169	4.14167	0.000935753	0.00652145	2.18566	down
MCRIP1	-4.74436	4.11851	0.000935753	0.00652145	2.18566	down
SNX8	-4.5325	4.14038	0.000935753	0.00652145	2.18566	down
USP16	-4.32487	4.16295	0.000935753	0.00652145	2.18566	down
COIL	-4.25035	4.15926	0.000935753	0.00652145	2.18566	down
CIB2	-3.15316	6.68354	0.000935932	0.00652145	2.18566	down
TTC27	-4.0584	4.47584	0.000997265	0.0069169	2.16009	down
RBMX	-3.10799	6.7265	0.00100855	0.00698815	2.15564	down
C21orf91	-3.77522	4.95017	0.00101253	0.00700606	2.15453	down
UPF1	-4.11077	4.72165	0.00101316	0.00700606	2.15453	down
ATOX1	-3.00615	7.97658	0.00103786	0.00717334	2.14428	down
PHF14	-3.29568	5.72335	0.00107686	0.00743918	2.12848	down
BCAP29	-7.11396	3.57372	0.00111513	0.00762741	2.11762	down
TRAPPC13	-6.21713	3.60176	0.00111513	0.00762741	2.11762	down
PRDX2	-5.88561	3.61717	0.00111513	0.00762741	2.11762	down
CWC27	-2.9696	8.57337	0.00111649	0.00763294	2.11731	down
PPAT	-3.06103	6.91556	0.0011271	0.00770164	2.11342	down
MAST1	-4.10583	4.42711	0.00112921	0.00770468	2.11325	down
PNN	-2.96188	8.56741	0.00114165	0.00778569	2.1087	down
HNRNPU	-2.93838	9.37325	0.00114779	0.00781987	2.1068	down
ST8SIA6	-3.41533	5.56605	0.00116223	0.0079144	2.10158	down
CCSAP	-3.16137	6.48886	0.0011712	0.00796373	2.09888	down
YWHAE	-3.17654	6.19317	0.00117233	0.00796748	2.09868	down
ASH1L	-3.76841	4.88872	0.00121151	0.0082257	2.08483	down
RPS16	-2.92644	8.97865	0.00122993	0.00834664	2.07849	down
PRUNE1	-3.94563	4.67539	0.00124894	0.00845975	2.07264	down
VMA21	-3.94476	4.65133	0.00124894	0.00845975	2.07264	down
ZNF283	-3.80055	4.68232	0.00124894	0.00845975	2.07264	down
HSPE1	-2.93003	8.54565	0.00124904	0.00845975	2.07264	down
ETNK1	-3.35388	5.66809	0.00126457	0.00856071	2.06749	down
DMD	-5.04025	4.02137	0.00128085	0.0086058	2.06521	down
MTF2	-4.73325	4.04369	0.00128085	0.0086058	2.06521	down
CRELD2	-4.447	4.03779	0.00128085	0.0086058	2.06521	down
CROCC	-4.40277	4.04431	0.00128085	0.0086058	2.06521	down
ZNF580	-4.24344	4.05206	0.00128085	0.0086058	2.06521	down
RBM14	-4.15209	4.08479	0.00128085	0.0086058	2.06521	down
TGIF2	-3.87871	4.38965	0.00128179	0.0086058	2.06521	down
PTK7	-3.74226	4.875	0.00132779	0.00889305	2.05095	down
NFX1	-3.72017	4.64663	0.00139033	0.00922815	2.03489	down
ZNF253	-6.35386	3.51346	0.00139115	0.00922815	2.03489	down
MAT2A	-6.23243	3.52752	0.00139115	0.00922815	2.03489	down
ITGB4	-6.21266	3.54254	0.00139115	0.00922815	2.03489	down
L3MBTL2	-5.51889	3.55209	0.00139115	0.00922815	2.03489	down
OXSM	-5.48308	3.52208	0.00139115	0.00922815	2.03489	down
CERS5	-5.41597	3.57142	0.00139115	0.00922815	2.03489	down
DHRS4L2	-5.21383	3.57239	0.00139115	0.00922815	2.03489	down
CILP2	-3.3839	5.23869	0.00142177	0.00942671	2.02564	down
RBM8A	-2.94869	7.52961	0.00142827	0.00946527	2.02387	down
LIG3	-3.2496	5.75605	0.00142985	0.00947122	2.02359	down
HJURP	-3.21738	5.85375	0.00144574	0.00957188	2.019	down
CLASP1	-3.29935	5.3866	0.0014511	0.0095984	2.0178	down
RPL27A	-2.84722	10.7028	0.00145113	0.0095984	2.0178	down
YTHDF1	-4.25774	4.35202	0.00145876	0.00961672	2.01697	down
TDG	-4.24127	4.33385	0.00145876	0.00961672	2.01697	down
SERPINF1	-3.86627	4.3737	0.00145876	0.00961672	2.01697	down
WSB1	-2.89701	8.29132	0.00148557	0.0097841	2.00948	down
UBQLN2	-4.60667	3.99374	0.00150764	0.0098825	2.00513	down
FAM234A	-4.4369	3.99648	0.00150764	0.0098825	2.00513	down
SLC35A2	-4.32316	4.02784	0.00150764	0.0098825	2.00513	down
GALK2	-4.30912	3.9965	0.00150764	0.0098825	2.00513	down
DCBLD2	-4.26639	4.02257	0.00150764	0.0098825	2.00513	down
ATAD1	-3.72483	4.61533	0.00155059	0.0101352	1.99417	down
MCM10	-3.65594	4.82008	0.00160136	0.0104622	1.98038	down
ACLY	-3.40586	5.01566	0.00163075	0.0106491	1.97269	down
SLC2A4RG	-4.20801	4.3	0.00166464	0.010831	1.96533	down
ALDH2	-3.93578	4.34454	0.00166464	0.010831	1.96533	down
TEX14	-3.8996	4.31681	0.00166464	0.010831	1.96533	down
RTN3	-3.25074	5.47038	0.00166486	0.010831	1.96533	down
HDLBP	-2.86053	7.96852	0.00170434	0.0110789	1.9555	down
CNPY3	-3.93022	4.56116	0.00173261	0.0112376	1.94932	down
PITHD1	-3.51167	4.58484	0.00173261	0.0112376	1.94932	down
TRDN	-6.52064	3.46527	0.0017497	0.0112455	1.94902	down
MAPKBP1	-6.36285	3.4895	0.0017497	0.0112455	1.94902	down
SLC12A9	-6.14247	3.49623	0.0017497	0.0112455	1.94902	down
NRCAM	-5.907	3.488	0.0017497	0.0112455	1.94902	down
SLC41A1	-5.6418	3.46422	0.0017497	0.0112455	1.94902	down
TRAPPC9	-5.49285	3.49572	0.0017497	0.0112455	1.94902	down
TFCP2	-5.41561	3.47606	0.0017497	0.0112455	1.94902	down
CERK	-5.30733	3.51356	0.0017497	0.0112455	1.94902	down
PPP5C	-5.14974	3.46676	0.0017497	0.0112455	1.94902	down
PPP1R3C	-4.98773	3.51621	0.0017497	0.0112455	1.94902	down
HEBP1	-4.82204	3.94074	0.00178229	0.0114073	1.94282	down
PIGM	-4.72453	3.96211	0.00178229	0.0114073	1.94282	down
HMGN1	-2.85987	7.56259	0.00181394	0.0116045	1.93537	down
BCLAF1	-3.20784	5.45167	0.00188546	0.0120343	1.91958	down
ADI1	-4.08489	4.29709	0.0019049	0.0121248	1.91633	down
LYPLA1	-3.9951	4.29659	0.0019049	0.0121248	1.91633	down
ARPC1A	-3.96016	4.29212	0.0019049	0.0121248	1.91633	down
TLK1	-3.73322	4.56045	0.0019398	0.0123186	1.90944	down
MRPL48	-3.66055	4.54444	0.0019398	0.0123186	1.90944	down
MICAL2	-3.56709	4.55949	0.0019398	0.0123186	1.90944	down
ILF3	-3.48696	4.7781	0.00194228	0.0123231	1.90928	down
KATNBL1	-3.45961	4.79642	0.00194228	0.0123231	1.90928	down
TRIM28	-3.03124	6.13398	0.00194665	0.0123451	1.9085	down
MT-ATP8	-3.04913	5.97079	0.00198665	0.0125931	1.89987	down
PTGES3	-2.76513	9.759	0.00199864	0.0126632	1.89746	down
ACBD3	-2.95475	6.3502	0.00203232	0.0128707	1.8904	down
CDC42	-3.06656	5.76529	0.0020368	0.0128932	1.88964	down
LRRFIP2	-2.80941	7.67376	0.00205247	0.0129805	1.88671	down
GRK2	-3.21053	5.14536	0.0020709	0.0130851	1.88322	down
MTPN	-2.75917	9.34324	0.00209472	0.0132236	1.87865	down
SERP1	-3.31439	4.95033	0.0021068	0.0132528	1.87769	down
DCUN1D5	-3.31355	4.97041	0.0021068	0.0132528	1.87769	down
PSMC5	-2.75824	9.22598	0.00211278	0.0132528	1.87769	down
SCUBE3	-5.23608	3.87532	0.00211658	0.0132528	1.87769	down
CSGALNACT2	-5.13401	3.90644	0.00211658	0.0132528	1.87769	down
UPF3A	-4.96326	3.90477	0.00211658	0.0132528	1.87769	down
GIPC1	-4.61634	3.9089	0.00211658	0.0132528	1.87769	down
ARHGEF1	-4.55558	3.89861	0.00211658	0.0132528	1.87769	down
NR1D2	-4.51066	3.90252	0.00211658	0.0132528	1.87769	down
ZNF721	-4.48486	3.91315	0.00211658	0.0132528	1.87769	down
ATG4B	-4.43211	3.91893	0.00211658	0.0132528	1.87769	down
FAM189B	-4.37583	3.9102	0.00211658	0.0132528	1.87769	down
RPS27	-2.79236	7.71162	0.00217283	0.0135648	1.86759	down
C6orf89	-2.89681	6.63827	0.00217449	0.0135648	1.86759	down
TRMT1L	-2.87867	6.64154	0.00217449	0.0135648	1.86759	down
MEIOB	-3.85164	4.50274	0.0021762	0.0135648	1.86759	down
NFE2L3	-3.73822	4.50704	0.0021762	0.0135648	1.86759	down
ARPC4	-3.43064	4.53683	0.0021762	0.0135648	1.86759	down
LZIC	-3.19395	5.27264	0.00218603	0.0136026	1.86638	down
TBC1D9B	-4.2858	4.24849	0.00218621	0.0136026	1.86638	down
MYO19	-4.02459	4.25502	0.00218621	0.0136026	1.86638	down
PEX11B	-2.92715	6.45809	0.00218907	0.0136143	1.866	down
DOCK3	-6.91924	3.36302	0.00222005	0.0137146	1.86282	down
SNX17	-5.89019	3.42985	0.00222005	0.0137146	1.86282	down
PACRGL	-5.60383	3.40353	0.00222005	0.0137146	1.86282	down
ATF1	-5.26454	3.39858	0.00222005	0.0137146	1.86282	down
TMEM182	-5.07599	3.39566	0.00222005	0.0137146	1.86282	down
CUL9	-5.06967	3.42881	0.00222005	0.0137146	1.86282	down
RRAS	-5.01779	3.40107	0.00222005	0.0137146	1.86282	down
PSAP	-2.77028	7.98789	0.00224434	0.0138585	1.85828	down
ATP5IF1	-2.75788	8.41816	0.00229662	0.0141687	1.84867	down
LRRC47	-3.23287	5.24166	0.00234668	0.0144581	1.83989	down
MRPL15	-3.04782	5.51194	0.00236556	0.0145615	1.83679	down
KRAS	-3.57657	4.71592	0.00236997	0.0145822	1.83618	down
ANK1	-2.81089	7.29678	0.00238867	0.0146842	1.83315	down
ITPR1	-3.63744	4.47957	0.00244656	0.0150201	1.82333	down
CCNL2	-3.24093	4.91021	0.0025138	0.0153694	1.81334	down
EXOC5	-3.20321	4.91754	0.0025138	0.0153694	1.81334	down
RAB11FIP5	-3.92656	4.20059	0.00251672	0.0153694	1.81334	down
UBE3B	-3.82195	4.22267	0.00251672	0.0153694	1.81334	down
NDUFA9	-3.09095	5.23463	0.00252112	0.0153694	1.81334	down
RNASEK	-5.00351	3.8396	0.00252567	0.0153694	1.81334	down
IGSF3	-4.86281	3.84244	0.00252567	0.0153694	1.81334	down
KISS1R	-4.35155	3.87078	0.00252567	0.0153694	1.81334	down
CCDC117	-4.25612	3.85341	0.00252567	0.0153694	1.81334	down
MID1	-4.11758	3.88813	0.00252567	0.0153694	1.81334	down
ACADM	-2.69041	9.56763	0.00255901	0.0155655	1.80784	down
PGPEP1	-3.05106	5.59923	0.00257667	0.015666	1.80504	down
ARPC5L	-2.7112	8.64802	0.00258104	0.0156857	1.8045	down
FOXRED2	-3.14456	5.21504	0.00271073	0.0164305	1.78435	down
CDK7	-3.41992	4.88151	0.002751	0.0166309	1.77908	down
PHAX	-3.27698	4.87505	0.002751	0.0166309	1.77908	down
ESS2	-3.63726	4.44433	0.00275653	0.0166498	1.77859	down
KNOP1	-3.11446	5.34119	0.0027805	0.0167726	1.7754	down
BBC3	-3.10036	5.34639	0.0027805	0.0167726	1.7754	down
TMSB4X	-2.6818	8.52935	0.00283368	0.0170139	1.7692	down
NHLRC4	-6.53079	3.33146	0.00284366	0.0170139	1.7692	down
ZNF695	-6.4755	3.32696	0.00284366	0.0170139	1.7692	down
ZNF891	-6.06966	3.30798	0.00284366	0.0170139	1.7692	down
GATC	-5.71265	3.35966	0.00284366	0.0170139	1.7692	down
KIF11	-5.01603	3.35362	0.00284366	0.0170139	1.7692	down
RAB11FIP3	-4.78572	3.3367	0.00284366	0.0170139	1.7692	down
STMN1	-3.11153	5.04387	0.00284507	0.0170139	1.7692	down
ARF3	-3.10642	5.05098	0.00284507	0.0170139	1.7692	down
TMEM208	-4.07367	4.14513	0.00290643	0.0173135	1.76162	down
BLVRB	-3.70831	4.16699	0.00290643	0.0173135	1.76162	down
CFDP1	-3.58791	4.1751	0.00290643	0.0173135	1.76162	down
MRPL3	-3.57202	4.17282	0.00290643	0.0173135	1.76162	down
NIT2	-3.5564	4.19856	0.00290643	0.0173135	1.76162	down
NT5C3B	-3.29685	4.69271	0.00291036	0.017322	1.7614	down
RBM38	-2.71207	7.63285	0.0029285	0.017415	1.75908	down
PDCD10	-2.81553	6.44263	0.00293948	0.0174728	1.75764	down
RPL37	-2.62823	10.5371	0.00302588	0.0178984	1.74719	down
GFOD2	-4.95169	3.76275	0.00302917	0.0178984	1.74719	down
NRARP	-4.90041	3.78469	0.00302917	0.0178984	1.74719	down
ABHD17A	-4.81639	3.80564	0.00302917	0.0178984	1.74719	down
FAM83G	-4.79562	3.76825	0.00302917	0.0178984	1.74719	down
CHD6	-4.62576	3.82121	0.00302917	0.0178984	1.74719	down
HEMGN	-4.30345	3.81053	0.00302917	0.0178984	1.74719	down
GNPNAT1	-4.25016	3.80278	0.00302917	0.0178984	1.74719	down
CDKN1C	-3.87417	3.81521	0.00302917	0.0178984	1.74719	down
HSPH1	-2.66943	8.14192	0.00305696	0.0180548	1.74341	down
NRDE2	-2.90228	5.66167	0.00308604	0.0182145	1.73958	down
RPL12	-2.67911	8.13949	0.00308697	0.0182145	1.73958	down
SMARCAL1	-3.25193	5.01219	0.00308794	0.0182145	1.73958	down
TMEM259	-2.80066	6.24098	0.00309196	0.0182304	1.7392	down
NAT10	-3.5504	4.4416	0.00311281	0.0183377	1.73665	down
ZWINT	-2.8961	6.01357	0.00316839	0.0186414	1.72952	down
FHOD1	-2.69347	7.11367	0.00323187	0.0189908	1.72146	down
KCNK5	-3.26761	4.6597	0.00323326	0.0189908	1.72146	down
SLC31A1	-2.75939	6.63415	0.00325771	0.0191262	1.71837	down
RNF220	-3.34239	4.82844	0.00330748	0.0194103	1.71197	down
NFYA	-3.97344	4.11303	0.00336765	0.0196799	1.70598	down
KLHDC4	-3.48997	4.14499	0.00336765	0.0196799	1.70598	down
NUFIP1	-3.04118	5.14809	0.00338648	0.0197816	1.70374	down
GINM1	-2.83565	5.82822	0.00344621	0.020122	1.69633	down
NIFK	-2.64205	8.07039	0.00347749	0.0202961	1.69259	down
NFE2	-3.37562	4.39221	0.0035234	0.0205554	1.68707	down
CREB3L1	-4.55048	3.76647	0.00365261	0.0211458	1.67478	down
MON1A	-4.33584	3.76495	0.00365261	0.0211458	1.67478	down
TUBA1C	-6.76674	3.23195	0.00368003	0.0211483	1.67472	down
VPS11	-5.56116	3.22928	0.00368003	0.0211483	1.67472	down
ZNF428	-5.04467	3.30274	0.00368003	0.0211483	1.67472	down
CLUH	-4.8766	3.27129	0.00368003	0.0211483	1.67472	down
MCTS1	-2.77261	6.18482	0.0037137	0.021333	1.67095	down
ATP2B1	-2.73053	6.43958	0.00378388	0.0217091	1.66336	down
DHX9	-3.97322	4.08454	0.00391564	0.0224062	1.64963	down
RAB31	-3.88444	4.09651	0.00391564	0.0224062	1.64963	down
LIAS	-3.76596	4.10736	0.00391564	0.0224062	1.64963	down
TMEM161B	-2.58093	8.52503	0.0039372	0.0225048	1.64772	down
ZNF92	-2.93846	5.11815	0.00394541	0.0225424	1.647	down
CARD9	-3.4627	4.36458	0.00399788	0.022778	1.64248	down
ZNF521	-3.18719	4.77846	0.00399816	0.022778	1.64248	down
PDCD11	-2.77348	5.77967	0.00418638	0.0238111	1.62322	down
NCOR2	-2.77382	6.08121	0.00419485	0.0238397	1.6227	down
RPL7	-2.7387	6.08476	0.00419485	0.0238397	1.6227	down
OAT	-3.01317	5.22062	0.00420389	0.0238617	1.6223	down
SESN2	-2.89419	5.23496	0.00420389	0.0238617	1.6223	down
TMBIM4	-3.04324	5.08358	0.00426442	0.0241953	1.61627	down
SPTBN1	-3.12704	4.92957	0.00433177	0.0245573	1.60982	down
TRAPPC4	-2.60714	6.91987	0.00437542	0.0247744	1.606	down
MAFG	-3.26578	4.75017	0.0044052	0.0248718	1.60429	down
PPIL4	-3.17433	4.74492	0.0044052	0.0248718	1.60429	down
FNDC3A	-3.09635	4.74435	0.0044052	0.0248718	1.60429	down
FNBP1	-4.82757	3.70585	0.00442948	0.0248963	1.60387	down
IPMK	-4.62016	3.68822	0.00442948	0.0248963	1.60387	down
WDR3	-4.25099	3.69641	0.00442948	0.0248963	1.60387	down
TTC7B	-4.05621	3.72717	0.00442948	0.0248963	1.60387	down
TFG	-3.9709	3.72113	0.00442948	0.0248963	1.60387	down
RNF187	-2.94197	5.33205	0.00443112	0.0248963	1.60387	down
ZNF24	-2.839	5.65801	0.00446679	0.0250865	1.60056	down
SCFD2	-3.36711	4.54918	0.0044811	0.0251363	1.5997	down
GJB7	-3.37626	4.34181	0.00454775	0.0254792	1.59381	down
LEMD3	-3.27195	4.32862	0.00454775	0.0254792	1.59381	down
FIBP	-3.18293	4.3279	0.00454775	0.0254792	1.59381	down
HSD17B10	-3.39644	4.0526	0.00456939	0.025559	1.59246	down
SEM1	-3.03399	5.05569	0.00461358	0.0257854	1.58863	down
RPS13	-2.50643	9.59502	0.00464936	0.0259644	1.58562	down
ZCCHC10	-2.70349	5.91104	0.00468456	0.0261504	1.58252	down
PPP2R5C	-2.82392	5.64346	0.00471146	0.02629	1.58021	down
H3-3B	-2.48726	10.6606	0.00475773	0.0265268	1.57632	down
PLXNC1	-5.71658	3.17984	0.00481584	0.0266682	1.57401	down
FSBP	-5.26759	3.17782	0.00481584	0.0266682	1.57401	down
OXTR	-4.96247	3.15523	0.00481584	0.0266682	1.57401	down
KIF5B	-2.49291	9.02106	0.00496886	0.0274497	1.56146	down
CDC16	-2.73003	5.63101	0.00497172	0.0274545	1.56139	down
TCEAL9	-3.21649	4.51542	0.00501501	0.0276274	1.55866	down
WHAMM	-3.11971	4.54651	0.00501501	0.0276274	1.55866	down
MMUT	-3.10656	4.5162	0.00501501	0.0276274	1.55866	down
CEBPZOS	-2.75324	5.87501	0.0051267	0.0282203	1.54944	down
TRNAU1AP	-3.53786	4.27521	0.00518687	0.0284836	1.54541	down
CD164	-3.48992	4.26611	0.00518687	0.0284836	1.54541	down
DPH7	-3.27047	4.30711	0.00518687	0.0284836	1.54541	down
ZBTB43	-3.25491	4.29819	0.00518687	0.0284836	1.54541	down
BOD1L1	-3.18382	4.28131	0.00518687	0.0284836	1.54541	down
ZRSR2	-2.74186	5.40934	0.0052435	0.0287831	1.54086	down
XK	-3.9028	3.96684	0.00535262	0.0292816	1.53341	down
C18orf54	-3.86233	3.97195	0.00535262	0.0292816	1.53341	down
ZADH2	-3.71603	3.98327	0.00535262	0.0292816	1.53341	down
RANBP10	-3.57853	3.98897	0.00535262	0.0292816	1.53341	down
PPTC7	-3.36568	4.0406	0.00535262	0.0292816	1.53341	down
NCAPH	-3.03472	4.69124	0.00537177	0.0292816	1.53341	down
DTNBP1	-2.93004	4.70601	0.00537177	0.0292816	1.53341	down
SERTAD1	-4.94287	3.60019	0.0054041	0.0292816	1.53341	down
ZNF512B	-4.93024	3.59934	0.0054041	0.0292816	1.53341	down
WDR55	-4.42232	3.63424	0.0054041	0.0292816	1.53341	down
RNASEH1	-4.40619	3.61612	0.0054041	0.0292816	1.53341	down
EIF3G	-4.39866	3.65711	0.0054041	0.0292816	1.53341	down
PAF1	-4.22532	3.66772	0.0054041	0.0292816	1.53341	down
SGPP1	-4.12805	3.63969	0.0054041	0.0292816	1.53341	down
UBAC2	-3.92093	3.65566	0.0054041	0.0292816	1.53341	down
PIGT	-3.76436	3.64661	0.0054041	0.0292816	1.53341	down
DBR1	-3.75276	3.69068	0.0054041	0.0292816	1.53341	down
U2SURP	-2.95383	5.02682	0.00541581	0.0293335	1.53264	down
MRPS2	-2.66108	6.21552	0.0054199	0.0293442	1.53248	down
VPS26C	-3.06832	4.83524	0.00565177	0.0305637	1.51479	down
CTPS2	-3.14038	4.24215	0.00593201	0.0320042	1.49479	down
AP3M1	-3.12231	4.26518	0.00593201	0.0320042	1.49479	down
GUK1	-3.20098	4.6703	0.00594568	0.032053	1.49413	down
SH2B3	-2.46417	7.84351	0.00611112	0.0329192	1.48255	down
TRABD	-2.51873	6.79226	0.00614169	0.033071	1.48055	down
RBM3	-2.66977	5.83477	0.00616366	0.0331764	1.47917	down
ARHGAP11A	-2.58463	6.35104	0.00622935	0.033517	1.47474	down
NR2F6	-3.87621	3.93449	0.00629519	0.0337924	1.47118	down
MTA1	-3.36297	3.98063	0.00629519	0.0337924	1.47118	down
DHRS7B	-3.19166	4.44374	0.0063193	0.0338898	1.46993	down
HOXC13	-6.33405	3.05621	0.00637942	0.0338898	1.46993	down
SAT2	-6.31344	3.09747	0.00637942	0.0338898	1.46993	down
PGAP1	-6.00047	3.09028	0.00637942	0.0338898	1.46993	down
C2orf42	-5.75045	3.09471	0.00637942	0.0338898	1.46993	down
MRPS7	-5.74513	3.11691	0.00637942	0.0338898	1.46993	down
ZFYVE16	-5.49599	3.14104	0.00637942	0.0338898	1.46993	down
PPP1R12C	-5.37448	3.09699	0.00637942	0.0338898	1.46993	down
ABCB9	-5.09763	3.10061	0.00637942	0.0338898	1.46993	down
CYBC1	-4.60482	3.10189	0.00637942	0.0338898	1.46993	down
RAP1GAP	-4.56147	3.10198	0.00637942	0.0338898	1.46993	down
ATP5MC2	-2.59232	5.90085	0.00653014	0.0346771	1.45996	down
TMEM230	-2.8967	4.64842	0.00659149	0.0349688	1.45632	down
MBNL2	-4.87379	3.55943	0.00663559	0.0349688	1.45632	down
WIPI2	-4.60768	3.56868	0.00663559	0.0349688	1.45632	down
YEATS2	-4.43643	3.55232	0.00663559	0.0349688	1.45632	down
FAM20B	-4.30269	3.55409	0.00663559	0.0349688	1.45632	down
MED23	-4.1003	3.59843	0.00663559	0.0349688	1.45632	down
CEP55	-4.04128	3.58011	0.00663559	0.0349688	1.45632	down
BACH2	-3.61249	3.58575	0.00663559	0.0349688	1.45632	down
RPL5	-2.38652	9.65445	0.00672553	0.0354159	1.4508	down
PPIG	-2.58437	6.15702	0.00675263	0.035545	1.44922	down
PUM2	-2.53135	6.53321	0.00680218	0.0357312	1.44695	down
ACSL3	-3.36779	4.21357	0.00680349	0.0357312	1.44695	down
ATP6V1F	-2.63025	5.54704	0.00693111	0.0363877	1.43905	down
R3HDM1	-2.4585	7.0094	0.00708635	0.0371604	1.42992	down
TBL2	-2.59311	5.7907	0.00710152	0.0372258	1.42916	down
HMBS	-3.10107	4.41134	0.00711607	0.0372316	1.42909	down
LRRC59	-3.06563	4.42126	0.00711607	0.0372316	1.42909	down
TMEM242	-3.06338	4.44234	0.00711607	0.0372316	1.42909	down
HNRNPA1	-2.46421	6.79294	0.00713752	0.0373297	1.42795	down
PEDS1	-3.35528	3.92862	0.00743482	0.0387237	1.41202	down
FBXL12	-3.34057	3.93004	0.00743482	0.0387237	1.41202	down
SHLD2	-3.31698	3.91346	0.00743482	0.0387237	1.41202	down
HPS4	-2.85069	4.9369	0.00755563	0.0392791	1.40584	down
GATAD2B	-2.8047	4.92146	0.00755563	0.0392791	1.40584	down
RPS19	-2.35261	8.88741	0.00766518	0.0398187	1.39991	down
NME1	-2.41965	6.99137	0.00770396	0.0399751	1.39821	down
TUSC3	-2.64579	5.59682	0.00779145	0.0403837	1.39379	down
CTDSPL2	-2.6193	5.59707	0.00779145	0.0403837	1.39379	down
TEP1	-3.40728	4.13708	0.00782613	0.0405482	1.39203	down
MTRNR2L8	-2.35701	8.33854	0.00797962	0.0413281	1.38375	down
EEF1E1	-3.00859	4.3954	0.00803097	0.0415629	1.38129	down
CHD9	-2.42953	7.00555	0.00819977	0.0421721	1.37498	down
EFHC1	-4.57288	3.50263	0.00820351	0.0421721	1.37498	down
GPR3	-4.18555	3.52514	0.00820351	0.0421721	1.37498	down
RRP36	-3.89248	3.51636	0.00820351	0.0421721	1.37498	down
LMBRD2	-2.55622	5.49987	0.00823739	0.0423245	1.37341	down
RFC1	-2.72327	5.03379	0.00824845	0.0423245	1.37341	down
LAMTOR5	-2.73548	5.15686	0.00825286	0.0423315	1.37334	down
LZTS3	-6.55411	3.0437	0.00856416	0.0434612	1.3619	down
XKR8	-6.24058	3.02242	0.00856416	0.0434612	1.3619	down
MXRA7	-5.70855	2.97686	0.00856416	0.0434612	1.3619	down
KHDC4	-5.08604	3.04596	0.00856416	0.0434612	1.3619	down
CEP70	-5.00093	3.04605	0.00856416	0.0434612	1.3619	down
KLK13	-4.96439	3.00959	0.00856416	0.0434612	1.3619	down
TMEM238	-4.69972	3.05525	0.00856416	0.0434612	1.3619	down
LMLN	-4.58563	3.06763	0.00856416	0.0434612	1.3619	down
CEP135	-4.53579	2.99952	0.00856416	0.0434612	1.3619	down
IGF1R	-4.38096	3.02087	0.00856416	0.0434612	1.3619	down
NDUFV1	-4.37152	3.05551	0.00856416	0.0434612	1.3619	down
TP53	-3.62471	3.83367	0.00881945	0.0446262	1.35041	down
SINHCAF	-3.46959	3.86159	0.00881945	0.0446262	1.35041	down
USP12	-3.33327	3.85317	0.00881945	0.0446262	1.35041	down
SOCS2	-3.16889	3.87944	0.00881945	0.0446262	1.35041	down
TMEM126B	-2.29727	9.69382	0.00881952	0.0446262	1.35041	down
LRR1	-2.66811	5.26663	0.00882629	0.0446442	1.35024	down
COPB1	-2.54037	5.80984	0.00899786	0.0454954	1.34203	down
SMIM19	-3.03438	4.16311	0.00903024	0.0456084	1.34096	down
THAP7	-2.95722	4.35189	0.0090842	0.0457815	1.33931	down
DEF8	-2.59564	5.34935	0.00935214	0.0470804	1.32716	down
NAA38	-2.52707	5.71553	0.00951695	0.0478752	1.31989	down
USP42	-2.51882	5.70511	0.00951695	0.0478752	1.31989	down
CDS2	-2.75542	4.98285	0.00967661	0.048643	1.31298	down
GALNT2	-2.71088	4.99067	0.00967661	0.048643	1.31298	down
TMEM263	-2.76242	4.83913	0.00981205	0.0492524	1.30757	down
CSPP1	-2.67861	4.86663	0.00981205	0.0492524	1.30757	down

## Sheet: up
SYMBOL	logFC	logCPM	PValue	FDR	logP	Group
PAICS	11.1055	12.5142	2.93701e-17	1.84284e-13	12.7345	up
EEF1A1	10.497	14.7098	3.99344e-17	1.84284e-13	12.7345	up
KCTD20	10.7108	11.408	6.12596e-16	1.69615e-12	11.7705	up
STXBP5	12.6691	10.1397	1.60761e-15	3.17939e-12	11.4977	up
HELLS	11.1896	10.4117	3.59027e-15	4.97037e-12	11.3036	up
RUNX1	11.922	9.88334	4.86367e-15	5.61105e-12	11.251	up
THOC1	11.9279	9.86073	5.37409e-15	5.72299e-12	11.2424	up
PANK3	11.7142	9.76521	8.11676e-15	8.02632e-12	11.0955	up
BCOR	10.1117	10.9727	1.02848e-14	8.51239e-12	11.0699	up
AMMECR1	11.7833	10.1638	1.0453e-14	8.51239e-12	11.0699	up
CSNK1A1	10.1696	10.4453	1.2792e-14	9.32066e-12	11.0306	up
SAFB2	11.1419	10.0864	1.46099e-14	1.01129e-11	10.9951	up
GYPA	9.31726	11.2934	3.96915e-14	2.61661e-11	10.5823	up
XBP1	10.2615	10.1506	4.5571e-14	2.86766e-11	10.5425	up
RBPMS2	10.928	9.7457	6.37665e-14	3.83819e-11	10.4159	up
TMED10	9.06649	11.0685	1.04979e-13	5.24261e-11	10.2805	up
RPL6	8.65245	12.9908	1.06034e-13	5.24261e-11	10.2805	up
LTBP4	10.2238	9.4863	1.95764e-13	9.34537e-11	10.0294	up
CTSB	9.586	10.0481	2.18337e-13	9.79723e-11	10.0089	up
DCTN4	11.1426	8.91777	3.14665e-13	1.21991e-10	9.91367	up
COX5B	8.89498	10.3678	3.16396e-13	1.21991e-10	9.91367	up
MED4	9.93807	9.37387	3.17227e-13	1.21991e-10	9.91367	up
HERPUD2	9.44761	9.52155	6.89883e-13	2.41857e-10	9.61644	up
TRA2A	8.46565	11.022	8.38851e-13	2.83245e-10	9.54784	up
LMNA	9.63325	9.04938	1.2907e-12	3.80181e-10	9.42001	up
FKBP1A	8.51544	10.3344	1.40591e-12	4.03186e-10	9.39449	up
CNBP	8.77028	9.81954	1.50037e-12	4.15422e-10	9.38151	up
ZNF689	10.1429	8.99053	1.64978e-12	4.47835e-10	9.34888	up
STARD7	8.22673	10.8586	1.70028e-12	4.52666e-10	9.34422	up
DDX21	7.92054	13.8558	1.85247e-12	4.74919e-10	9.32338	up
LYAR	8.92377	9.26001	2.13366e-12	5.37063e-10	9.26998	up
CPED1	8.1673	10.5493	2.71315e-12	6.47601e-10	9.18869	up
PABPC1	7.80906	14.2384	2.76451e-12	6.48677e-10	9.18797	up
SMARCA4	8.20437	10.4073	3.08632e-12	7.12117e-10	9.14745	up
NFKBIB	10.3263	8.36692	3.37515e-12	7.65264e-10	9.11619	up
NR2C2AP	10.0439	8.3488	3.64042e-12	7.99968e-10	9.09693	up
PPP3R1	8.7711	9.12799	3.76417e-12	8.0171e-10	9.09598	up
HHEX	9.48429	8.78128	4.07853e-12	8.30341e-10	9.08074	up
ZC3H14	11.412	8.31569	4.20585e-12	8.43852e-10	9.07373	up
C9orf64	10.8228	8.29904	4.5042e-12	8.66058e-10	9.06245	up
VRK1	9.28248	9.07977	4.61233e-12	8.74701e-10	9.05814	up
POLR2E	9.74907	8.74297	4.80761e-12	8.99413e-10	9.04604	up
XIAP	8.1517	10.1712	5.05164e-12	9.32466e-10	9.03037	up
METTL8	8.21091	9.82542	6.67199e-12	1.18419e-09	8.92658	up
VAT1	10.2804	8.66049	6.82346e-12	1.19564e-09	8.9224	up
HNRNPM	7.8183	11.0729	6.90922e-12	1.19564e-09	8.9224	up
MRPL34	10.049	8.64818	7.20114e-12	1.2252e-09	8.91179	up
DCAF17	9.74834	8.64243	7.42783e-12	1.23893e-09	8.90695	up
CDC34	7.74478	10.7015	1.01195e-11	1.53949e-09	8.81262	up
CCNC	8.34475	9.15637	1.02426e-11	1.54129e-09	8.81212	up
CHST12	9.27095	8.55882	1.06434e-11	1.56752e-09	8.80479	up
SDHB	8.99367	8.85354	1.22819e-11	1.73613e-09	8.76042	up
EIF3I	7.69457	11.002	1.22873e-11	1.73613e-09	8.76042	up
AGAP3	7.81476	10.087	1.22899e-11	1.73613e-09	8.76042	up
KIF21A	8.32472	9.10397	1.28564e-11	1.79781e-09	8.74526	up
HTR1F	8.93841	8.83303	1.34097e-11	1.85644e-09	8.73132	up
OSBPL9	7.66983	10.9102	1.39259e-11	1.87398e-09	8.72724	up
NSD3	7.67356	10.907	1.41073e-11	1.8779e-09	8.72633	up
AIG1	10.0102	8.46227	1.60051e-11	2.07385e-09	8.68322	up
RPL7L1	7.53806	11.0294	1.81704e-11	2.30781e-09	8.6368	up
ZC3H7B	7.84674	9.56315	2.06771e-11	2.53322e-09	8.59633	up
CDC73	7.59544	10.4493	2.12109e-11	2.57582e-09	8.58908	up
CKS1B	8.12123	9.38727	2.15988e-11	2.60012e-09	8.58501	up
MTFMT	9.55019	8.32345	2.91244e-11	3.30491e-09	8.48084	up
SENP6	8.17244	9.10753	3.20779e-11	3.61046e-09	8.44244	up
THADA	9.87969	7.8413	3.24549e-11	3.62343e-09	8.44088	up
CAPZB	9.34906	8.29474	3.30663e-11	3.66216e-09	8.43626	up
POLR2A	7.40681	10.8107	3.6358e-11	3.96331e-09	8.40194	up
ARMC1	7.68405	9.42207	3.79594e-11	4.10555e-09	8.38663	up
LSM8	7.40291	10.5902	4.1689e-11	4.40567e-09	8.35599	up
XRCC6	7.35609	10.8223	4.43554e-11	4.65194e-09	8.33237	up
MTDH	7.24965	11.2859	4.70666e-11	4.89917e-09	8.30988	up
B3GAT3	10.0642	7.71356	5.5437e-11	5.70644e-09	8.24363	up
RPL34	7.15182	12.2688	5.74186e-11	5.76017e-09	8.23956	up
ZDHHC5	9.75053	7.68176	6.43355e-11	6.2284e-09	8.20562	up
HSP90AB1	7.07044	13.3147	6.69064e-11	6.43231e-09	8.19163	up
KMT2E	7.31909	10.0861	7.01415e-11	6.61835e-09	8.17925	up
CHMP1B	9.16748	8.11957	7.02758e-11	6.61835e-09	8.17925	up
DPY19L1	8.34453	8.43414	7.42624e-11	6.94654e-09	8.15823	up
NDUFA10	9.66349	8.1014	7.51554e-11	6.9829e-09	8.15596	up
MYO9A	8.05111	8.67868	7.95361e-11	7.34066e-09	8.13427	up
NFYB	9.43869	7.62824	8.09858e-11	7.38123e-09	8.13187	up
EMC7	8.04493	8.66531	8.45175e-11	7.50039e-09	8.12492	up
ZNF195	7.17184	10.6042	8.84584e-11	7.75075e-09	8.11066	up
RPL31	6.98064	14.0971	9.30799e-11	8.05374e-09	8.094	up
POT1	8.09442	8.37104	9.77128e-11	8.35022e-09	8.0783	up
GON7	10.4883	7.569	1.02846e-10	8.62913e-09	8.06403	up
ZNF621	9.35774	7.56526	1.06251e-10	8.81395e-09	8.05483	up
ARRB2	8.81297	8.02297	1.06323e-10	8.81395e-09	8.05483	up
PNO1	8.41931	8.00974	1.12868e-10	9.19142e-09	8.03662	up
ALG13	8.03187	8.59095	1.16502e-10	9.37706e-09	8.02793	up
RBBP7	7.3078	9.66564	1.22268e-10	9.72877e-09	8.01194	up
KANSL3	7.92047	8.5787	1.22277e-10	9.72877e-09	8.01194	up
KTN1	7.28985	9.75728	1.28714e-10	1.01824e-08	7.99215	up
MZT1	8.45342	7.96923	1.33833e-10	1.04677e-08	7.98015	up
C4orf46	8.13482	8.54669	1.40533e-10	1.07861e-08	7.96713	up
ZGRF1	8.9903	7.94755	1.45992e-10	1.1105e-08	7.95448	up
ZC3H4	7.63764	8.74064	1.56466e-10	1.17087e-08	7.93149	up
ATP6V1B2	8.25501	7.93098	1.57443e-10	1.17185e-08	7.93113	up
ARID1B	7.12652	9.88712	1.65036e-10	1.21987e-08	7.91369	up
RABIF	8.92271	7.91743	1.65657e-10	1.21987e-08	7.91369	up
SRSF5	7.21603	9.69112	1.71327e-10	1.25495e-08	7.90137	up
MLEC	9.21634	7.90339	1.76632e-10	1.28429e-08	7.89134	up
VEZF1	7.51079	8.71179	1.77188e-10	1.28429e-08	7.89134	up
TMEM9	7.20147	9.67715	1.81978e-10	1.31214e-08	7.88202	up
ROMO1	6.87601	11.9564	1.85314e-10	1.32927e-08	7.87639	up
WTAP	7.12395	9.85313	1.90937e-10	1.36254e-08	7.86565	up
USP33	8.55467	7.88408	1.93448e-10	1.37338e-08	7.86221	up
EFCAB11	9.17507	7.40347	2.11761e-10	1.46813e-08	7.83324	up
TCAIM	9.13453	7.40256	2.11761e-10	1.46813e-08	7.83324	up
TRA2B	6.84442	11.7282	2.12096e-10	1.46813e-08	7.83324	up
BABAM2	9.36495	7.38655	2.27876e-10	1.56703e-08	7.80492	up
NCAPG2	7.93766	8.17412	2.28648e-10	1.56703e-08	7.80492	up
SLC41A3	8.02182	8.15387	2.46567e-10	1.67327e-08	7.77643	up
NKTR	7.58015	8.41462	2.48912e-10	1.6755e-08	7.77586	up
GAS2L1	8.98096	7.82301	2.49316e-10	1.6755e-08	7.77586	up
H2BC5	8.10666	7.819	2.5622e-10	1.70534e-08	7.76819	up
CCNA2	8.35502	7.81494	2.59755e-10	1.71733e-08	7.76515	up
SRP72	7.02724	9.78015	2.61966e-10	1.7188e-08	7.76478	up
RIPK1	10.9982	7.34993	2.64575e-10	1.72772e-08	7.76253	up
TCF3	7.33358	9.11521	2.67899e-10	1.74122e-08	7.75915	up
CNOT4	7.26985	9.23229	2.87156e-10	1.85625e-08	7.73136	up
MPC1	7.77038	8.37939	2.88279e-10	1.85625e-08	7.73136	up
TGOLN2	7.35261	8.92645	3.19593e-10	2.03694e-08	7.69102	up
NUDT5	7.18859	9.32673	3.22226e-10	2.03694e-08	7.69102	up
EIPR1	9.18293	7.74222	3.48857e-10	2.19526e-08	7.65851	up
HSPD1	6.66271	14.4024	3.5258e-10	2.20865e-08	7.65587	up
IPO7	6.73154	11.5097	3.57527e-10	2.22955e-08	7.65178	up
VAPA	7.02083	9.39204	3.95139e-10	2.42049e-08	7.6161	up
ETV1	9.21393	7.70386	4.15573e-10	2.52333e-08	7.59803	up
ATP6V1G1	6.75471	10.6136	4.90031e-10	2.93679e-08	7.53213	up
GAMT	10.1758	7.19651	5.10204e-10	3.04451e-08	7.51648	up
PMAIP1	9.26388	7.63665	5.53997e-10	3.27758e-08	7.48445	up
CCDC174	8.52124	7.62469	5.80441e-10	3.41941e-08	7.46605	up
PFAS	7.36433	8.21185	5.90764e-10	3.46548e-08	7.46024	up
CASP6	8.22383	7.61917	5.98884e-10	3.49829e-08	7.45614	up
MAP3K20	6.61878	11.2292	6.03437e-10	3.51008e-08	7.45468	up
AKIP1	6.85694	9.42761	8.01953e-10	4.51311e-08	7.34552	up
COA6	7.16795	8.34685	8.4453e-10	4.69545e-08	7.32832	up
TMEM18	7.01592	8.52441	8.84584e-10	4.89847e-08	7.30994	up
SNX9	6.66632	10.0521	9.46674e-10	5.20069e-08	7.28394	up
RPS10	6.94701	8.9508	9.59118e-10	5.24823e-08	7.27999	up
TMEM50B	6.7524	9.37643	1.00331e-09	5.46846e-08	7.26214	up
TCF4	6.58826	10.1479	1.02293e-09	5.55352e-08	7.25543	up
GNAS	7.54891	7.8212	1.03213e-09	5.58155e-08	7.25325	up
RYBP	6.53285	10.5247	1.04065e-09	5.58401e-08	7.25305	up
CSNK1D	8.02566	7.81642	1.04631e-09	5.59272e-08	7.25238	up
ZNF131	7.18527	8.47569	1.0856e-09	5.77235e-08	7.23865	up
PPM1A	8.68487	7.01818	1.08826e-09	5.77235e-08	7.23865	up
PSMD10	8.11505	7.47792	1.10094e-09	5.81732e-08	7.23528	up
PYCR2	7.16686	8.03621	1.25271e-09	6.59413e-08	7.18084	up
EXOSC3	7.56102	8.02804	1.29777e-09	6.80544e-08	7.16714	up
CAPN7	8.69877	6.97554	1.31917e-09	6.83991e-08	7.16495	up
CENPH	8.67501	7.42429	1.35945e-09	6.97048e-08	7.15674	up
ADAL	6.5674	10.0221	1.38076e-09	7.00022e-08	7.15489	up
CFLAR	6.75891	8.86689	1.3837e-09	7.00022e-08	7.15489	up
SERTAD2	9.51396	6.96163	1.38548e-09	7.00022e-08	7.15489	up
ANKRD28	7.76335	7.74802	1.4036e-09	7.06598e-08	7.15083	up
GPD2	8.81968	6.95918	1.42008e-09	7.07181e-08	7.15047	up
FAR1	6.87196	8.71347	1.49364e-09	7.35872e-08	7.1332	up
THG1L	6.8314	8.82957	1.61439e-09	7.84195e-08	7.10558	up
MAPK8	9.03898	6.91057	1.73611e-09	8.34539e-08	7.07855	up
XPR1	8.98048	6.90937	1.73611e-09	8.34539e-08	7.07855	up
NME6	8.33382	7.35481	1.82187e-09	8.69376e-08	7.06079	up
SF3A1	8.00349	7.33722	2.00219e-09	9.428e-08	7.02558	up
BST2	7.90164	7.6566	2.06059e-09	9.67008e-08	7.01457	up
PICALM	7.79778	7.64527	2.15728e-09	1.00078e-07	6.99966	up
ATRX	6.71494	8.87287	2.25743e-09	1.03827e-07	6.98369	up
CREG1	8.59838	7.30041	2.2906e-09	1.04975e-07	6.97891	up
CCDC59	6.7871	8.46652	2.30015e-09	1.04975e-07	6.97891	up
RDH11	7.09065	8.11026	2.31067e-09	1.04975e-07	6.97891	up
XPA	9.01905	6.84174	2.31387e-09	1.04975e-07	6.97891	up
SMYD3	6.80815	8.46323	2.32032e-09	1.04975e-07	6.97891	up
ASRGL1	7.07554	7.88434	2.41346e-09	1.08129e-07	6.96606	up
ADORA2B	9.18052	6.82863	2.44147e-09	1.09031e-07	6.96245	up
GFM1	6.37977	9.99671	2.46213e-09	1.09575e-07	6.96029	up
MINDY3	7.25555	7.87506	2.47739e-09	1.09575e-07	6.96029	up
LIX1L	10.2791	6.79093	2.87619e-09	1.24821e-07	6.90371	up
METTL2A	7.5291	7.57274	2.95496e-09	1.27441e-07	6.89469	up
RALBP1	8.14052	7.23642	3.02519e-09	1.29662e-07	6.88719	up
HSPA8	6.5624	8.8847	3.46418e-09	1.47111e-07	6.83236	up
GIGYF2	7.06609	8.00551	3.62549e-09	1.53022e-07	6.81525	up
TCP1	6.80033	8.35691	3.64944e-09	1.53558e-07	6.81373	up
COX4I1	6.17698	11.1336	3.66038e-09	1.53558e-07	6.81373	up
SETD1A	6.8894	7.75661	4.16173e-09	1.74063e-07	6.75929	up
TMEM109	6.15782	10.4087	4.61528e-09	1.90728e-07	6.71958	up
LARP1B	6.50461	8.80934	4.77615e-09	1.96205e-07	6.70729	up
ATG4C	8.01598	7.12718	4.81021e-09	1.9702e-07	6.70549	up
DPH3	6.94877	7.92609	5.05316e-09	2.05149e-07	6.68793	up
DEAF1	6.41774	8.78982	5.2254e-09	2.11522e-07	6.67464	up
IFT46	7.39901	7.11291	5.25347e-09	2.12038e-07	6.67359	up
RAE1	6.70776	7.91575	5.31609e-09	2.13942e-07	6.6697	up
ZNF789	7.61499	7.43286	5.34066e-09	2.14307e-07	6.66896	up
FANCE	7.40757	7.10482	5.37158e-09	2.14925e-07	6.66771	up
CNIH4	6.48721	8.53617	5.68555e-09	2.2618e-07	6.64555	up
GULP1	8.95876	6.60805	6.17697e-09	2.40885e-07	6.61819	up
ALG9	8.26469	6.6098	6.17697e-09	2.40885e-07	6.61819	up
CIRBP	6.41456	8.63403	6.26097e-09	2.43247e-07	6.61395	up
POLR1C	7.00326	7.40049	6.27801e-09	2.43247e-07	6.61395	up
TAL1	8.34612	7.05618	6.58539e-09	2.52543e-07	6.59766	up
BUB1	8.17822	7.04821	6.73897e-09	2.56303e-07	6.59125	up
PTPN11	7.8338	7.04954	6.73897e-09	2.56303e-07	6.59125	up
MYDGF	6.54288	8.04323	6.93429e-09	2.6173e-07	6.58215	up
SLC5A6	6.554	8.20625	6.93838e-09	2.6173e-07	6.58215	up
TBC1D16	8.29356	7.03954	7.05875e-09	2.65547e-07	6.57586	up
MSH3	8.67389	7.03323	7.22522e-09	2.69612e-07	6.56926	up
COX7A2L	5.96089	12.2974	7.52478e-09	2.78289e-07	6.5555	up
GUCD1	6.48999	8.18745	7.54519e-09	2.78289e-07	6.5555	up
CARS1	7.1203	7.34874	7.69483e-09	2.81818e-07	6.55003	up
NPM1	5.94305	12.8014	7.73595e-09	2.82441e-07	6.54907	up
SRSF4	7.66913	7.01741	7.75265e-09	2.82441e-07	6.54907	up
OLA1	6.03424	10.1262	8.12792e-09	2.93061e-07	6.53304	up
CCND3	6.4095	8.57288	8.12882e-09	2.93061e-07	6.53304	up
IPO9	6.14094	9.48255	8.39254e-09	3.01783e-07	6.52031	up
MYL12A	7.50428	7.31965	8.62274e-09	3.09257e-07	6.50968	up
ERMAP	8.05439	6.98853	8.7343e-09	3.11643e-07	6.50634	up
PPM1H	9.50511	6.52103	8.79911e-09	3.13149e-07	6.50425	up
HSPB11	6.13432	9.11795	9.09886e-09	3.22986e-07	6.49082	up
COA1	6.56576	8.13143	9.55868e-09	3.37577e-07	6.47163	up
YRDC	6.96913	7.55697	9.60498e-09	3.38349e-07	6.47063	up
MBTD1	8.79003	6.50359	9.72528e-09	3.41718e-07	6.46633	up
SLC30A10	6.72252	7.54618	1.02544e-08	3.56688e-07	6.44771	up
ATP2A2	6.3594	8.38027	1.0955e-08	3.80103e-07	6.4201	up
SEC23B	8.24577	6.92522	1.14483e-08	3.96224e-07	6.40206	up
COQ2	9.06771	6.45946	1.15325e-08	3.97155e-07	6.40104	up
HSPA4	6.11599	8.89598	1.15976e-08	3.98404e-07	6.39968	up
TRDMT1	7.31815	6.92233	1.17403e-08	4.01315e-07	6.39651	up
ARV1	6.08196	9.33643	1.1985e-08	4.07667e-07	6.38969	up
GTF3C3	6.99904	7.24574	1.20459e-08	4.08736e-07	6.38856	up
SUMO1	7.37149	7.23696	1.22922e-08	4.13399e-07	6.38363	up
FARP2	7.06973	7.2377	1.22922e-08	4.13399e-07	6.38363	up
ENO2	9.85523	6.43941	1.23625e-08	4.13399e-07	6.38363	up
RPF2	6.71705	7.70678	1.29165e-08	4.29846e-07	6.36669	up
KHDRBS1	5.94936	9.7089	1.30357e-08	4.31738e-07	6.36478	up
ADAT1	7.40527	7.21339	1.36144e-08	4.48757e-07	6.34799	up
MSL2	6.8794	7.21841	1.36144e-08	4.48757e-07	6.34799	up
TCF15	6.53898	7.69539	1.37012e-08	4.50546e-07	6.34626	up
PRCC	9.69968	6.41753	1.37411e-08	4.50787e-07	6.34603	up
TLCD4	7.88032	6.86142	1.47969e-08	4.80863e-07	6.31798	up
AMIGO2	7.35264	6.86397	1.47969e-08	4.80863e-07	6.31798	up
CDKN1B	6.5438	7.85546	1.53603e-08	4.98004e-07	6.30277	up
C6orf52	8.29531	6.84748	1.55961e-08	5.02121e-07	6.29919	up
IDH2	7.7024	6.85048	1.55961e-08	5.02121e-07	6.29919	up
HSP90AA1	5.89261	9.70447	1.63071e-08	5.23794e-07	6.28084	up
USP14	6.12519	8.51702	1.66678e-08	5.32907e-07	6.27335	up
CRADD	8.70078	6.36784	1.70706e-08	5.43276e-07	6.26498	up
FLCN	7.27994	6.82605	1.73497e-08	5.45884e-07	6.2629	up
PPP4R3B	5.97596	9.04239	1.74251e-08	5.46577e-07	6.26235	up
KIF2A	6.69707	7.41641	1.74507e-08	5.46577e-07	6.26235	up
HNRNPF	5.80005	11.087	1.75065e-08	5.47089e-07	6.26194	up
SETX	6.51461	7.8166	1.80449e-08	5.62643e-07	6.24977	up
ABCF3	8.82209	6.3389	1.90817e-08	5.85323e-07	6.2326	up
LEO1	6.43785	7.61585	1.91481e-08	5.85323e-07	6.2326	up
SRSF2	5.96218	9.2266	1.9171e-08	5.85323e-07	6.2326	up
LRBA	6.03496	8.58948	1.91951e-08	5.85323e-07	6.2326	up
TGFBRAP1	8.18952	6.33353	1.98123e-08	6.01493e-07	6.22077	up
ICOSLG	8.31699	6.78953	1.98733e-08	6.02025e-07	6.22039	up
PHF3	7.02771	7.12501	1.99534e-08	6.03134e-07	6.21959	up
NXT2	8.28371	6.77877	2.10002e-08	6.32006e-07	6.19928	up
PHB2	6.68082	7.58933	2.10456e-08	6.32006e-07	6.19928	up
KPNA4	5.98658	8.90894	2.20728e-08	6.58302e-07	6.18157	up
NUP155	7.29117	6.7728	2.22019e-08	6.58302e-07	6.18157	up
RECK	10.0836	6.30364	2.22065e-08	6.58302e-07	6.18157	up
PRORP	9.69285	6.29813	2.30781e-08	6.80071e-07	6.16745	up
GNPTAB	8.38087	6.29751	2.30781e-08	6.80071e-07	6.16745	up
RNF217	6.04035	8.33053	2.30882e-08	6.80071e-07	6.16745	up
LSM10	7.12788	6.75274	2.41574e-08	7.07052e-07	6.15055	up
EBAG9	6.00819	8.62536	2.47915e-08	7.22407e-07	6.14122	up
HDAC1	5.86154	9.22927	2.48101e-08	7.22407e-07	6.14122	up
GORASP2	6.70713	7.07509	2.49364e-08	7.22407e-07	6.14122	up
NFIB	8.15286	6.28235	2.4943e-08	7.22407e-07	6.14122	up
GLUL	6.25806	7.7238	2.67272e-08	7.67658e-07	6.11483	up
KRCC1	7.17505	6.7237	2.7084e-08	7.73096e-07	6.11177	up
ZBTB4	7.30237	6.71547	2.78787e-08	7.94141e-07	6.1001	up
C15orf65	9.33467	6.2465	2.80784e-08	7.97528e-07	6.09825	up
PDIA6	7.35714	6.7111	2.87005e-08	8.12536e-07	6.09016	up
ARRB1	7.41313	6.69188	3.043e-08	8.54508e-07	6.06828	up
KLHDC3	5.702	10.02	3.2597e-08	9.07993e-07	6.04192	up
MAGED1	8.68856	6.21044	3.29982e-08	9.17323e-07	6.03748	up
ATP5F1C	6.49064	7.267	3.31062e-08	9.18481e-07	6.03693	up
ZNF664	6.66872	6.99926	3.37357e-08	9.32209e-07	6.03049	up
C4orf48	5.91143	8.45597	3.38642e-08	9.33895e-07	6.0297	up
TOR1A	8.24503	6.66371	3.4265e-08	9.41199e-07	6.02632	up
MR1	8.09297	6.65742	3.53095e-08	9.67971e-07	6.01414	up
SCYL2	5.92533	8.44499	3.53821e-08	9.68044e-07	6.0141	up
ERMP1	8.19163	6.18999	3.58294e-08	9.76422e-07	6.01036	up
OXSR1	7.02956	6.96206	3.89832e-08	1.05613e-06	5.97628	up
SRSF7	6.46804	7.43491	4.10978e-08	1.10908e-06	5.95504	up
RAB32	8.36535	6.15418	4.23822e-08	1.14009e-06	5.94306	up
SEC61G	8.10597	6.61466	4.24117e-08	1.14009e-06	5.94306	up
PSMB7	6.0955	7.92394	4.32594e-08	1.16063e-06	5.93531	up
PSAT1	6.58284	6.93722	4.40893e-08	1.17605e-06	5.92957	up
PPP1R15B	8.99329	6.14062	4.42314e-08	1.17758e-06	5.92901	up
ECH1	7.73353	6.58664	4.807e-08	1.27243e-06	5.89537	up
MRPL27	6.50115	6.9085	4.99877e-08	1.31315e-06	5.88169	up
SNX30	9.73839	6.10546	5.03666e-08	1.3181e-06	5.88005	up
DNAI4	8.67774	6.11189	5.03666e-08	1.3181e-06	5.88005	up
LYRM2	5.65357	9.23386	5.09229e-08	1.32816e-06	5.87675	up
MRPL13	6.45442	7.37155	5.289e-08	1.37375e-06	5.86209	up
GRB10	6.48345	6.89356	5.39652e-08	1.39868e-06	5.85428	up
CEBPG	6.27645	7.55863	5.40518e-08	1.39868e-06	5.85428	up
HSD17B11	5.86607	8.12476	5.50667e-08	1.42228e-06	5.84701	up
MED20	6.56163	7.14101	5.67047e-08	1.45774e-06	5.83632	up
ATP5F1D	6.09017	7.549	5.67553e-08	1.45774e-06	5.83632	up
ZNF148	6.03692	7.55003	5.67553e-08	1.45774e-06	5.83632	up
ZFAND1	7.92319	6.53293	5.82851e-08	1.48874e-06	5.82718	up
HSPA5	5.68796	8.75658	5.86455e-08	1.49519e-06	5.8253	up
UQCRH	5.74364	8.75426	5.90628e-08	1.50306e-06	5.82302	up
MED17	8.13803	6.06191	6.29289e-08	1.58686e-06	5.79946	up
TMEM181	5.85247	7.9694	6.3385e-08	1.59256e-06	5.7979	up
LAS1L	6.28089	7.10877	6.46447e-08	1.61834e-06	5.79093	up
PPA1	5.55808	9.35392	7.23102e-08	1.80372e-06	5.74383	up
ANKIB1	6.08394	7.48807	7.28691e-08	1.81151e-06	5.74196	up
RECQL4	6.09004	7.30315	7.28844e-08	1.81151e-06	5.74196	up
CWC25	7.97621	6.48409	7.35467e-08	1.82143e-06	5.73959	up
BMP2K	7.02437	6.4882	7.35467e-08	1.82143e-06	5.73959	up
USP22	6.55973	6.8127	7.40195e-08	1.82987e-06	5.73758	up
KLF10	8.81757	6.00887	7.56444e-08	1.86007e-06	5.73047	up
TRIM38	7.42159	6.47839	7.60859e-08	1.86431e-06	5.72948	up
UROD	6.84118	6.45944	8.14759e-08	1.98583e-06	5.70206	up
WBP2	6.52911	6.79169	8.25423e-08	2.00829e-06	5.69717	up
UBXN6	7.68985	5.99326	8.31076e-08	2.01849e-06	5.69497	up
CEP170	6.2602	7.04309	8.47365e-08	2.05086e-06	5.68806	up
NVL	6.20119	7.0448	8.47365e-08	2.05086e-06	5.68806	up
MRPS25	6.29396	7.25259	8.87194e-08	2.12497e-06	5.67265	up
MAP3K4	5.84051	7.88938	8.89312e-08	2.12636e-06	5.67236	up
POLR2J	5.83021	7.7409	9.40793e-08	2.24171e-06	5.64942	up
SYCP2L	5.70943	8.10666	9.58697e-08	2.2788e-06	5.64229	up
JADE2	8.77466	5.96042	9.59651e-08	2.2788e-06	5.64229	up
KIF3C	6.76459	6.42352	9.70055e-08	2.29956e-06	5.63835	up
PDZD8	6.95655	6.74139	1.00356e-07	2.3628e-06	5.62657	up
WDR33	6.36189	6.74409	1.00356e-07	2.3628e-06	5.62657	up
ZCRB1	5.44783	9.45473	1.00673e-07	2.36625e-06	5.62594	up
MAGEB2	5.99817	7.21093	1.0647e-07	2.49404e-06	5.6031	up
CDCA5	6.30527	6.9865	1.07167e-07	2.50611e-06	5.601	up
SLC39A9	7.65874	6.39375	1.07967e-07	2.52058e-06	5.5985	up
LRIF1	5.56747	8.67897	1.10643e-07	2.57435e-06	5.58933	up
NUP153	6.96496	6.37359	1.16075e-07	2.68271e-06	5.57143	up
ANKRD13C	8.06258	5.90749	1.16873e-07	2.69215e-06	5.5699	up
ZNF280D	7.61444	5.91554	1.16873e-07	2.69215e-06	5.5699	up
WRN	6.30837	6.9683	1.18019e-07	2.71405e-06	5.56638	up
EMC8	6.52555	6.68759	1.26443e-07	2.89814e-06	5.53788	up
CORO7	6.34939	6.68685	1.26443e-07	2.89814e-06	5.53788	up
RFWD3	5.30834	10.7724	1.28342e-07	2.93499e-06	5.53239	up
LETM1	5.95079	7.16699	1.28475e-07	2.93499e-06	5.53239	up
CHCHD3	6.91863	6.67672	1.30228e-07	2.95553e-06	5.52936	up
SNRPA1	5.47882	8.77344	1.31735e-07	2.98483e-06	5.52508	up
AURKA	7.20217	6.33765	1.34507e-07	3.03771e-06	5.51745	up
MYH10	5.75731	7.91103	1.3475e-07	3.03824e-06	5.51738	up
ZNF473	8.35955	5.87539	1.3606e-07	3.05783e-06	5.51459	up
COX6C	5.29876	10.3055	1.37701e-07	3.08467e-06	5.51079	up
PEPD	7.68136	5.8582	1.43252e-07	3.20384e-06	5.49433	up
BTG3	7.73635	6.31212	1.50578e-07	3.34758e-06	5.47527	up
TRIM7	7.56403	6.30976	1.50578e-07	3.34758e-06	5.47527	up
EHD1	6.71305	6.31919	1.50578e-07	3.34758e-06	5.47527	up
PAGR1	8.17191	5.84383	1.50888e-07	3.34758e-06	5.47527	up
COPS3	6.1417	6.90673	1.51218e-07	3.34954e-06	5.47501	up
SMAD7	7.56469	6.30237	1.56422e-07	3.44277e-06	5.46309	up
NDRG1	7.5362	6.30482	1.56422e-07	3.44277e-06	5.46309	up
MAPKAPK5	7.22132	6.30354	1.56422e-07	3.44277e-06	5.46309	up
CEP85	5.72947	7.47368	1.57255e-07	3.45561e-06	5.46147	up
LUC7L3	5.35707	8.9546	1.66772e-07	3.64163e-06	5.4387	up
GABARAPL2	5.66329	7.72666	1.7555e-07	3.81631e-06	5.41836	up
L3HYPDH	8.85652	5.8044	1.76792e-07	3.83623e-06	5.4161	up
ADD1	5.65412	7.42515	1.93855e-07	4.18026e-06	5.3788	up
C8orf76	7.43573	5.78347	1.96936e-07	4.2401e-06	5.37262	up
TP53RK	7.574	6.24872	1.97557e-07	4.24685e-06	5.37193	up
RBM15B	5.26328	9.58907	2.03285e-07	4.35747e-06	5.36077	up
SAMM50	6.79889	6.5675	2.06283e-07	4.40706e-06	5.35585	up
GADD45GIP1	5.17527	10.5931	2.23021e-07	4.7427e-06	5.32397	up
CFAP298	5.59126	7.5289	2.32273e-07	4.90375e-06	5.30947	up
HMGB3	7.9063	5.74331	2.32365e-07	4.90375e-06	5.30947	up
CACNB2	7.32346	6.19384	2.41646e-07	5.08411e-06	5.29379	up
CRY2	8.54895	5.72413	2.45781e-07	5.14765e-06	5.28839	up
GINS1	7.54776	5.74031	2.45781e-07	5.14765e-06	5.28839	up
RNASEH2B	6.57729	6.19611	2.51779e-07	5.2653e-06	5.27858	up
NAA11	8.20061	5.71516	2.60104e-07	5.42301e-06	5.26576	up
HM13	8.14345	5.71706	2.60104e-07	5.42301e-06	5.26576	up
ENSA	5.1826	9.65969	2.61502e-07	5.43018e-06	5.26519	up
BRD7	6.00654	6.99147	2.63354e-07	5.44159e-06	5.26427	up
AK3	5.22816	9.17749	2.71926e-07	5.61035e-06	5.25101	up
CD53	7.41849	6.16206	2.73563e-07	5.62735e-06	5.2497	up
PRPF39	6.88389	6.16902	2.73563e-07	5.62735e-06	5.2497	up
GET1	7.93149	5.70303	2.75404e-07	5.65682e-06	5.24743	up
DNASE2	5.535	7.48548	2.79184e-07	5.72597e-06	5.24215	up
PSME2	5.29687	8.38434	2.84663e-07	5.82109e-06	5.235	up
CYCS	5.06198	12.5605	2.96125e-07	6.04027e-06	5.21894	up
CEP162	5.74557	7.15716	2.96805e-07	6.04027e-06	5.21894	up
CILK1	7.61528	6.14178	2.97563e-07	6.04027e-06	5.21894	up
PRKDC	5.79951	7.14814	3.03199e-07	6.14565e-06	5.21143	up
KLHL23	5.34797	8.36651	3.06347e-07	6.20039e-06	5.20758	up
ZNF791	6.43977	6.12561	3.38299e-07	6.78755e-06	5.16829	up
TWSG1	7.51523	5.64745	3.48017e-07	6.97242e-06	5.15662	up
DNM1L	6.04455	6.70384	3.49401e-07	6.99005e-06	5.15552	up
GOLGA4	5.46788	7.68536	3.50351e-07	6.99893e-06	5.15497	up
NEU3	6.91453	6.11055	3.5329e-07	7.02722e-06	5.15322	up
DHCR24	6.09335	6.43662	3.63226e-07	7.2145e-06	5.14179	up
CORO1B	6.07434	6.68791	3.81287e-07	7.53002e-06	5.1232	up
RBM25	5.3439	8.06074	3.99533e-07	7.87912e-06	5.10352	up
MAPK3	5.44356	7.39681	4.02962e-07	7.927e-06	5.10089	up
FIP1L1	7.21094	6.06927	4.03107e-07	7.927e-06	5.10089	up
HS2ST1	5.55095	7.0754	4.21213e-07	8.24169e-06	5.08398	up
TMEM256	5.79369	6.66302	4.29201e-07	8.37173e-06	5.07718	up
MRPL2	7.19615	6.05396	4.40854e-07	8.58395e-06	5.06631	up
RNASE1	9.11766	5.58822	4.43797e-07	8.61701e-06	5.06464	up
CYFIP1	7.62349	5.59735	4.43797e-07	8.61701e-06	5.06464	up
RBCK1	5.91412	6.86273	4.54658e-07	8.81553e-06	5.05475	up
AP2B1	6.14584	6.64306	4.55759e-07	8.82451e-06	5.05431	up
NIBAN1	6.73536	6.04817	4.61257e-07	8.90606e-06	5.05031	up
ELOC	5.26313	8.18389	4.77136e-07	9.19983e-06	5.03622	up
ATP1B3	6.91009	6.03488	4.82764e-07	9.2877e-06	5.03209	up
NDUFAF2	6.06325	6.3685	4.83036e-07	9.2877e-06	5.03209	up
APOL1	5.47146	7.34662	4.92755e-07	9.46144e-06	5.02404	up
GEMIN5	5.19029	8.09582	4.95037e-07	9.4921e-06	5.02264	up
EBNA1BP2	5.31107	7.70654	5.15705e-07	9.84748e-06	5.00668	up
ACTG1	5.00445	9.55353	5.30117e-07	1.00533e-05	4.99769	up
PWWP2A	5.64926	6.82774	5.32259e-07	1.00802e-05	4.99653	up
MRPL12	6.34393	6.33979	5.39385e-07	1.02012e-05	4.99135	up
ENTR1	5.46142	7.32795	5.41118e-07	1.022e-05	4.99055	up
DDIAS	5.85855	6.8209	5.46637e-07	1.0283e-05	4.98788	up
TRIM41	7.03263	6.00284	5.54613e-07	1.04039e-05	4.9828	up
DENND10	7.14911	5.53781	5.71537e-07	1.06636e-05	4.9721	up
ERGIC1	5.27561	7.6745	5.88487e-07	1.09209e-05	4.96174	up
CREB1	5.84075	6.79641	5.9255e-07	1.09816e-05	4.95933	up
ANPEP	5.83325	6.79097	6.08837e-07	1.1227e-05	4.94974	up
SELENOS	8.10729	5.51063	6.09843e-07	1.1227e-05	4.94974	up
DGCR8	7.34658	5.51608	6.09843e-07	1.1227e-05	4.94974	up
ATAD3A	5.45235	7.14435	6.22202e-07	1.14255e-05	4.94213	up
IFRD1	5.06273	8.79746	6.22278e-07	1.14255e-05	4.94213	up
BRAF	5.38091	7.42449	6.25165e-07	1.14633e-05	4.94069	up
HDHD5	8.65122	5.49578	6.51161e-07	1.18927e-05	4.92472	up
RRM2B	7.8813	5.49687	6.51161e-07	1.18927e-05	4.92472	up
CYB5R1	5.99462	6.54505	6.83285e-07	1.24466e-05	4.90495	up
MID1IP1	5.56444	7.11751	6.92988e-07	1.26067e-05	4.8994	up
COG3	8.0525	5.47795	6.95761e-07	1.2624e-05	4.8988	up
RAC3	7.9542	5.48321	6.95761e-07	1.2624e-05	4.8988	up
ABO	7.50301	5.93971	7.03858e-07	1.27209e-05	4.89548	up
PFKP	6.43196	5.9495	7.03858e-07	1.27209e-05	4.89548	up
NMU	5.60431	6.75627	7.18212e-07	1.29634e-05	4.88728	up
SCAMP3	5.08645	8.36389	7.41307e-07	1.33455e-05	4.87467	up
ZBTB41	8.47069	5.45724	7.43944e-07	1.33582e-05	4.87425	up
TTLL12	6.00276	6.51973	7.53105e-07	1.35052e-05	4.8695	up
FBXO28	5.81463	6.25097	7.9073e-07	1.41432e-05	4.84945	up
METTL15	5.30935	7.48574	8.07453e-07	1.44237e-05	4.84092	up
RSL24D1	5.21786	7.59766	8.22629e-07	1.46197e-05	4.83506	up
CDK2	4.98494	8.4551	8.48622e-07	1.50619e-05	4.82212	up
ARAF	7.53631	5.4359	8.52417e-07	1.50713e-05	4.82185	up
STXBP2	7.38583	5.43974	8.52417e-07	1.50713e-05	4.82185	up
USP6NL	6.80712	5.89512	8.57468e-07	1.5122e-05	4.82039	up
ZDHHC9	5.4327	6.8976	8.82508e-07	1.55044e-05	4.80955	up
IGF2BP2	5.39506	6.89716	8.82508e-07	1.55044e-05	4.80955	up
CLEC16A	7.24925	5.87224	9.01739e-07	1.57622e-05	4.80238	up
NOP53	4.98368	8.43425	9.25797e-07	1.60812e-05	4.79368	up
DDX24	5.71381	6.6879	9.2803e-07	1.60998e-05	4.79318	up
ZBED5	5.3915	6.87806	9.52616e-07	1.64644e-05	4.78345	up
NUP205	5.08125	7.92351	1.01417e-06	1.75064e-05	4.7568	up
NRIP3	6.79009	5.83908	1.05135e-06	1.80607e-05	4.74327	up
PPCS	8.36395	5.37964	1.0515e-06	1.80607e-05	4.74327	up
MAD2L2	7.10873	5.38386	1.0515e-06	1.80607e-05	4.74327	up
TRUB2	5.23424	7.16274	1.08728e-06	1.86522e-05	4.72927	up
NOL8	5.17316	7.52622	1.09724e-06	1.87764e-05	4.72639	up
IRGQ	6.17058	5.83166	1.10748e-06	1.8905e-05	4.72342	up
CWC22	4.99903	8.19487	1.13343e-06	1.93004e-05	4.71443	up
PHGDH	5.02742	8.04735	1.16091e-06	1.9744e-05	4.70457	up
C16orf72	6.2593	6.14321	1.18845e-06	2.01629e-05	4.69545	up
ZNRF1	6.18415	5.81428	1.23052e-06	2.08002e-05	4.68193	up
HNRNPA1P48	5.9994	6.12885	1.2936e-06	2.17601e-05	4.66234	up
UBE2D2	4.87947	8.35132	1.31577e-06	2.20334e-05	4.65692	up
PTTG1IP	4.76104	9.53302	1.31621e-06	2.20334e-05	4.65692	up
SLC27A2	5.55063	6.38442	1.3476e-06	2.25206e-05	4.64742	up
RASSF7	7.38448	5.31289	1.40708e-06	2.32884e-05	4.63286	up
STIP1	4.87323	8.39015	1.42312e-06	2.34823e-05	4.62926	up
MRPL32	6.85572	5.76625	1.44609e-06	2.3833e-05	4.62282	up
ATMIN	5.63232	6.58216	1.45831e-06	2.40058e-05	4.61968	up
ATF4	4.66435	12.789	1.4738e-06	2.42319e-05	4.61561	up
ATP6V0B	5.44133	6.57552	1.50471e-06	2.46232e-05	4.60865	up
POGLUT2	7.08782	5.29755	1.51666e-06	2.47894e-05	4.60573	up
GOLM2	7.21781	5.75316	1.52747e-06	2.49367e-05	4.60316	up
CHD7	6.29486	6.08063	1.53803e-06	2.49912e-05	4.60221	up
ADD2	5.93852	6.08903	1.53803e-06	2.49912e-05	4.60221	up
SCD	4.86728	8.30286	1.60353e-06	2.6025e-05	4.58461	up
CAST	5.6656	6.32727	1.67755e-06	2.70991e-05	4.56704	up
PCM1	5.31102	6.90747	1.68047e-06	2.71148e-05	4.56679	up
ELP4	4.88358	8.03332	1.68595e-06	2.71714e-05	4.56589	up
SIRT1	5.9903	5.73564	1.70672e-06	2.74357e-05	4.56168	up
ECHDC2	5.49288	6.54725	1.70829e-06	2.74357e-05	4.56168	up
NUCB1	5.3039	6.54256	1.76406e-06	2.82469e-05	4.54903	up
ZNF268	7.95623	5.25958	1.76696e-06	2.82469e-05	4.54903	up
EPHB6	7.30126	5.70057	1.80543e-06	2.87953e-05	4.54068	up
ATAD2	6.29802	5.71618	1.80543e-06	2.87953e-05	4.54068	up
FNTA	4.74268	8.769	1.82385e-06	2.90558e-05	4.53677	up
KIF13A	4.81856	8.32723	1.84161e-06	2.92713e-05	4.53356	up
ZC3H18	5.28412	6.87272	1.90703e-06	3.02417e-05	4.51939	up
SLC18B1	6.53464	5.70343	1.91082e-06	3.02671e-05	4.51903	up
URB2	6.09312	6.03231	1.92284e-06	3.0388e-05	4.5173	up
MAP4	5.17872	6.70633	1.98384e-06	3.12805e-05	4.50473	up
ARIH2	5.12668	6.86001	2.05995e-06	3.23623e-05	4.48996	up
CTH	7.72335	5.21952	2.06647e-06	3.23623e-05	4.48996	up
ISOC2	7.4002	5.21675	2.06647e-06	3.23623e-05	4.48996	up
POMGNT2	5.49595	6.49725	2.0767e-06	3.24858e-05	4.48831	up
FLVCR1	5.96888	5.67439	2.14378e-06	3.33467e-05	4.47695	up
AEN	5.93144	5.68471	2.14378e-06	3.33467e-05	4.47695	up
FXR1	4.94738	7.25289	2.15881e-06	3.35428e-05	4.4744	up
AAGAB	7.22387	5.652	2.27253e-06	3.51127e-05	4.45454	up
PATL1	5.06099	6.97501	2.32863e-06	3.58594e-05	4.4454	up
PPP2R2A	5.65774	6.24151	2.36534e-06	3.62729e-05	4.44042	up
APC	5.35923	6.25478	2.36534e-06	3.62729e-05	4.44042	up
GTF2E2	4.77693	7.95048	2.37723e-06	3.64053e-05	4.43883	up
ZFHX2	6.00782	5.64415	2.41034e-06	3.67902e-05	4.43427	up
ACTB	4.60949	9.66971	2.42004e-06	3.68338e-05	4.43375	up
C9orf116	6.19768	5.96801	2.42389e-06	3.68338e-05	4.43375	up
WDR36	6.02165	5.97583	2.42389e-06	3.68338e-05	4.43375	up
EHBP1L1	8.17023	5.18076	2.4265e-06	3.68338e-05	4.43375	up
SEC11A	4.8758	7.62838	2.44035e-06	3.70036e-05	4.43176	up
SLC22A23	7.16887	5.16188	2.63354e-06	3.97154e-05	4.40104	up
TRIAP1	4.82733	7.52043	2.63664e-06	3.97189e-05	4.401	up
CS	5.26522	6.62754	2.66482e-06	4.00997e-05	4.39686	up
HMMR	4.63596	8.63236	2.70938e-06	4.0726e-05	4.39013	up
NDUFB8	5.45349	6.43533	2.72107e-06	4.08131e-05	4.3892	up
PSMD11	4.90421	7.19658	2.74776e-06	4.11688e-05	4.38543	up
PALM	5.18096	6.78817	2.75635e-06	4.12528e-05	4.38455	up
DHRS3	6.1302	5.59657	2.88574e-06	4.31177e-05	4.36534	up
DNAJC4	8.15779	5.11631	3.11235e-06	4.62807e-05	4.3346	up
MYL4	5.68075	6.17425	3.13252e-06	4.65307e-05	4.33226	up
SNRPF	6.23053	5.57481	3.26329e-06	4.82796e-05	4.31624	up
SNRNP35	7.63217	5.08327	3.38925e-06	4.98627e-05	4.30222	up
HSDL1	6.76406	5.0892	3.38925e-06	4.98627e-05	4.30222	up
PGRMC1	4.95626	6.73567	3.43684e-06	5.05091e-05	4.29663	up
CCT4	7.05021	5.54829	3.4734e-06	5.08843e-05	4.29342	up
MSX1	6.03014	5.56372	3.4734e-06	5.08843e-05	4.29342	up
YBX3	5.15235	6.37793	3.48145e-06	5.09485e-05	4.29287	up
ATG3	4.65161	7.99567	3.49038e-06	5.10251e-05	4.29222	up
TRIM13	5.67411	6.14167	3.54734e-06	5.18032e-05	4.28564	up
FOXN3	6.77043	5.53564	3.69935e-06	5.38526e-05	4.26879	up
HDAC4	6.43371	5.53142	3.69935e-06	5.38526e-05	4.26879	up
PRPSAP2	5.34996	6.35844	3.74221e-06	5.44193e-05	4.26425	up
HLCS	4.82204	7.11791	3.76596e-06	5.47071e-05	4.26196	up
CTNNBL1	4.57286	8.63533	3.78799e-06	5.49695e-05	4.25988	up
DSG2	6.28079	5.52208	3.94253e-06	5.70925e-05	4.24342	up
MYC	5.36166	6.12083	4.02724e-06	5.82274e-05	4.23487	up
MAGEA3	6.96476	5.06157	4.03352e-06	5.82274e-05	4.23487	up
MECP2	4.64385	7.93755	4.38536e-06	6.28361e-05	4.20179	up
NSUN4	5.57514	5.83832	4.38774e-06	6.28361e-05	4.20179	up
C11orf68	5.42019	6.09189	4.38909e-06	6.28361e-05	4.20179	up
DEK	4.42274	10.405	4.49477e-06	6.42163e-05	4.19235	up
GLUD1	5.54206	6.08689	4.58408e-06	6.51853e-05	4.18585	up
SLC25A46	5.25547	6.08956	4.58408e-06	6.51853e-05	4.18585	up
HMBOX1	4.5154	8.4505	4.7837e-06	6.77846e-05	4.16887	up
DCAF6	7.44074	4.99664	4.82427e-06	6.82895e-05	4.16565	up
SH3GLB1	5.78726	5.8028	4.87164e-06	6.88896e-05	4.16185	up
DYNLT2B	4.60442	7.84175	4.9947e-06	7.05578e-05	4.15146	up
ADM2	5.42945	6.06935	5.00501e-06	7.06314e-05	4.151	up
DDX5	4.5099	8.52485	5.02994e-06	7.09108e-05	4.14929	up
TMEM150A	5.05186	6.28959	5.03902e-06	7.09666e-05	4.14895	up
NAAA	6.71355	5.45574	5.12008e-06	7.18889e-05	4.14334	up
KIAA1958	5.87019	5.46895	5.12008e-06	7.18889e-05	4.14334	up
CETN2	4.8669	6.78314	5.24896e-06	7.34007e-05	4.1343	up
ATG4A	7.13063	4.97382	5.28636e-06	7.36262e-05	4.13297	up
FEM1B	4.49155	8.23716	5.31259e-06	7.3907e-05	4.13131	up
KLHL42	6.64156	5.44591	5.47532e-06	7.59808e-05	4.1193	up
STAT3	4.45617	8.49823	5.64437e-06	7.81627e-05	4.107	up
CHURC1	5.01595	6.61387	5.64596e-06	7.81627e-05	4.107	up
OAF	5.15031	6.44086	5.75968e-06	7.94985e-05	4.09964	up
NUP210	4.56006	7.87249	5.77421e-06	7.96197e-05	4.09898	up
ATP6AP1	5.71963	5.43299	5.85945e-06	8.05544e-05	4.09391	up
ZC3H8	4.80094	6.88625	5.87584e-06	8.06995e-05	4.09313	up
RAP1B	6.39183	5.4059	6.2752e-06	8.5759e-05	4.06672	up
TTC32	5.71329	5.42039	6.2752e-06	8.5759e-05	4.06672	up
NAT14	5.38498	5.74451	6.37821e-06	8.68239e-05	4.06136	up
RRAGA	4.53991	7.48059	6.49555e-06	8.83343e-05	4.05387	up
UBN2	4.74149	6.72636	6.73279e-06	9.12022e-05	4.03999	up
SUDS3	5.85116	5.70461	7.1278e-06	9.60831e-05	4.01735	up
ADGRL1	4.56722	7.18139	7.2127e-06	9.67715e-05	4.01425	up
TTYH3	6.82553	5.36291	7.21383e-06	9.67715e-05	4.01425	up
BRIX1	5.73023	5.37607	7.21383e-06	9.67715e-05	4.01425	up
TBL1XR1	5.68353	5.3851	7.21383e-06	9.67715e-05	4.01425	up
PLK1	4.68921	6.95263	7.4515e-06	9.98631e-05	4.00059	up
DBN1	5.17986	6.18894	7.46463e-06	9.98856e-05	4.0005	up
UPF3B	4.94241	6.54693	7.46761e-06	9.98856e-05	4.0005	up
EMG1	5.02229	6.37469	7.61725e-06	0.000101789	3.9923	up
MMADHC	4.31787	9.51712	7.63388e-06	0.000101913	3.99177	up
ARAP3	7.65375	4.87976	7.72941e-06	0.000102587	3.98891	up
GLIS2	6.81998	4.88219	7.72941e-06	0.000102587	3.98891	up
DUS4L-BCAP29	6.63545	5.35242	7.74369e-06	0.000102587	3.98891	up
MRPS12	6.19986	5.35186	7.74369e-06	0.000102587	3.98891	up
GDF11	5.92165	5.36057	7.74369e-06	0.000102587	3.98891	up
SIAH1	5.67353	5.36264	7.74369e-06	0.000102587	3.98891	up
MKS1	4.89425	6.53111	7.96014e-06	0.000105053	3.97859	up
TXNDC9	4.84164	6.67988	7.99352e-06	0.000105292	3.9776	up
RPUSD4	4.2901	9.83583	8.07308e-06	0.000106239	3.97371	up
OGDH	5.39038	5.94302	8.30588e-06	0.000108652	3.96396	up
CD69	6.48635	5.32729	8.31923e-06	0.000108652	3.96396	up
SOCS7	5.6414	5.34274	8.31923e-06	0.000108652	3.96396	up
C6orf120	5.67547	5.67129	8.45252e-06	0.000110289	3.95747	up
ZNF830	7.8471	4.87234	8.53121e-06	0.000111106	3.95426	up
IFT74	5.79979	5.32841	8.94498e-06	0.000115841	3.93614	up
OCIAD1	5.07353	5.91737	9.14884e-06	0.00011826	3.92716	up
COQ5	4.84611	6.14289	9.17338e-06	0.000118422	3.92657	up
HNRNPA2B1	4.61335	7.11103	9.48115e-06	0.000122048	3.91347	up
CHCHD7	5.69587	5.63391	9.49475e-06	0.000122048	3.91347	up
SPHK1	5.41871	5.64143	9.49475e-06	0.000122048	3.91347	up
UBE2K	4.23236	9.90166	9.52254e-06	0.000122291	3.9126	up
TRMT2A	6.26173	5.30268	9.62597e-06	0.000122709	3.91112	up
SUPT6H	5.93951	5.30294	9.62597e-06	0.000122709	3.91112	up
PNISR	5.69224	5.30368	9.62597e-06	0.000122709	3.91112	up
ECD	5.65512	5.31926	9.62597e-06	0.000122709	3.91112	up
TMEM43	4.65784	6.75852	9.93174e-06	0.000126374	3.89834	up
DCAF10	4.3126	8.44275	9.94874e-06	0.000126474	3.898	up
GSE1	4.92877	6.11618	9.98111e-06	0.000126653	3.89738	up
GOLPH3	4.37803	7.7939	1.04104e-05	0.000131498	3.88108	up
BDH2	5.79306	5.26759	1.11768e-05	0.000140665	3.85181	up
PDIA3	5.80606	5.59516	1.13509e-05	0.000142339	3.84668	up
MAPK1	4.35235	7.63618	1.17207e-05	0.000146542	3.83404	up
EI24	4.45994	7.15823	1.17236e-05	0.000146542	3.83404	up
RCN2	4.71113	6.43133	1.18459e-05	0.000147876	3.8301	up
CCDC51	6.13624	5.2544	1.206e-05	0.000150277	3.82311	up
KIF4A	4.92809	6.06143	1.23886e-05	0.000154095	3.81221	up
NUDT16	7.72279	4.76785	1.28701e-05	0.000159226	3.79799	up
C5orf15	6.81736	4.77397	1.28701e-05	0.000159226	3.79799	up
GLB1	4.63334	6.41345	1.3137e-05	0.000162094	3.79023	up
TLN1	4.6297	6.40904	1.3137e-05	0.000162094	3.79023	up
MAGEF1	4.90872	6.04739	1.35358e-05	0.000166865	3.77763	up
ZNF644	4.88366	5.82393	1.36798e-05	0.000168491	3.77342	up
DNA2	4.71092	6.54346	1.37866e-05	0.000169654	3.77043	up
PEX6	6.1185	5.21292	1.40809e-05	0.000172509	3.76319	up
CPVL	5.65215	5.21787	1.40809e-05	0.000172509	3.76319	up
GYG2	7.38129	4.72399	1.4326e-05	0.000174743	3.7576	up
TTPAL	4.65319	6.66982	1.43263e-05	0.000174743	3.7576	up
PFDN2	5.51795	5.53223	1.45209e-05	0.00017665	3.75289	up
TENT5A	5.13192	5.54223	1.45209e-05	0.00017665	3.75289	up
PPP3CA	4.39206	7.28069	1.47846e-05	0.0001797	3.74545	up
DNAJC16	4.62929	6.6549	1.51866e-05	0.000183986	3.73522	up
MANEA	6.73597	5.17222	1.52372e-05	0.00018407	3.73502	up
BMI1	5.97788	5.1864	1.52372e-05	0.00018407	3.73502	up
OFD1	5.07045	5.52469	1.54669e-05	0.000186682	3.7289	up
TMEM50A	4.87286	6.01283	1.54958e-05	0.000186868	3.72847	up
GOLGA3	4.35467	7.42675	1.55427e-05	0.00018727	3.72753	up
SPTSSA	4.69487	6.2066	1.5627e-05	0.000188121	3.72556	up
CSAG1	4.37621	7.26618	1.56609e-05	0.000188366	3.725	up
IRF2BP2	4.24227	7.91315	1.63625e-05	0.000196464	3.70672	up
SMPD4	4.19556	8.24012	1.63915e-05	0.000196586	3.70645	up
NOLC1	4.21885	8.01269	1.64011e-05	0.000196586	3.70645	up
FAHD1	5.95578	5.17389	1.65052e-05	0.000197491	3.70445	up
MRPL14	4.11442	9.24539	1.68875e-05	0.000201667	3.69537	up
MYCBP2	4.96396	5.77027	1.68978e-05	0.000201667	3.69537	up
PCGF5	5.58993	5.48241	1.7582e-05	0.000209471	3.67888	up
SDHA	4.62595	6.16924	1.76438e-05	0.000210026	3.67773	up
ARNTL	8.3485	4.6696	1.78517e-05	0.000211256	3.67519	up
FMNL3	7.50735	4.68671	1.78517e-05	0.000211256	3.67519	up
COBL	6.74234	4.6855	1.78517e-05	0.000211256	3.67519	up
GXYLT1	6.57755	5.14799	1.78971e-05	0.000211406	3.67488	up
TSC1	5.73512	5.1525	1.78971e-05	0.000211406	3.67488	up
MFSD6	4.25984	7.65211	1.85387e-05	0.000218798	3.65996	up
RANBP1	4.84183	5.74118	1.88318e-05	0.000221879	3.65388	up
VPS26B	4.25506	7.44763	1.92477e-05	0.000226201	3.6455	up
CD81	4.69563	6.14153	1.99686e-05	0.000232784	3.63305	up
NPHP4	7.76224	4.65624	1.9987e-05	0.000232784	3.63305	up
ENAH	7.55552	4.63685	1.9987e-05	0.000232784	3.63305	up
MYO3B	7.00101	4.65366	1.9987e-05	0.000232784	3.63305	up
BRWD3	6.88575	4.64207	1.9987e-05	0.000232784	3.63305	up
ZNF529	6.80695	4.64366	1.9987e-05	0.000232784	3.63305	up
POLRMT	6.77707	4.6514	1.9987e-05	0.000232784	3.63305	up
MT-CO1	4.43576	6.71688	1.99928e-05	0.000232784	3.63305	up
PDS5A	4.98267	5.94141	2.04936e-05	0.000238215	3.62303	up
C2orf88	4.26563	7.11291	2.10864e-05	0.000244159	3.61233	up
C18orf21	5.60838	5.11086	2.11108e-05	0.000244159	3.61233	up
CREM	5.41423	5.12286	2.11108e-05	0.000244159	3.61233	up
SEMA6B	8.34874	4.61937	2.24245e-05	0.00025763	3.589	up
PLD6	6.98668	4.62067	2.24245e-05	0.00025763	3.589	up
COG7	4.40758	6.43436	2.25819e-05	0.000259223	3.58633	up
JAGN1	5.20917	5.42046	2.29051e-05	0.000262717	3.58051	up
TIMM10B	6.13685	5.07871	2.29661e-05	0.00026298	3.58008	up
RAB5B	4.095	8.00805	2.48229e-05	0.000283773	3.54703	up
DYNLRB1	5.72733	5.05869	2.50132e-05	0.000284772	3.5455	up
WIPF2	5.43301	5.07367	2.50132e-05	0.000284772	3.5455	up
SMIM7	5.25812	5.38606	2.62564e-05	0.000297458	3.52657	up
TEAD3	5.10139	5.39351	2.62564e-05	0.000297458	3.52657	up
CNTROB	4.93846	5.66304	2.63733e-05	0.000298538	3.525	up
RARS1	4.74759	6.05774	2.69194e-05	0.000304471	3.51645	up
IGSF8	6.5644	5.02421	2.7275e-05	0.000307738	3.51182	up
BCAS2	6.0321	5.04941	2.7275e-05	0.000307738	3.51182	up
PSMD5	4.57589	5.8746	2.74591e-05	0.000309564	3.50925	up
COA4	4.70682	6.04687	2.81262e-05	0.000316311	3.49989	up
ATP5F1A	4.19665	7.2781	2.82568e-05	0.000317523	3.49823	up
ZNF354B	6.34282	4.55214	2.84133e-05	0.000318247	3.49724	up
XPO1	4.33615	6.36681	2.88299e-05	0.000322652	3.49127	up
EIF4H	4.59155	5.86128	2.88704e-05	0.000322845	3.49101	up
SPART	4.26342	6.93814	2.93154e-05	0.000327276	3.48509	up
WASL	4.46293	6.20956	2.97011e-05	0.000331064	3.48009	up
ABHD17B	6.57143	5.00005	2.97774e-05	0.000331381	3.47967	up
PIAS1	6.2543	5.00696	2.97774e-05	0.000331381	3.47967	up
QKI	5.35355	5.34968	3.01897e-05	0.000335162	3.47475	up
TAF11	4.47518	6.03897	3.07331e-05	0.000340921	3.46735	up
ANXA4	4.39032	6.34783	3.09689e-05	0.000343262	3.46437	up
NBN	5.09813	5.60854	3.14307e-05	0.000347823	3.45864	up
RPL38	3.96963	8.8894	3.20073e-05	0.000353921	3.45109	up
NSFL1C	6.00724	4.99985	3.25499e-05	0.00035849	3.44552	up
RNF11	5.79239	5.00919	3.25499e-05	0.00035849	3.44552	up
FAM220A	5.36585	5.017	3.25499e-05	0.00035849	3.44552	up
SMIM14	4.42626	6.46615	3.30851e-05	0.000364094	3.43879	up
PRELID2	5.05096	5.5924	3.33605e-05	0.000366833	3.43553	up
COQ4	4.50898	6.01104	3.36243e-05	0.00036944	3.43246	up
ABITRAM	3.94427	8.72244	3.42643e-05	0.000375578	3.4253	up
KAT6A	4.31812	6.45472	3.53663e-05	0.000387044	3.41224	up
ABCC4	3.95027	8.60236	3.58316e-05	0.000391209	3.40759	up
MAK16	4.4017	6.15793	3.63196e-05	0.00039476	3.40367	up
PPFIBP1	5.438	5.29272	3.74458e-05	0.000404999	3.39255	up
NUDT4B	5.43034	5.3039	3.74458e-05	0.000404999	3.39255	up
PCNA	5.19826	5.29749	3.74458e-05	0.000404999	3.39255	up
ADAT2	5.61122	4.95047	3.90451e-05	0.000420327	3.37641	up
TGFB1	5.58299	4.9606	3.90451e-05	0.000420327	3.37641	up
TANGO6	4.46636	6.13325	3.94355e-05	0.000424199	3.37243	up
HERC4	5.21118	5.27607	4.03006e-05	0.000431494	3.36503	up
RWDD4	5.15997	5.28272	4.03006e-05	0.000431494	3.36503	up
CPNE3	5.01681	5.28811	4.03006e-05	0.000431494	3.36503	up
TRIM56	4.11667	7.18855	4.09845e-05	0.000438477	3.35805	up
TMEM260	4.52288	6.12899	4.1109e-05	0.00043894	3.3576	up
PNMA6A	7.9069	4.45533	4.12497e-05	0.00043894	3.3576	up
DESI2	7.13819	4.46632	4.12497e-05	0.00043894	3.3576	up
TF	6.83461	4.46875	4.12497e-05	0.00043894	3.3576	up
LASP1	6.40003	4.46968	4.12497e-05	0.00043894	3.3576	up
KCTD18	5.55084	4.92253	4.28502e-05	0.000453185	3.34372	up
NAV1	3.85958	9.07236	4.42349e-05	0.000467472	3.33024	up
OTUD3	4.39899	6.2538	4.4863e-05	0.000473386	3.32478	up
RAB5C	4.87712	5.52253	4.53357e-05	0.00047801	3.32056	up
MPP1	4.24177	6.61552	4.62314e-05	0.000486713	3.31273	up
ENO1	4.11872	6.6233	4.62314e-05	0.000486713	3.31273	up
OSTC	4.06527	7.15799	4.63095e-05	0.000487164	3.31232	up
SASS6	5.06119	5.25394	4.6803e-05	0.000491237	3.30871	up
ELAC1	7.47199	4.43489	4.69471e-05	0.000492003	3.30803	up
AP1AR	6.25958	4.89292	4.70921e-05	0.000492404	3.30768	up
SDF4	6.11548	4.88665	4.70921e-05	0.000492404	3.30768	up
WDR75	5.9714	4.89211	4.70921e-05	0.000492404	3.30768	up
NARS2	4.8987	5.49884	4.82927e-05	0.000503437	3.29806	up
PRMT2	4.81754	5.50816	4.82927e-05	0.000503437	3.29806	up
PSENEN	5.02056	5.2281	5.05063e-05	0.000525721	3.27924	up
KDELR2	4.88744	5.48749	5.14756e-05	0.000534204	3.27229	up
FAM98B	4.84048	5.49173	5.14756e-05	0.000534204	3.27229	up
UBE2A	4.55597	5.50349	5.14756e-05	0.000534204	3.27229	up
TTC26	4.60236	5.71207	5.15353e-05	0.000534423	3.27211	up
MAPK14	5.76003	4.87929	5.18287e-05	0.000534662	3.27192	up
REEP5	5.2708	4.88565	5.18287e-05	0.000534662	3.27192	up
AQP3	5.25066	4.88877	5.18287e-05	0.000534662	3.27192	up
YTHDF3	4.01995	7.1262	5.2453e-05	0.0005407	3.26704	up
SELENOI	6.55605	4.38912	5.35781e-05	0.000550248	3.25944	up
CUTC	6.10405	4.4217	5.35781e-05	0.000550248	3.25944	up
PARS2	5.95072	4.3994	5.35781e-05	0.000550248	3.25944	up
NMI	4.58804	5.69676	5.44725e-05	0.000558605	3.25289	up
RO60	5.38683	5.20891	5.45535e-05	0.000558609	3.25289	up
AXIN1	4.72673	5.21914	5.45535e-05	0.000558609	3.25289	up
NDUFB1	4.59143	5.47867	5.49042e-05	0.000561369	3.25075	up
TRAPPC2	4.32918	6.05163	5.54304e-05	0.000566331	3.24693	up
DGKA	6.0252	4.86288	5.71267e-05	0.000581944	3.23512	up
GMFG	5.62739	4.85888	5.71267e-05	0.000581944	3.23512	up
ANAPC7	4.20414	6.32669	5.75931e-05	0.000586264	3.23191	up
APH1A	4.73101	5.19996	5.89816e-05	0.000598638	3.22284	up
COX10	4.68649	5.20496	5.89816e-05	0.000598638	3.22284	up
GABPA	6.01248	4.3824	6.13206e-05	0.000621377	3.20664	up
SMIM30	6.03531	4.81317	6.30631e-05	0.00063633	3.19632	up
CXorf38	5.74278	4.83583	6.30631e-05	0.00063633	3.19632	up
TENT2	5.51666	4.8229	6.30631e-05	0.00063633	3.19632	up
EXOSC10	5.35472	5.16915	6.38319e-05	0.000642216	3.19232	up
CBX5	5.18398	5.16173	6.38319e-05	0.000642216	3.19232	up
SF3B6	4.81915	5.17706	6.38319e-05	0.000642216	3.19232	up
NUDT15	4.77866	5.4304	6.6894e-05	0.00067156	3.17292	up
IMMT	4.53822	5.63544	6.83356e-05	0.000685535	3.16397	up
PDHB	4.88037	5.15581	6.91507e-05	0.000692707	3.15945	up
NOL10	4.83178	5.15109	6.91507e-05	0.000692707	3.15945	up
SREK1IP1	4.06654	6.28701	6.92105e-05	0.000692806	3.15939	up
SMIM1	6.13041	4.78534	6.97268e-05	0.000694458	3.15835	up
TDP1	6.02101	4.7995	6.97268e-05	0.000694458	3.15835	up
TRUB1	5.54413	4.81117	6.97268e-05	0.000694458	3.15835	up
C17orf75	5.43676	4.80563	6.97268e-05	0.000694458	3.15835	up
ZNF383	5.08307	4.82213	6.97268e-05	0.000694458	3.15835	up
TMEM143	7.86693	4.33041	7.03917e-05	0.000696073	3.15735	up
ZNF594	7.82719	4.31663	7.03917e-05	0.000696073	3.15735	up
GLIPR2	7.11828	4.33709	7.03917e-05	0.000696073	3.15735	up
SLC25A23	7.09316	4.31297	7.03917e-05	0.000696073	3.15735	up
SLC27A4	6.52309	4.32804	7.03917e-05	0.000696073	3.15735	up
FLNC	6.30698	4.32866	7.03917e-05	0.000696073	3.15735	up
PIN1	5.94516	4.34879	7.03917e-05	0.000696073	3.15735	up
CDC40	3.85553	7.55436	7.10176e-05	0.000701761	3.15381	up
RSBN1L	3.73072	8.60895	7.48863e-05	0.000737331	3.13234	up
FAM135A	5.2045	5.11728	7.49901e-05	0.000737331	3.13234	up
ABCE1	4.57214	5.38631	7.65793e-05	0.000750824	3.12446	up
CMIP	4.42185	5.40578	7.65793e-05	0.000750824	3.12446	up
QSER1	4.41038	5.39949	7.65793e-05	0.000750824	3.12446	up
B3GNT2	5.55174	4.78005	7.72208e-05	0.000755509	3.12176	up
RB1CC1	4.31986	5.79772	8.04927e-05	0.000786964	3.10405	up
SLC13A3	6.23849	4.30198	8.10571e-05	0.000791364	3.10162	up
VPS36	6.10833	4.28586	8.10571e-05	0.000791364	3.10162	up
MTA2	4.08378	6.10694	8.17823e-05	0.000797882	3.09806	up
GOT1	3.91913	7.01447	8.28005e-05	0.000806679	3.0933	up
BPGM	4.0277	6.47751	8.35737e-05	0.000813639	3.08957	up
FAM241A	3.95411	6.57634	8.47537e-05	0.000824547	3.08378	up
SUGT1	3.94041	6.84895	8.51988e-05	0.000827714	3.08212	up
TMEM214	5.80397	4.75614	8.5665e-05	0.000829914	3.08097	up
WDR5	5.07107	4.76931	8.5665e-05	0.000829914	3.08097	up
PTBP3	4.17176	6.22347	8.69192e-05	0.000841476	3.07496	up
ST6GALNAC1	4.89039	5.07809	8.84734e-05	0.000855325	3.06787	up
DLK1	4.39814	5.76556	8.93968e-05	0.000863649	3.06366	up
RPL9	3.60841	12.5005	9.13084e-05	0.000880217	3.05541	up
SLC25A37	4.25702	5.9217	9.14297e-05	0.000880217	3.05541	up
CLSPN	4.22165	5.93517	9.14297e-05	0.000880217	3.05541	up
E2F6	4.43159	5.57629	9.18225e-05	0.000883385	3.05385	up
GCH1	6.49134	4.25104	9.36436e-05	0.000897164	3.04713	up
IFNGR1	6.21111	4.27089	9.36436e-05	0.000897164	3.04713	up
ENTPD4	6.02937	4.27385	9.36436e-05	0.000897164	3.04713	up
NUDT9	5.91526	4.25219	9.36436e-05	0.000897164	3.04713	up
GPX8	3.80842	7.2554	9.39144e-05	0.00089879	3.04634	up
AGPAT3	3.75837	7.76931	9.40793e-05	0.000899471	3.04601	up
NEDD8	5.26014	4.71836	9.51988e-05	0.000905795	3.04297	up
FBXO11	5.03342	4.74472	9.51988e-05	0.000905795	3.04297	up
GLRX5	4.92869	4.74505	9.51988e-05	0.000905795	3.04297	up
SCAMP2	4.18468	6.0672	9.69655e-05	0.000921339	3.03558	up
EEF1AKMT2	4.19058	5.75037	9.94627e-05	0.000943771	3.02513	up
PPM1L	5.27276	4.69966	0.000105985	0.000998813	3.00052	up
GNB2	4.9577	4.71954	0.000105985	0.000998813	3.00052	up
OSR2	7.54681	4.21968	0.000108555	0.00101887	2.99188	up
CUEDC2	6.82777	4.23027	0.000108555	0.00101887	2.99188	up
ZBTB37	6.00575	4.23368	0.000108555	0.00101887	2.99188	up
ELMOD2	5.8393	4.21939	0.000108555	0.00101887	2.99188	up
MYO6	3.75785	7.01755	0.000111173	0.00104203	2.98212	up
UBA52	3.81441	7.0779	0.000113007	0.00105708	2.97589	up
TIMM13	3.77501	7.0853	0.000113007	0.00105708	2.97589	up
TJP1	4.5533	5.03418	0.000114341	0.00106883	2.97109	up
DVL3	4.09869	6.15147	0.000114622	0.00107073	2.97032	up
USP9X	4.15119	5.86901	0.000116385	0.00108574	2.96428	up
RAD51C	4.32774	5.5126	0.000117521	0.00109486	2.96064	up
SH3BGRL2	6.11619	4.65269	0.000118214	0.00109689	2.95984	up
PPP1R8	6.05412	4.65159	0.000118214	0.00109689	2.95984	up
HAT1	5.89123	4.65841	0.000118214	0.00109689	2.95984	up
RBFOX2	3.67437	7.56766	0.000124612	0.0011547	2.93753	up
UQCC3	6.32562	4.19536	0.000126293	0.00116482	2.93374	up
PITPNC1	6.01944	4.17464	0.000126293	0.00116482	2.93374	up
TPRA1	5.86046	4.17098	0.000126293	0.00116482	2.93374	up
MTRR	5.7728	4.18327	0.000126293	0.00116482	2.93374	up
ZBTB25	5.95636	4.62655	0.000132109	0.00121442	2.91563	up
CTDP1	5.4141	4.63283	0.000132109	0.00121442	2.91563	up
OGFOD3	4.32021	5.4755	0.000133449	0.00122511	2.91182	up
KDM5A	4.18663	5.47593	0.000133449	0.00122511	2.91182	up
SPTBN2	3.90926	6.35632	0.000134375	0.0012328	2.90911	up
ICE1	3.66406	7.39855	0.000134651	0.001234	2.90868	up
RTL10	3.51342	10.7834	0.000134685	0.001234	2.90868	up
TRIB3	4.90523	4.97229	0.00013648	0.00124797	2.9038	up
ZNF425	4.81094	4.97991	0.00013648	0.00124797	2.9038	up
SPAST	3.62268	7.72081	0.000137078	0.00125261	2.90218	up
PSMD8	3.6155	8.0868	0.000138294	0.00126289	2.89863	up
TXN	4.33416	5.45987	0.000142344	0.00129902	2.88638	up
STAM2	5.73866	4.15852	0.000147483	0.00134032	2.87279	up
ZNF592	5.88423	4.60453	0.000147935	0.00134032	2.87279	up
CDC45	5.12129	4.61317	0.000147935	0.00134032	2.87279	up
GATA2	3.88055	6.22309	0.000148292	0.00134268	2.87203	up
LTBP1	4.94823	4.93549	0.000149393	0.00135176	2.8691	up
CAPZA2	3.7809	6.60871	0.000161082	0.00144995	2.83865	up
PARPBP	4.35265	5.41295	0.000162279	0.00145883	2.836	up
AP1S2	4.28663	5.42439	0.000162279	0.00145883	2.836	up
SCOC	4.8815	4.91668	0.000163744	0.00146913	2.83294	up
FAM120A	4.11194	5.60867	0.000164621	0.00147605	2.8309	up
SNU13	4.10011	5.77756	0.000165853	0.00148612	2.82794	up
TSTD3	5.86398	4.57935	0.000166	0.00148649	2.82784	up
FUOM	4.06394	5.92175	0.000166457	0.00148962	2.82693	up
RPS27A	3.43892	13.1109	0.000169637	0.00151611	2.81927	up
DPY19L4	4.23934	5.19435	0.000170538	0.00152317	2.81725	up
SAMHD1	5.79291	4.11836	0.000172911	0.00153871	2.81284	up
RPL18	3.45659	10.2833	0.000172944	0.00153871	2.81284	up
MED13	3.88284	6.17415	0.000173441	0.00154025	2.81241	up
YPEL5	4.24261	5.40774	0.000173451	0.00154025	2.81241	up
ODF2	4.23144	5.41685	0.000173451	0.00154025	2.81241	up
PTPN1	3.82943	6.38715	0.00017817	0.00157912	2.80158	up
CAPN15	3.73097	6.74568	0.000179192	0.001587	2.79942	up
ZNF507	3.85398	6.28131	0.000179288	0.001587	2.79942	up
DLST	4.4037	4.91643	0.000179717	0.00158978	2.79866	up
RPS2	3.46326	9.18094	0.000182954	0.00161572	2.79163	up
PIM3	3.95623	5.75757	0.000184208	0.00162328	2.78961	up
H1-2	3.4387	9.60227	0.000193322	0.00170035	2.76946	up
CEP152	4.89021	4.87066	0.000197524	0.001734	2.76095	up
HSD3B7	4.79387	4.87955	0.000197524	0.001734	2.76095	up
KDELR1	3.43923	9.33837	0.000198122	0.00173815	2.75991	up
MRPL18	4.11135	5.38521	0.000198579	0.00174106	2.75919	up
TNRC6A	3.83117	6.2538	0.00020046	0.00175533	2.75564	up
EIF3E	3.42709	9.59146	0.000202238	0.00176978	2.75208	up
PRPF18	7.39737	4.06013	0.000203569	0.00177107	2.75176	up
SCAPER	7.13196	4.05955	0.000203569	0.00177107	2.75176	up
TFE3	6.35529	4.05058	0.000203569	0.00177107	2.75176	up
CDC42EP4	5.60685	4.06135	0.000203569	0.00177107	2.75176	up
NDUFB9	3.8338	6.13415	0.000203665	0.00177107	2.75176	up
CBX1	3.79392	6.13668	0.000203665	0.00177107	2.75176	up
IGBP1	3.7517	6.35719	0.000204667	0.00177755	2.75018	up
PPT1	3.69347	6.35745	0.000204667	0.00177755	2.75018	up
BLMH	3.44555	8.77028	0.000207821	0.0018038	2.74381	up
SENP8	5.70633	4.52317	0.000210393	0.00181701	2.74064	up
RHOQ	5.33883	4.53188	0.000210393	0.00181701	2.74064	up
MAGI3	4.70609	4.53825	0.000210393	0.00181701	2.74064	up
OGFOD1	4.22906	5.35902	0.000212712	0.00183476	2.73642	up
CHEK1	4.17052	5.36141	0.000212712	0.00183476	2.73642	up
NDUFA4	3.41737	9.47722	0.000213783	0.0018417	2.73478	up
SERPINB9	3.64814	6.62298	0.000214364	0.00184556	2.73387	up
TUBGCP3	4.51681	5.12554	0.000216204	0.00185678	2.73124	up
H2AX	4.23534	5.13511	0.000216204	0.00185678	2.73124	up
UBE2G2	3.91622	5.9993	0.000216768	0.00185931	2.73065	up
ING5	4.92409	4.85292	0.000217408	0.0018625	2.7299	up
CLDN15	4.3303	4.8796	0.000217408	0.0018625	2.7299	up
APLP2	3.81512	6.1151	0.000221043	0.0018913	2.72324	up
UBA6	4.12283	5.53214	0.000221854	0.00189589	2.72219	up
CCNY	4.02782	5.54633	0.000221854	0.00189589	2.72219	up
SNX12	3.55618	7.27252	0.000222656	0.00190158	2.72089	up
SKA1	3.99199	5.35662	0.000228024	0.00194143	2.71188	up
TNIP2	3.64937	6.51352	0.000232262	0.00197508	2.70441	up
CUL4B	4.16358	5.1152	0.000234473	0.00199022	2.7011	up
CRYZ	4.09988	5.11132	0.000234473	0.00199022	2.7011	up
HELQ	3.99261	5.52497	0.000235904	0.00200114	2.69872	up
ACAT1	5.75366	4.48666	0.000237677	0.00200879	2.69707	up
TAF15	5.08767	4.50963	0.000237677	0.00200879	2.69707	up
DBT	5.0069	4.48363	0.000237677	0.00200879	2.69707	up
HIF1A	6.62089	3.99764	0.000240716	0.00202336	2.69393	up
R3HCC1L	6.49629	4.01298	0.000240716	0.00202336	2.69393	up
MXD1	6.45391	4.00515	0.000240716	0.00202336	2.69393	up
COPS7B	5.88484	4.01366	0.000240716	0.00202336	2.69393	up
SELENOK	5.50361	4.01802	0.000240716	0.00202336	2.69393	up
UTP4	3.5462	6.82071	0.000244687	0.00205424	2.68735	up
LDHA	3.35134	10.2646	0.000251055	0.00210515	2.67672	up
HBS1L	3.72912	6.19612	0.000252134	0.00211037	2.67564	up
PRAME	3.46799	7.68665	0.000256092	0.00214091	2.6694	up
ATXN7	3.73136	5.95743	0.000259874	0.0021699	2.66356	up
NDUFB7	3.60547	6.72924	0.000264174	0.00220249	2.65709	up
SLC25A33	4.4846	4.80179	0.000264573	0.00220249	2.65709	up
LIN52	4.39322	4.81147	0.000264573	0.00220249	2.65709	up
ERI1	5.90016	4.45687	0.000269148	0.00222719	2.65224	up
BCL7C	5.64499	4.44887	0.000269148	0.00222719	2.65224	up
SDCCAG8	5.4432	4.44217	0.000269148	0.00222719	2.65224	up
MAP1B	4.77554	4.45718	0.000269148	0.00222719	2.65224	up
LSG1	4.71362	4.47857	0.000269148	0.00222719	2.65224	up
ME2	4.6677	4.48347	0.000269148	0.00222719	2.65224	up
MTG1	3.81477	5.65701	0.000269841	0.00223159	2.65139	up
EIF3J	3.5686	6.48045	0.00027228	0.00224907	2.648	up
STOML2	3.72564	6.28354	0.000272642	0.00224937	2.64794	up
FANCG	3.71278	6.28282	0.000272642	0.00224937	2.64794	up
TPRKB	3.37876	8.28631	0.000277242	0.00228325	2.64145	up
CIAO2B	3.63893	6.554	0.000280424	0.00230808	2.63675	up
RAN	3.5931	6.47265	0.000281212	0.00231319	2.63579	up
SEC61A1	3.85302	5.48226	0.000284665	0.00232602	2.63339	up
DGAT2	3.84304	5.49064	0.000284665	0.00232602	2.63339	up
VCL	3.84133	5.47523	0.000284665	0.00232602	2.63339	up
SCN4A	7.59217	3.95547	0.000285964	0.00232602	2.63339	up
CBWD5	7.48863	3.97643	0.000285964	0.00232602	2.63339	up
NOTCH3	7.46137	3.96752	0.000285964	0.00232602	2.63339	up
SP2	6.91075	3.96011	0.000285964	0.00232602	2.63339	up
DISP1	6.75044	3.97977	0.000285964	0.00232602	2.63339	up
IKZF2	6.70813	3.96362	0.000285964	0.00232602	2.63339	up
APBB3	6.22847	3.97307	0.000285964	0.00232602	2.63339	up
UGDH	6.18258	3.94388	0.000285964	0.00232602	2.63339	up
PROSER2	6.14186	3.95478	0.000285964	0.00232602	2.63339	up
FBXL16	6.14116	3.97352	0.000285964	0.00232602	2.63339	up
PLEKHG2	5.68102	3.95444	0.000285964	0.00232602	2.63339	up
MINDY2	5.61929	3.99007	0.000285964	0.00232602	2.63339	up
UBXN1	4.42639	4.78805	0.000292548	0.00237678	2.62401	up
NCOA1	4.37987	4.78126	0.000292548	0.00237678	2.62401	up
EIF1	3.48463	7.19603	0.000296632	0.00240855	2.61824	up
RPL29	4.09029	5.04611	0.000301013	0.0024384	2.6129	up
SLC37A3	3.95024	5.63023	0.00030226	0.00244707	2.61135	up
TCF7	5.39319	4.42122	0.000305554	0.00246797	2.60766	up
SLC35A3	4.57579	4.43759	0.000305554	0.00246797	2.60766	up
RPL10A	3.29837	10.266	0.000305955	0.00246976	2.60734	up
CENPW	3.3964	7.38145	0.000318103	0.00256334	2.59119	up
PCNX1	7.68018	3.92838	0.000341383	0.00273028	2.56379	up
PGLS	7.08132	3.90888	0.000341383	0.00273028	2.56379	up
PDSS1	6.23578	3.9414	0.000341383	0.00273028	2.56379	up
ATE1	6.20358	3.9233	0.000341383	0.00273028	2.56379	up
AIMP2	6.02737	3.91022	0.000341383	0.00273028	2.56379	up
MTFR1L	3.86089	5.42866	0.000345488	0.00276151	2.55885	up
SLC39A8	5.17183	4.37259	0.000347793	0.00277193	2.55722	up
CARHSP1	4.88546	4.40905	0.000347793	0.00277193	2.55722	up
TNPO1	3.51382	6.5797	0.000353724	0.00281485	2.55055	up
ZBTB44	3.64191	6.10769	0.000361543	0.00287325	2.54163	up
SHMT2	3.70211	5.9815	0.000369903	0.00293463	2.53245	up
SAMSN1	3.8	5.71767	0.000370839	0.00294038	2.5316	up
KIF9	4.17592	5.19395	0.000379448	0.00299938	2.52297	up
KAZN	4.03039	5.19958	0.000379448	0.00299938	2.52297	up
ATAD2B	3.95167	5.22249	0.000379448	0.00299938	2.52297	up
CNOT7	3.49535	6.63414	0.000379581	0.00299938	2.52297	up
YWHAB	3.3825	7.18439	0.000386804	0.00305353	2.5152	up
ARNT	3.57088	5.98239	0.000386874	0.00305353	2.5152	up
CPEB4	3.30098	8.06954	0.00038941	0.00307179	2.51261	up
MGST3	5.70818	4.35893	0.000396951	0.00311884	2.50601	up
ZNHIT6	5.10247	4.34378	0.000396951	0.00311884	2.50601	up
CLP1	5.03088	4.34993	0.000396951	0.00311884	2.50601	up
PREPL	4.61082	4.37996	0.000396951	0.00311884	2.50601	up
IMPDH1	6.22034	3.86087	0.00040966	0.00319512	2.49551	up
CENATAC	5.63044	3.87251	0.00040966	0.00319512	2.49551	up
GGPS1	5.36857	3.86484	0.00040966	0.00319512	2.49551	up
IFTAP	3.78383	5.68804	0.000412992	0.00321748	2.49248	up
POLR2F	3.28446	7.5517	0.00044001	0.00342027	2.46594	up
OARD1	3.90784	5.3507	0.000451574	0.00350622	2.45516	up
BCL10	3.75434	5.3598	0.000451574	0.00350622	2.45516	up
DCP2	5.6106	4.2891	0.000454346	0.00351985	2.45348	up
ETFDH	4.8831	4.33365	0.000454346	0.00351985	2.45348	up
ZNF506	4.11196	5.15053	0.000478283	0.00369701	2.43215	up
TUBB4B	3.80419	5.33856	0.000483714	0.00373274	2.42797	up
TNFRSF1B	3.54843	5.92009	0.000486527	0.00375027	2.42594	up
NSMCE4A	3.62276	5.78892	0.000487059	0.00375228	2.42571	up
CPNE8	7.06178	3.81301	0.0004943	0.00377446	2.42315	up
USP19	5.90281	3.80913	0.0004943	0.00377446	2.42315	up
ZNF487	5.78025	3.81419	0.0004943	0.00377446	2.42315	up
STX4	5.29807	3.82709	0.0004943	0.00377446	2.42315	up
SF3B3	4.49201	4.64568	0.000496089	0.0037777	2.42277	up
VPS8	4.38497	4.65173	0.000496089	0.0037777	2.42277	up
NMRAL1	4.15643	4.64304	0.000496089	0.0037777	2.42277	up
ZPR1	3.39675	6.41115	0.000497898	0.00378939	2.42143	up
STAMBP	3.69659	5.64017	0.00051512	0.00391831	2.4069	up
IER2	3.7825	5.48403	0.000517304	0.00393102	2.4055	up
PIGK	3.93408	5.12085	0.000517642	0.00393102	2.4055	up
ACVR1B	3.93418	5.30821	0.000518533	0.00393505	2.40505	up
ARHGEF40	5.75807	4.26158	0.000521585	0.00393505	2.40505	up
DNAL4	5.0496	4.27095	0.000521585	0.00393505	2.40505	up
TECR	4.88795	4.29088	0.000521585	0.00393505	2.40505	up
ZYG11A	4.86078	4.29894	0.000521585	0.00393505	2.40505	up
SLC35F6	4.73813	4.29927	0.000521585	0.00393505	2.40505	up
DERL2	4.64287	4.30797	0.000521585	0.00393505	2.40505	up
KDM6A	4.4195	4.30293	0.000521585	0.00393505	2.40505	up
GALM	3.3215	6.82883	0.000525772	0.00396448	2.40181	up
STEAP1B	3.46557	6.00691	0.00055362	0.0041668	2.3802	up
EEA1	4.42939	4.59993	0.000554409	0.0041668	2.3802	up
MARCHF5	4.36208	4.60449	0.000554409	0.0041668	2.3802	up
RAB11FIP1	4.17282	4.63012	0.000554409	0.0041668	2.3802	up
CARD11	4.12458	4.62917	0.000554409	0.0041668	2.3802	up
ARHGAP19	3.882	5.30433	0.000556286	0.00417637	2.3792	up
ANAPC11	3.45265	5.89003	0.000560536	0.00420571	2.37616	up
MFN2	3.92522	5.09937	0.000560802	0.00420571	2.37616	up
TMEM223	3.57801	5.75818	0.000568298	0.00425962	2.37063	up
PRKCI	3.24601	7.13145	0.000587707	0.00440271	2.35628	up
EPCAM	3.49898	5.87278	0.000588046	0.00440287	2.35626	up
SWT1	7.30366	3.75646	0.00059992	0.00445136	2.35151	up
USP30	6.3826	3.75342	0.00059992	0.00445136	2.35151	up
APOL6	5.82741	3.75434	0.00059992	0.00445136	2.35151	up
CTC1	5.27018	3.76648	0.00059992	0.00445136	2.35151	up
FANCC	5.31609	4.23869	0.000600631	0.00445136	2.35151	up
CDC7	5.23729	4.22104	0.000600631	0.00445136	2.35151	up
ZFX	4.92444	4.25604	0.000600631	0.00445136	2.35151	up
ALG8	4.70943	4.25134	0.000600631	0.00445136	2.35151	up
RIOX2	4.47628	4.25335	0.000600631	0.00445136	2.35151	up
GMCL1	3.22794	7.3051	0.000611852	0.00452725	2.34417	up
MTIF2	3.67253	5.43986	0.00062539	0.00461509	2.33582	up
SUGP2	3.45537	5.96083	0.000632763	0.004667	2.33096	up
MGAT5	3.80021	5.26204	0.000641766	0.00473089	2.32506	up
RSAD1	3.6197	5.58447	0.00064765	0.00477172	2.32132	up
OAZ1	3.11905	8.52345	0.000649805	0.00478505	2.32011	up
CHP1	3.53907	5.71158	0.000665641	0.00489906	2.30989	up
TMX2	3.38926	6.05868	0.000674063	0.00495841	2.30466	up
RTL6	4.14917	4.83299	0.000679941	0.0049884	2.30204	up
AK4	4.05123	4.84166	0.000679941	0.0049884	2.30204	up
RIOK3	3.97352	4.83631	0.000679941	0.0049884	2.30204	up
EIF1B	3.81773	5.24843	0.000690159	0.00506068	2.29579	up
EXOSC4	4.49103	4.21095	0.0006939	0.00506664	2.29528	up
IDH3G	4.40022	4.23474	0.0006939	0.00506664	2.29528	up
PELP1	4.35776	4.56218	0.000696625	0.0050785	2.29426	up
RPS6KA3	4.2415	4.54532	0.000696625	0.0050785	2.29426	up
HNRNPAB	3.70105	5.05563	0.000717575	0.00522573	2.28185	up
NRROS	6.60622	3.72951	0.000732646	0.00529647	2.27601	up
ACADS	6.498	3.71791	0.000732646	0.00529647	2.27601	up
TRAK2	6.21158	3.73227	0.000732646	0.00529647	2.27601	up
PHOSPHO2	6.14222	3.70468	0.000732646	0.00529647	2.27601	up
RAB1A	6.11313	3.7279	0.000732646	0.00529647	2.27601	up
LIN54	5.99528	3.72877	0.000732646	0.00529647	2.27601	up
BOLA2B	5.96225	3.69374	0.000732646	0.00529647	2.27601	up
DELE1	5.44845	3.72561	0.000732646	0.00529647	2.27601	up
ATP6V0A1	5.42425	3.70485	0.000732646	0.00529647	2.27601	up
PTAR1	5.25449	3.72176	0.000732646	0.00529647	2.27601	up
ABL1	3.33769	6.03442	0.000733989	0.00530065	2.27567	up
ACTR1A	3.33478	6.03357	0.000733989	0.00530065	2.27567	up
BAZ1A	3.22936	6.7369	0.000754268	0.00544142	2.26429	up
MRAP2	3.27655	6.59443	0.000768987	0.00554471	2.25612	up
RPLP2	3.0829	8.09786	0.000781935	0.00562344	2.25	up
RHBDD2	4.1041	4.53296	0.000783358	0.00563074	2.24943	up
ZC3H13	3.31998	6.37011	0.000783902	0.00563173	2.24936	up
CELF2	3.38613	5.801	0.000790067	0.00567308	2.24618	up
EZR	3.38583	6.00384	0.000800166	0.00573395	2.24155	up
GLA	5.64073	4.15458	0.000804374	0.00574897	2.24041	up
CEMIP2	5.59118	4.16249	0.000804374	0.00574897	2.24041	up
SRSF3	3.53837	5.52956	0.000821282	0.00586376	2.23182	up
AP3S2	3.8394	4.78288	0.000827393	0.00590131	2.22905	up
CENPQ	3.26227	6.19234	0.00083816	0.00597195	2.22388	up
METAP1	3.92037	5.00075	0.0008504	0.00604981	2.21826	up
DCAF16	3.72227	4.9911	0.0008504	0.00604981	2.21826	up
EZH2	3.6242	5.00514	0.0008504	0.00604981	2.21826	up
RNPS1	3.778	5.17637	0.000862769	0.00613465	2.21221	up
RAB18	3.42787	5.50489	0.000872758	0.00619932	2.20766	up
LSM4	3.40503	5.51512	0.000872758	0.00619932	2.20766	up
EIF5A2	3.34047	5.77656	0.000874528	0.00620552	2.20722	up
TLE6	6.91511	3.66889	0.000900684	0.00635204	2.19709	up
SLIT2	6.81295	3.65366	0.000900684	0.00635204	2.19709	up
N4BP3	6.80491	3.6347	0.000900684	0.00635204	2.19709	up
ZNF850	6.32259	3.67939	0.000900684	0.00635204	2.19709	up
TSPAN13	6.27579	3.67376	0.000900684	0.00635204	2.19709	up
RNF146	5.96239	3.63825	0.000900684	0.00635204	2.19709	up
EID2B	5.51305	3.6501	0.000900684	0.00635204	2.19709	up
ROCK1	5.2725	3.6615	0.000900684	0.00635204	2.19709	up
RALGAPA1	5.10585	3.6773	0.000900684	0.00635204	2.19709	up
IKZF5	3.40301	5.50053	0.000928005	0.00652145	2.18566	up
DYNC1I2	2.9864	9.96792	0.000928968	0.00652145	2.18566	up
SPA17	3.71992	5.17308	0.000931068	0.00652145	2.18566	up
ZNF467	5.51253	4.09527	0.000935753	0.00652145	2.18566	up
H2AC6	5.32398	4.12472	0.000935753	0.00652145	2.18566	up
FZD3	5.22482	4.0959	0.000935753	0.00652145	2.18566	up
JUN	4.76449	4.12433	0.000935753	0.00652145	2.18566	up
ZNF274	4.30503	4.14847	0.000935753	0.00652145	2.18566	up
FASTK	3.23049	6.25189	0.000936009	0.00652145	2.18566	up
MT-CO2	2.99192	9.26771	0.0009441	0.0065745	2.18214	up
CXXC5	3.00653	8.54612	0.000964148	0.00671074	2.17323	up
PAFAH1B1	3.22057	6.2374	0.000971264	0.00675688	2.17025	up
DDIT4	3.55239	5.31599	0.000996744	0.0069169	2.16009	up
IRAK4	3.45854	5.33158	0.000996744	0.0069169	2.16009	up
FAM89A	3.40267	5.32689	0.000996744	0.0069169	2.16009	up
GRAMD1A	4.25857	4.46037	0.000997265	0.0069169	2.16009	up
SMARCA2	4.06911	4.47721	0.000997265	0.0069169	2.16009	up
PXMP4	3.61972	5.14339	0.0010057	0.00697194	2.15665	up
CSTF2T	3.85713	4.71852	0.00101316	0.00700606	2.15453	up
ZMIZ1	3.80282	4.72465	0.00101316	0.00700606	2.15453	up
KBTBD6	5.5212	4.06115	0.00109265	0.0075269	2.12338	up
ECHDC1	4.78381	4.07997	0.00109265	0.0075269	2.12338	up
LIMS1	4.45491	4.10666	0.00109265	0.0075269	2.12338	up
POGK	4.43608	4.11137	0.00109265	0.0075269	2.12338	up
BCL2	4.15836	4.09971	0.00109265	0.0075269	2.12338	up
FPGT	3.24301	5.92976	0.00109282	0.0075269	2.12338	up
RPP40	3.75442	4.91914	0.00110686	0.00761978	2.11806	up
BTN2A2	6.8258	3.56397	0.00111513	0.00762741	2.11762	up
PPM1E	6.60848	3.56206	0.00111513	0.00762741	2.11762	up
CRTC1	6.53308	3.6044	0.00111513	0.00762741	2.11762	up
XRCC3	6.12312	3.56916	0.00111513	0.00762741	2.11762	up
SLC39A14	6.09194	3.56974	0.00111513	0.00762741	2.11762	up
KCNJ16	5.88274	3.58889	0.00111513	0.00762741	2.11762	up
INTU	5.71718	3.57511	0.00111513	0.00762741	2.11762	up
KIAA2013	5.54616	3.59723	0.00111513	0.00762741	2.11762	up
TARBP2	5.51542	3.61285	0.00111513	0.00762741	2.11762	up
RFXAP	5.08786	3.61953	0.00111513	0.00762741	2.11762	up
TMUB1	4.0827	4.41871	0.00112921	0.00770468	2.11325	up
LMAN2	4.06018	4.43741	0.00112921	0.00770468	2.11325	up
LAMTOR4	3.40893	5.28972	0.00114618	0.00781279	2.10719	up
STAU2	3.0906	6.85105	0.00116786	0.00794486	2.09991	up
GSTO1	3.08411	6.85113	0.00116786	0.00794486	2.09991	up
MED13L	3.67153	4.91178	0.00121151	0.0082257	2.08483	up
SLC52A2	3.57314	5.07817	0.00127479	0.0086058	2.06521	up
MRPL51	3.0919	6.60101	0.00127501	0.0086058	2.06521	up
SOX4	5.19658	4.04812	0.00128085	0.0086058	2.06521	up
SIRT6	4.949	4.01702	0.00128085	0.0086058	2.06521	up
GNA13	4.93855	4.03678	0.00128085	0.0086058	2.06521	up
PLEKHA3	4.9121	4.04692	0.00128085	0.0086058	2.06521	up
MRPL36	4.47851	4.04037	0.00128085	0.0086058	2.06521	up
TATDN2	4.37337	4.06735	0.00128085	0.0086058	2.06521	up
MOSPD3	4.20253	4.04282	0.00128085	0.0086058	2.06521	up
ALG2	4.14295	4.39188	0.00128179	0.0086058	2.06521	up
SET	3.08205	6.65958	0.00128757	0.00864037	2.06347	up
PEA15	3.54714	5.23652	0.00132216	0.00886823	2.05216	up
LSM11	3.74819	4.88714	0.00132779	0.00889305	2.05095	up
LRRCC1	3.72541	4.87946	0.00132779	0.00889305	2.05095	up
ORC6	3.41485	5.07684	0.0013824	0.00922815	2.03489	up
MIF4GD	3.87621	4.62844	0.00139033	0.00922815	2.03489	up
UBFD1	3.78588	4.64453	0.00139033	0.00922815	2.03489	up
RASA4	7.28339	3.54521	0.00139115	0.00922815	2.03489	up
MRGBP	6.68052	3.50582	0.00139115	0.00922815	2.03489	up
DENND11	6.55105	3.52029	0.00139115	0.00922815	2.03489	up
DNAJC6	5.90722	3.56119	0.00139115	0.00922815	2.03489	up
TST	5.88541	3.53558	0.00139115	0.00922815	2.03489	up
IGFL2	5.25843	3.55872	0.00139115	0.00922815	2.03489	up
IFT172	5.19703	3.53392	0.00139115	0.00922815	2.03489	up
NFKB1	5.03993	3.57295	0.00139115	0.00922815	2.03489	up
GADD45B	5.02966	3.55975	0.00139115	0.00922815	2.03489	up
UBR3	2.87863	8.72886	0.00145604	0.00961672	2.01697	up
FNIP1	3.53639	4.8657	0.00145717	0.00961672	2.01697	up
HAUS2	3.99661	4.36697	0.00145876	0.00961672	2.01697	up
WDR76	3.83117	4.37673	0.00145876	0.00961672	2.01697	up
CCT2	3.1728	6.03477	0.00147059	0.00969004	2.01367	up
VEZT	5.17183	3.99229	0.00150764	0.0098825	2.00513	up
RPS6KA5	5.0935	3.99614	0.00150764	0.0098825	2.00513	up
TMEM248	5.06377	3.96244	0.00150764	0.0098825	2.00513	up
DPM2	4.50757	4.01704	0.00150764	0.0098825	2.00513	up
SLAIN2	4.21047	4.01958	0.00150764	0.0098825	2.00513	up
EIF4G1	3.48133	5.20319	0.00153016	0.0100253	1.9989	up
PTP4A2	3.13544	6.11306	0.00154045	0.010088	1.99619	up
METTL1	3.93973	4.61546	0.00155059	0.0101352	1.99417	up
PRR11	3.69209	4.6299	0.00155059	0.0101352	1.99417	up
NDC80	3.60798	4.63666	0.00155059	0.0101352	1.99417	up
TNPO3	2.89174	7.77844	0.00165449	0.010799	1.96662	up
FAM168B	3.24839	5.35131	0.00165868	0.0108213	1.96572	up
KPNA3	3.88184	4.32951	0.00166464	0.010831	1.96533	up
GTF2F2	3.21988	5.47537	0.00166486	0.010831	1.96533	up
PHIP	2.83828	8.60382	0.00170458	0.0110789	1.9555	up
POLE4	3.93509	4.57565	0.00173261	0.0112376	1.94932	up
TMEM33	3.90687	4.57033	0.00173261	0.0112376	1.94932	up
PSMA4	3.06206	6.16648	0.00173305	0.0112376	1.94932	up
PIK3AP1	6.88778	3.4585	0.0017497	0.0112455	1.94902	up
LHFPL2	6.84285	3.4654	0.0017497	0.0112455	1.94902	up
TCTN1	6.36628	3.48222	0.0017497	0.0112455	1.94902	up
TOGARAM1	6.24466	3.48585	0.0017497	0.0112455	1.94902	up
EMC1	6.18106	3.47204	0.0017497	0.0112455	1.94902	up
M6PR	5.9225	3.49331	0.0017497	0.0112455	1.94902	up
ODAD4	5.79931	3.44449	0.0017497	0.0112455	1.94902	up
MYO16	5.56911	3.47735	0.0017497	0.0112455	1.94902	up
OSBP2	5.49626	3.5052	0.0017497	0.0112455	1.94902	up
IBTK	3.09861	5.81504	0.00175459	0.0112717	1.94801	up
GPBP1	5.23524	3.93156	0.00178229	0.0114073	1.94282	up
ZFAND3	5.16072	3.93815	0.00178229	0.0114073	1.94282	up
NAPG	5.0826	3.95665	0.00178229	0.0114073	1.94282	up
EIF2AK4	4.44447	3.98149	0.00178229	0.0114073	1.94282	up
CHMP2B	4.14266	3.95097	0.00178229	0.0114073	1.94282	up
KIAA0753	4.12571	3.97993	0.00178229	0.0114073	1.94282	up
PRKAR2A	2.82408	8.23751	0.00183135	0.0117052	1.93162	up
EIF4G2	3.10418	5.89972	0.00183137	0.0117052	1.93162	up
BCAT1	2.90383	7.22435	0.00183697	0.0117356	1.9305	up
TMF1	3.2364	5.55577	0.00187037	0.0119434	1.92287	up
COMMD7	3.29568	5.30946	0.00190135	0.0121248	1.91633	up
DLL3	4.15793	4.27711	0.0019049	0.0121248	1.91633	up
SNX1	3.80628	4.27964	0.0019049	0.0121248	1.91633	up
RNF144A	3.81202	4.55026	0.0019398	0.0123186	1.90944	up
C7orf50	3.52265	4.57981	0.0019398	0.0123186	1.90944	up
ATP6V0E1	3.28674	5.28509	0.00203795	0.0128946	1.88959	up
PAIP1	2.85303	7.4034	0.00205455	0.0129877	1.88647	up
FAF1	2.94188	6.1989	0.0020788	0.013129	1.88177	up
ITPKC	3.12017	5.54619	0.00210119	0.0132528	1.87769	up
TRPM7	3.50999	4.95209	0.0021068	0.0132528	1.87769	up
ZNF680	5.29932	3.87084	0.00211658	0.0132528	1.87769	up
SMG7	4.94541	3.89951	0.00211658	0.0132528	1.87769	up
HEATR3	4.76616	3.89279	0.00211658	0.0132528	1.87769	up
PER3	4.05273	3.94207	0.00211658	0.0132528	1.87769	up
HS3ST3B1	3.31628	4.75697	0.00214384	0.0134174	1.87233	up
ILF2	2.81198	7.29059	0.002167	0.0135562	1.86786	up
JADE1	2.99709	5.94685	0.00217069	0.0135648	1.86759	up
LARP7	3.69634	4.51571	0.0021762	0.0135648	1.86759	up
FAM83D	4.01509	4.23079	0.00218621	0.0136026	1.86638	up
DYRK1B	7.13754	3.42461	0.00222005	0.0137146	1.86282	up
GPR160	6.10196	3.39956	0.00222005	0.0137146	1.86282	up
FRMD4A	6.04502	3.37238	0.00222005	0.0137146	1.86282	up
CDAN1	5.82926	3.39294	0.00222005	0.0137146	1.86282	up
CCDC68	5.64218	3.38899	0.00222005	0.0137146	1.86282	up
GATA3	5.47779	3.41746	0.00222005	0.0137146	1.86282	up
SS18	5.34085	3.39915	0.00222005	0.0137146	1.86282	up
CATSPER2	5.11143	3.43436	0.00222005	0.0137146	1.86282	up
PHACTR4	3.05576	5.73624	0.00225414	0.0139128	1.85659	up
GARS1	2.78803	7.34095	0.00232634	0.0143456	1.84328	up
GNAI3	2.84894	6.67669	0.00233148	0.0143709	1.84252	up
FADS1	2.7656	7.74371	0.00235223	0.0144859	1.83906	up
RANBP2	2.96711	5.92214	0.00237472	0.0146049	1.8355	up
PRPF38A	3.82323	4.47831	0.00244656	0.0150201	1.82333	up
PARG	3.46049	4.51913	0.00244656	0.0150201	1.82333	up
DENND4A	2.93731	5.9105	0.00248499	0.0152492	1.81675	up
HBQ1	3.26595	4.92048	0.0025138	0.0153694	1.81334	up
ZNF280B	2.87732	6.48019	0.00251643	0.0153694	1.81334	up
RERE	5.26522	3.85256	0.00252567	0.0153694	1.81334	up
BRD3OS	5.20053	3.84082	0.00252567	0.0153694	1.81334	up
THNSL1	4.65837	3.82896	0.00252567	0.0153694	1.81334	up
ELP2	4.5561	3.84118	0.00252567	0.0153694	1.81334	up
DDX20	4.19883	3.87888	0.00252567	0.0153694	1.81334	up
PFN1	4.16853	3.87633	0.00252567	0.0153694	1.81334	up
ITFG1	4.01984	3.88701	0.00252567	0.0153694	1.81334	up
POGZ	2.81481	6.79742	0.0026035	0.0158152	1.80093	up
SMARCD2	3.61271	4.69885	0.00262415	0.0159197	1.79807	up
UQCR11	3.42655	4.69614	0.00262415	0.0159197	1.79807	up
KIDINS220	3.38327	4.70502	0.00262415	0.0159197	1.79807	up
RWDD1	2.84301	6.33861	0.00270939	0.0164296	1.78437	up
PTCD3	2.89376	5.88747	0.00272378	0.0165024	1.78245	up
TMEM184B	2.96064	5.59636	0.00272594	0.0165083	1.7823	up
GYPC	2.8788	6.39883	0.00273628	0.0165637	1.78084	up
TIMM8A	3.2372	4.87706	0.002751	0.0166309	1.77908	up
NSMCE1	3.61798	4.46909	0.00275653	0.0166498	1.77859	up
ZNF292	2.76061	7.04264	0.00277559	0.0167577	1.77579	up
RNF141	2.97829	5.47463	0.00283767	0.0170139	1.7692	up
ARSB	6.81555	3.32719	0.00284366	0.0170139	1.7692	up
ZNF304	6.76802	3.35185	0.00284366	0.0170139	1.7692	up
CDH18	6.61439	3.32909	0.00284366	0.0170139	1.7692	up
CCDC69	6.26059	3.36397	0.00284366	0.0170139	1.7692	up
SH3PXD2A	6.22075	3.34316	0.00284366	0.0170139	1.7692	up
MARCHF9	5.48093	3.32972	0.00284366	0.0170139	1.7692	up
USP51	5.08256	3.37139	0.00284366	0.0170139	1.7692	up
CUTA	5.07218	3.33924	0.00284366	0.0170139	1.7692	up
C1GALT1	4.84883	3.35397	0.00284366	0.0170139	1.7692	up
TUT4	4.71577	3.37574	0.00284366	0.0170139	1.7692	up
MED19	4.21734	4.15611	0.00290643	0.0173135	1.76162	up
MOB4	4.15585	4.16652	0.00290643	0.0173135	1.76162	up
FAH	3.91989	4.17552	0.00290643	0.0173135	1.76162	up
C9orf85	3.74892	4.16588	0.00290643	0.0173135	1.76162	up
MIER1	3.33163	4.69145	0.00291036	0.017322	1.7614	up
RPL21	3.13179	5.17981	0.00291701	0.0173541	1.7606	up
ZNF436	3.04491	5.33291	0.00297343	0.017667	1.75284	up
IQCH	3.32617	4.84328	0.00301445	0.0178984	1.74719	up
LRRC8D	4.23789	3.79878	0.00302917	0.0178984	1.74719	up
SMCHD1	4.03874	3.80586	0.00302917	0.0178984	1.74719	up
FDXR	3.97296	3.84782	0.00302917	0.0178984	1.74719	up
ERI2	3.4227	4.42846	0.00311281	0.0183377	1.73665	up
ATL3	2.73143	6.88353	0.00312979	0.0184299	1.73448	up
PSMG1	2.82458	6.42719	0.00313131	0.018431	1.73445	up
CCNI	2.6095	11.1873	0.00318266	0.0187174	1.72775	up
SIRT5	3.21017	4.6566	0.00323326	0.0189908	1.72146	up
USP28	4.1626	4.11863	0.00336765	0.0196799	1.70598	up
XPNPEP1	4.06538	4.11924	0.00336765	0.0196799	1.70598	up
KLHL7	4.02307	4.1237	0.00336765	0.0196799	1.70598	up
COTL1	4.00478	4.11193	0.00336765	0.0196799	1.70598	up
TNFSF9	3.99797	4.10015	0.00336765	0.0196799	1.70598	up
DHX57	3.88312	4.11648	0.00336765	0.0196799	1.70598	up
ZCCHC9	3.8103	4.14483	0.00336765	0.0196799	1.70598	up
CCDC34	3.48569	4.12913	0.00336765	0.0196799	1.70598	up
LRRFIP1	2.73234	6.61338	0.00353944	0.0206403	1.68528	up
PTTG1	2.87876	5.6114	0.00363233	0.0211458	1.67478	up
PHACTR2	2.69343	6.6082	0.00363954	0.0211458	1.67478	up
TOP2A	2.9778	5.50291	0.00364008	0.0211458	1.67478	up
PCK2	3.1411	4.98136	0.00364926	0.0211458	1.67478	up
TMEM87B	5.13611	3.73255	0.00365261	0.0211458	1.67478	up
C19orf12	4.70121	3.73086	0.00365261	0.0211458	1.67478	up
ZNF670	4.64143	3.73374	0.00365261	0.0211458	1.67478	up
HSPA13	4.57097	3.7529	0.00365261	0.0211458	1.67478	up
CHAF1A	4.50288	3.72828	0.00365261	0.0211458	1.67478	up
PELI2	4.39298	3.74578	0.00365261	0.0211458	1.67478	up
AP2A1	4.05246	3.74766	0.00365261	0.0211458	1.67478	up
SIDT2	3.95737	3.75432	0.00365261	0.0211458	1.67478	up
ZMAT3	3.82683	3.75847	0.00365261	0.0211458	1.67478	up
RPL30	3.82462	3.78194	0.00365261	0.0211458	1.67478	up
FAAP100	3.77363	3.78275	0.00365261	0.0211458	1.67478	up
ATP5PD	2.99738	5.1448	0.00365362	0.0211458	1.67478	up
RNF167	6.76653	3.23394	0.00368003	0.0211483	1.67472	up
ZNRF3	6.64674	3.25529	0.00368003	0.0211483	1.67472	up
CREB5	6.58832	3.23822	0.00368003	0.0211483	1.67472	up
PLD2	6.37598	3.23952	0.00368003	0.0211483	1.67472	up
SLC6A19	6.33029	3.28278	0.00368003	0.0211483	1.67472	up
BZW1	6.07377	3.28746	0.00368003	0.0211483	1.67472	up
TONSL	5.82749	3.28387	0.00368003	0.0211483	1.67472	up
SCARB1	5.69515	3.2477	0.00368003	0.0211483	1.67472	up
GCLC	5.37035	3.30174	0.00368003	0.0211483	1.67472	up
MED10	5.09852	3.25521	0.00368003	0.0211483	1.67472	up
LCP1	5.03644	3.25683	0.00368003	0.0211483	1.67472	up
TRAF5	4.86129	3.27343	0.00368003	0.0211483	1.67472	up
MRPL37	4.75908	3.30077	0.00368003	0.0211483	1.67472	up
ZNF7	2.6895	6.70225	0.00371981	0.0213592	1.67041	up
SETD2	2.59145	8.39622	0.00377735	0.0216806	1.66393	up
RPL22	2.67798	6.99596	0.0038169	0.0218894	1.65977	up
MRPS35	2.66092	7.20171	0.00389598	0.0223337	1.65104	up
ZDHHC14	3.59534	4.07391	0.00391564	0.0224062	1.64963	up
ATP5MJ	3.02259	5.25303	0.00391671	0.0224062	1.64963	up
RAB11A	2.71243	6.36886	0.00392633	0.0224519	1.64875	up
LRPPRC	3.18608	4.93549	0.00397364	0.0226943	1.64408	up
AKR1C1	2.61515	7.72215	0.00397964	0.0227193	1.64361	up
PSME3	3.49074	4.33904	0.00399788	0.022778	1.64248	up
PXK	3.31216	4.36538	0.00399788	0.022778	1.64248	up
PPP2R1A	3.26959	4.35424	0.00399788	0.022778	1.64248	up
HADHA	3.13851	4.59249	0.00401176	0.0228461	1.64119	up
CCT5	2.73784	6.02684	0.0040649	0.0231392	1.63565	up
CLPTM1L	2.83942	5.36067	0.00414987	0.0236131	1.62685	up
SLC43A1	2.9176	5.22643	0.00420389	0.0238617	1.6223	up
VMP1	2.81237	5.56807	0.00429334	0.0243495	1.61351	up
RPL27	2.53964	8.61616	0.00434585	0.0246271	1.60859	up
EIF3H	2.72527	6.08418	0.00436537	0.0247276	1.60682	up
SON	2.53167	8.96051	0.00439246	0.0248607	1.60449	up
TRIB1	2.82598	5.75203	0.00439911	0.0248718	1.60429	up
VKORC1	2.77283	5.76466	0.00439911	0.0248718	1.60429	up
TMEM14C	3.08254	4.75675	0.0044052	0.0248718	1.60429	up
ZNF280C	4.85093	3.68467	0.00442948	0.0248963	1.60387	up
POLE	4.5345	3.66301	0.00442948	0.0248963	1.60387	up
DNAJC19	4.49331	3.66613	0.00442948	0.0248963	1.60387	up
KDM3A	4.46655	3.70543	0.00442948	0.0248963	1.60387	up
GPT2	4.11714	3.69262	0.00442948	0.0248963	1.60387	up
UGCG	4.02825	3.71097	0.00442948	0.0248963	1.60387	up
SETD1B	3.23215	4.55168	0.0044811	0.0251363	1.5997	up
RPP14	3.17919	4.56147	0.0044811	0.0251363	1.5997	up
TASOR2	3.64819	4.03704	0.00456939	0.025559	1.59246	up
GPALPP1	3.48224	4.07557	0.00456939	0.025559	1.59246	up
GNB5	3.43703	4.0509	0.00456939	0.025559	1.59246	up
HNRNPK	2.58184	7.25965	0.00460022	0.0257211	1.58971	up
ELOB	2.75051	5.73834	0.00462441	0.0258355	1.58778	up
RABEP1	2.90783	5.32593	0.0047346	0.0264085	1.57826	up
BRD4	2.49722	9.63519	0.00479205	0.0266682	1.57401	up
MBOAT1	6.43509	3.15504	0.00481584	0.0266682	1.57401	up
ID3	6.33148	3.16841	0.00481584	0.0266682	1.57401	up
CAMKMT	5.94443	3.18893	0.00481584	0.0266682	1.57401	up
RAB21	5.65729	3.18208	0.00481584	0.0266682	1.57401	up
GOLIM4	5.54218	3.14717	0.00481584	0.0266682	1.57401	up
RGS16	5.51997	3.20786	0.00481584	0.0266682	1.57401	up
PET100	5.46619	3.15943	0.00481584	0.0266682	1.57401	up
BLOC1S3	5.15939	3.19579	0.00481584	0.0266682	1.57401	up
METAP1D	4.89586	3.23015	0.00481584	0.0266682	1.57401	up
CD84	4.85657	3.21651	0.00481584	0.0266682	1.57401	up
JAG2	4.78562	3.17828	0.00481584	0.0266682	1.57401	up
ZNF263	4.72043	3.22727	0.00481584	0.0266682	1.57401	up
ONECUT3	4.68066	3.23588	0.00481584	0.0266682	1.57401	up
RPL14	2.48233	10.3642	0.00484914	0.0268419	1.57119	up
CCPG1	2.88385	5.19544	0.0048544	0.0268602	1.57089	up
TRAM1	2.49629	9.14832	0.00485848	0.0268721	1.5707	up
LUC7L2	3.17534	4.71312	0.00486085	0.0268745	1.57066	up
DTL	2.71912	5.89556	0.00489988	0.0270794	1.56736	up
IQGAP2	3.37718	4.50273	0.00501501	0.0276274	1.55866	up
TRPV2	3.15999	4.53283	0.00501501	0.0276274	1.55866	up
KPNA6	3.04318	4.5351	0.00501501	0.0276274	1.55866	up
ISY1	2.61129	6.6651	0.0050658	0.0278962	1.55446	up
ZNF445	3.36659	4.28017	0.00518687	0.0284836	1.54541	up
MRPL28	2.81076	5.61295	0.0052487	0.0288002	1.5406	up
TTC21B	2.59811	6.6496	0.00534381	0.0292816	1.53341	up
PIGX	3.43649	4.00192	0.00535262	0.0292816	1.53341	up
ZFP41	4.86406	3.61924	0.0054041	0.0292816	1.53341	up
AGPAT2	4.73687	3.62682	0.0054041	0.0292816	1.53341	up
MOSPD1	4.51647	3.61041	0.0054041	0.0292816	1.53341	up
DHODH	4.51572	3.6493	0.0054041	0.0292816	1.53341	up
CPPED1	4.50078	3.65025	0.0054041	0.0292816	1.53341	up
TMEM184C	4.47542	3.61747	0.0054041	0.0292816	1.53341	up
BIVM	4.24167	3.66665	0.0054041	0.0292816	1.53341	up
ZNF48	4.23115	3.6135	0.0054041	0.0292816	1.53341	up
ELF1	4.15336	3.64887	0.0054041	0.0292816	1.53341	up
FBXL19	4.10946	3.67168	0.0054041	0.0292816	1.53341	up
METTL23	4.08675	3.66539	0.0054041	0.0292816	1.53341	up
ALG5	3.7268	3.66299	0.0054041	0.0292816	1.53341	up
TLE3	3.70852	3.69525	0.0054041	0.0292816	1.53341	up
OR51B5	2.4834	8.1265	0.00548461	0.0296829	1.52749	up
CFL1	2.61979	6.32567	0.00558002	0.0301875	1.52017	up
GTF3C1	3.5125	4.23433	0.00593201	0.0320042	1.49479	up
TUBGCP4	3.38997	4.25256	0.00593201	0.0320042	1.49479	up
NABP1	3.21482	4.26272	0.00593201	0.0320042	1.49479	up
UGP2	3.20875	4.26259	0.00593201	0.0320042	1.49479	up
ADNP2	2.91654	4.67961	0.00594568	0.032053	1.49413	up
HNRNPH1	2.76716	5.46579	0.00607953	0.0327618	1.48463	up
AIDA	3.94952	3.93869	0.00629519	0.0337924	1.47118	up
CCDC138	3.66705	3.95531	0.00629519	0.0337924	1.47118	up
BCL2L13	3.59349	3.95027	0.00629519	0.0337924	1.47118	up
BCORL1	3.31394	3.98058	0.00629519	0.0337924	1.47118	up
MORN1	6.59102	3.08728	0.00637942	0.0338898	1.46993	up
SDC3	6.21115	3.08928	0.00637942	0.0338898	1.46993	up
FN3K	6.20445	3.09388	0.00637942	0.0338898	1.46993	up
CCN1	6.19583	3.10525	0.00637942	0.0338898	1.46993	up
FAM133A	6.11192	3.12025	0.00637942	0.0338898	1.46993	up
FAAP20	6.11017	3.06148	0.00637942	0.0338898	1.46993	up
PVR	5.97272	3.05117	0.00637942	0.0338898	1.46993	up
ASPSCR1	5.80254	3.10217	0.00637942	0.0338898	1.46993	up
OPHN1	5.79085	3.0953	0.00637942	0.0338898	1.46993	up
PTPRC	5.75421	3.08151	0.00637942	0.0338898	1.46993	up
DCAF11	5.67714	3.1329	0.00637942	0.0338898	1.46993	up
FMO1	5.64798	3.10814	0.00637942	0.0338898	1.46993	up
ATXN2L	5.26799	3.07467	0.00637942	0.0338898	1.46993	up
MSL1	5.1489	3.0969	0.00637942	0.0338898	1.46993	up
DUSP28	4.76671	3.07991	0.00637942	0.0338898	1.46993	up
ARMC8	4.4178	3.10721	0.00637942	0.0338898	1.46993	up
RAB8B	3.02468	4.64042	0.00659149	0.0349688	1.45632	up
SLC9A3R1	4.7387	3.55545	0.00663559	0.0349688	1.45632	up
AKT1S1	4.61146	3.55771	0.00663559	0.0349688	1.45632	up
ECT2	4.53835	3.53768	0.00663559	0.0349688	1.45632	up
GTF2IRD2B	4.3067	3.57592	0.00663559	0.0349688	1.45632	up
SMAP1	4.23883	3.60359	0.00663559	0.0349688	1.45632	up
SPC25	4.13928	3.58538	0.00663559	0.0349688	1.45632	up
YTHDC2	4.02388	3.60762	0.00663559	0.0349688	1.45632	up
FAM83H	3.96454	3.61692	0.00663559	0.0349688	1.45632	up
NSMAF	3.85506	3.60837	0.00663559	0.0349688	1.45632	up
SETD4	3.62637	3.59036	0.00663559	0.0349688	1.45632	up
EPC2	3.58968	3.60798	0.00663559	0.0349688	1.45632	up
UTP6	2.51871	6.39617	0.00669334	0.0352597	1.45272	up
MCRIP2	3.02479	4.8029	0.00679059	0.0357312	1.44695	up
DPP7	3.53661	4.20552	0.00680349	0.0357312	1.44695	up
YME1L1	3.49464	4.20962	0.00680349	0.0357312	1.44695	up
AKIRIN1	3.09798	4.21899	0.00680349	0.0357312	1.44695	up
SLC16A1	2.45248	7.4283	0.00693422	0.0363902	1.43902	up
SEC63	2.4121	7.74743	0.00701529	0.0368017	1.43413	up
CCNT1	3.08791	4.42378	0.00711607	0.0372316	1.42909	up
WDR1	3.01951	4.42062	0.00711607	0.0372316	1.42909	up
SSRP1	2.44795	7.14118	0.00714892	0.0373752	1.42742	up
RAB6A	2.68575	5.33175	0.00722523	0.0377599	1.42297	up
KIF16B	3.10347	4.61039	0.00731957	0.0382097	1.41783	up
ZNF770	3.0934	4.59514	0.00731957	0.0382097	1.41783	up
MAGEA12	3.02373	4.59819	0.00731957	0.0382097	1.41783	up
CZIB	3.75914	3.87378	0.00743482	0.0387237	1.41202	up
RTRAF	3.44041	3.92092	0.00743482	0.0387237	1.41202	up
CALCOCO2	3.24598	3.90386	0.00743482	0.0387237	1.41202	up
SNAP23	2.58309	5.78636	0.00744996	0.0387809	1.41138	up
TCF12	2.34257	11.0681	0.0074514	0.0387809	1.41138	up
SF3B2	2.93723	4.76561	0.00745805	0.0388009	1.41116	up
MEIS2	2.51098	6.30084	0.00759951	0.0394924	1.40349	up
OSBPL11	2.78403	5.18031	0.00767884	0.0398597	1.39947	up
WDR5B	2.73024	5.18905	0.00767884	0.0398597	1.39947	up
YLPM1	2.65768	5.50178	0.00777275	0.040317	1.39451	up
FDFT1	3.13835	4.36962	0.00803097	0.0415629	1.38129	up
SYNGR2	2.87454	4.58814	0.00814195	0.0421058	1.37566	up
JAK1	2.82928	4.58435	0.00814195	0.0421058	1.37566	up
HERC1	2.75093	4.77546	0.00820227	0.0421721	1.37498	up
CDC42SE2	4.87704	3.51833	0.00820351	0.0421721	1.37498	up
OTUD4	4.2271	3.48097	0.00820351	0.0421721	1.37498	up
PSME1	3.96533	3.50459	0.00820351	0.0421721	1.37498	up
LACTB	3.91804	3.54508	0.00820351	0.0421721	1.37498	up
MCRS1	3.91264	3.5353	0.00820351	0.0421721	1.37498	up
PITRM1	3.84937	3.54333	0.00820351	0.0421721	1.37498	up
PLSCR1	3.82755	3.55064	0.00820351	0.0421721	1.37498	up
GSKIP	3.8204	3.56357	0.00820351	0.0421721	1.37498	up
AQR	3.59359	3.57041	0.00820351	0.0421721	1.37498	up
RAB30	3.58257	3.54901	0.00820351	0.0421721	1.37498	up
YPEL1	3.50685	3.52968	0.00820351	0.0421721	1.37498	up
C11orf54	2.73149	5.05493	0.00824845	0.0423245	1.37341	up
PUM3	2.70951	5.04303	0.00824845	0.0423245	1.37341	up
MFSD1	2.65593	5.04793	0.00824845	0.0423245	1.37341	up
KCNK6	6.55258	2.96427	0.00856416	0.0434612	1.3619	up
SLC22A31	6.30076	2.96647	0.00856416	0.0434612	1.3619	up
SOSTDC1	6.26745	3.01458	0.00856416	0.0434612	1.3619	up
ETV3	6.06725	3.00854	0.00856416	0.0434612	1.3619	up
TMED6	5.87291	3.0028	0.00856416	0.0434612	1.3619	up
ZNF200	5.79018	3.02633	0.00856416	0.0434612	1.3619	up
DHX32	5.51811	3.00796	0.00856416	0.0434612	1.3619	up
ACSL1	5.45805	3.05267	0.00856416	0.0434612	1.3619	up
SETDB2	5.41096	3.0517	0.00856416	0.0434612	1.3619	up
CCDC120	5.28001	3.01096	0.00856416	0.0434612	1.3619	up
ZNF808	5.10786	2.98988	0.00856416	0.0434612	1.3619	up
MINDY1	5.05903	3.01232	0.00856416	0.0434612	1.3619	up
LTBR	5.0553	2.98467	0.00856416	0.0434612	1.3619	up
NEB	5.03278	3.02142	0.00856416	0.0434612	1.3619	up
ZDHHC21	4.85829	2.99509	0.00856416	0.0434612	1.3619	up
WDR59	4.6035	3.07224	0.00856416	0.0434612	1.3619	up
FNIP2	4.39715	3.00907	0.00856416	0.0434612	1.3619	up
AMPD3	4.35788	3.00023	0.00856416	0.0434612	1.3619	up
SLC25A39	3.32659	3.86168	0.00881945	0.0446262	1.35041	up
DDOST	3.26654	3.8662	0.00881945	0.0446262	1.35041	up
CDK5RAP1	3.16742	3.87825	0.00881945	0.0446262	1.35041	up
PPP6R3	3.08188	4.14477	0.00903024	0.0456084	1.34096	up
MFF	2.7815	4.739	0.00903339	0.0456084	1.34096	up
VPS35	2.75451	4.74648	0.00903339	0.0456084	1.34096	up
SRSF11	2.83717	4.57814	0.00907268	0.0457815	1.33931	up
DOK1	3.12528	4.33578	0.0090842	0.0457815	1.33931	up
TRIM14	3.09193	4.36868	0.0090842	0.0457815	1.33931	up
REST	2.98442	4.34315	0.0090842	0.0457815	1.33931	up
USP48	2.61547	5.55289	0.00918868	0.0462911	1.3345	up
MT-ND2	2.41513	6.30802	0.00927223	0.0466951	1.33073	up
ST13	2.36877	6.92059	0.00974882	0.0489883	1.30991	up
GGA2	2.73144	4.86717	0.00981205	0.0492524	1.30757	up
