# Supplementary material for: Non-oncology drug (meticrane) shows anti-cancer ability in synergy with epigenetic inhibitors and appears to be involved passively in targeting cancer cells
Source: Front Oncol. 2023 May 19;13:1157366. doi: 10.3389/fonc.2023.1157366 (PMC10235775; doi:10.3389/fonc.2023.1157366)
Supplement: Supplementary Table 3 — Meticrane induced differentially expressed genes in SK-hep-1. [file Table_3.xlsx]

## Sheet: down
SYMBOL	logFC	logCPM	PValue	FDR	logP	Group
RPL14	-11.4598	14.458	1.23666e-18	1.71204e-14	13.7665	down
RPS14	-10.6494	15.7181	1.61212e-17	1.11591e-13	12.9524	down
PCMT1	-12.9912	10.7743	1.03248e-16	2.90286e-13	12.5372	down
PSMD11	-10.6768	12.6668	1.04289e-16	2.90286e-13	12.5372	down
COX4I1	-10.3719	13.0977	1.56874e-16	3.24021e-13	12.4894	down
ARL4C	-11.0022	11.7122	1.64182e-16	3.24021e-13	12.4894	down
ASAP1	-12.186	11.0944	1.87241e-16	3.24021e-13	12.4894	down
LUC7L3	-10.4714	11.4987	1.05781e-15	1.3313e-12	11.8757	down
NCKAP1	-10.2883	11.6371	1.30781e-15	1.50878e-12	11.8214	down
ANPEP	-10.1163	10.952	4.39946e-15	3.80663e-12	11.4195	down
MRPS35	-9.42605	11.4774	1.79315e-14	1.30654e-11	10.8839	down
KLHL5	-10.0501	10.3406	2.01044e-14	1.34233e-11	10.8721	down
SESN2	-9.27276	11.8824	2.03619e-14	1.34233e-11	10.8721	down
CNOT11	-10.0883	10.3075	2.32066e-14	1.46033e-11	10.8356	down
PLBD2	-9.80712	10.7499	2.69828e-14	1.62413e-11	10.7894	down
MET	-10.2245	10.2376	3.13211e-14	1.73444e-11	10.7608	down
MFN2	-9.80052	10.4479	3.88537e-14	2.05137e-11	10.688	down
EEF1E1	-10.0885	10.1812	4.00079e-14	2.05137e-11	10.688	down
GART	-11.3201	9.83521	4.33084e-14	2.14129e-11	10.6693	down
PRKCE	-9.40863	10.4312	1.068e-13	5.09842e-11	10.2926	down
YBX1	-8.837	11.069	1.77436e-13	8.18806e-11	10.0868	down
EWSR1	-9.82624	9.49275	1.90741e-13	8.28769e-11	10.0816	down
MAP4	-9.54193	10.0625	2.05322e-13	8.39582e-11	10.0759	down
THUMPD1	-9.61172	10.0472	2.1898e-13	8.42102e-11	10.0746	down
UQCRC2	-9.69133	9.7741	2.32188e-13	8.59326e-11	10.0658	down
CAV1	-8.43243	13.4601	2.35874e-13	8.59326e-11	10.0658	down
ARF4	-9.37633	10.0009	2.68364e-13	9.52623e-11	10.0211	down
CAV2	-9.67327	9.35447	3.45369e-13	1.1384e-10	9.9437	down
CAPN2	-8.98434	10.2492	5.25957e-13	1.65485e-10	9.78124	down
TTC27	-10.8832	9.24033	5.6338e-13	1.69553e-10	9.7707	down
FLNA	-8.66044	10.5126	6.50729e-13	1.83851e-10	9.73553	down
ADNP	-9.07212	9.94622	8.65474e-13	2.34934e-10	9.62905	down
PPP1R21	-10.5853	8.67651	8.90386e-13	2.37048e-10	9.62516	down
COQ5	-9.11047	9.41463	1.09404e-12	2.78985e-10	9.55442	down
CALM1	-8.18853	11.733	1.10836e-12	2.78985e-10	9.55442	down
TCEA1	-8.37383	10.6394	1.13371e-12	2.8027e-10	9.55242	down
FAM91A1	-10.2879	8.60066	1.23532e-12	2.94859e-10	9.53039	down
DLGAP5	-11.166	8.50068	1.90036e-12	4.38476e-10	9.35805	down
JPT2	-8.80462	9.18377	2.96184e-12	6.40684e-10	9.19336	down
CAP1	-7.84059	11.7593	4.25912e-12	9.07127e-10	9.04233	down
TRIM24	-9.32854	9.07365	4.74688e-12	9.80833e-10	9.00841	down
TULP4	-10.0788	8.73251	5.02198e-12	9.93304e-10	9.00292	down
PTPRF	-9.1067	9.03353	5.6567e-12	1.08757e-09	8.96354	down
TWF1	-9.47973	8.70281	5.73482e-12	1.08757e-09	8.96354	down
SUMO3	-7.93887	10.4537	6.41397e-12	1.16799e-09	8.93256	down
TOMM70	-8.18236	9.97901	6.49631e-12	1.16799e-09	8.93256	down
BORCS7	-8.63708	9.23011	7.44968e-12	1.30549e-09	8.88423	down
DSTYK	-10.0949	8.62384	8.03171e-12	1.38989e-09	8.85702	down
TBCA	-8.24669	9.77433	8.31094e-12	1.40313e-09	8.8529	down
LRCH3	-10.2918	8.13431	9.14379e-12	1.50698e-09	8.82189	down
DNAJC2	-9.95133	8.55884	1.05562e-11	1.67977e-09	8.77475	down
IGF2BP2	-7.63372	11.3931	1.15299e-11	1.79348e-09	8.7463	down
PIK3R1	-8.82502	8.84881	1.25321e-11	1.87949e-09	8.72596	down
POLR1F	-8.30565	9.28546	1.49838e-11	2.20677e-09	8.65624	down
BIRC2	-8.26821	9.06143	1.5443e-11	2.23461e-09	8.6508	down
NUBP2	-8.54756	8.79914	1.54957e-11	2.23461e-09	8.6508	down
YWHAB	-7.509	11.536	1.6003e-11	2.2668e-09	8.64459	down
PSMG3	-8.85119	8.79014	1.60464e-11	2.2668e-09	8.64459	down
CAMLG	-8.17082	9.03055	1.7678e-11	2.44734e-09	8.61131	down
SOX4	-11.4345	7.97361	1.81738e-11	2.49107e-09	8.60361	down
DSTN	-8.61331	8.75846	1.84887e-11	2.50938e-09	8.60043	down
NRG1	-10.0369	8.4141	1.96535e-11	2.61618e-09	8.58233	down
PAK1IP1	-9.33517	8.40127	2.09495e-11	2.71051e-09	8.56695	down
LSM7	-8.81283	8.7186	2.1849e-11	2.77502e-09	8.55673	down
RALA	-7.80435	9.68266	2.33869e-11	2.94335e-09	8.53116	down
STAU1	-7.4465	11.2702	2.39288e-11	2.98441e-09	8.52514	down
LDHB	-7.5109	10.7816	2.42302e-11	2.99503e-09	8.5236	down
IL1RAPL1	-9.34729	8.3535	2.57174e-11	3.15073e-09	8.50159	down
CAVIN2	-7.74601	9.74838	3.12586e-11	3.76299e-09	8.42447	down
CAB39	-7.9758	9.08263	3.59317e-11	4.25161e-09	8.37145	down
RBM25	-8.60887	8.26707	3.72637e-11	4.37185e-09	8.35933	down
UBE2H	-8.58768	8.56315	4.25796e-11	4.83174e-09	8.3159	down
ETFA	-7.79639	8.99884	5.14671e-11	5.70009e-09	8.24412	down
FBXO45	-9.87137	7.727	5.30519e-11	5.78308e-09	8.23784	down
CTSC	-8.25241	8.76903	5.39478e-11	5.83479e-09	8.23397	down
ZNF766	-8.07524	8.73599	6.2283e-11	6.63266e-09	8.17831	down
NBPF1	-7.71912	9.2956	6.53534e-11	6.89681e-09	8.16135	down
AMMECR1	-8.48808	8.13621	6.57598e-11	6.89681e-09	8.16135	down
SOCS2	-9.6364	7.66907	6.73209e-11	6.92207e-09	8.15976	down
SREK1IP1	-8.52873	8.45591	6.73515e-11	6.92207e-09	8.15976	down
FSTL1	-8.10202	8.71831	6.75007e-11	6.92207e-09	8.15976	down
VDAC2	-7.58865	9.40514	7.70205e-11	7.84023e-09	8.10567	down
INPP5K	-10.4219	7.63468	7.84994e-11	7.93245e-09	8.10059	down
TMEM65	-7.54681	9.49403	9.29763e-11	9.12882e-09	8.03959	down
CMAS	-7.3324	9.71527	9.87106e-11	9.62359e-09	8.01666	down
DAP	-7.6448	9.01353	1.07893e-10	1.03727e-08	7.98411	down
SLIRP	-7.1407	10.4928	1.10192e-10	1.04161e-08	7.98229	down
RNF181	-7.37549	9.66327	1.23206e-10	1.13711e-08	7.9442	down
PCF11	-8.0262	8.28633	1.40877e-10	1.27471e-08	7.89459	down
TMBIM6	-7.08872	10.1385	1.58732e-10	1.40865e-08	7.8512	down
POLR2F	-8.25104	7.92095	1.65657e-10	1.45149e-08	7.83819	down
DDX10	-8.42179	8.20309	1.99225e-10	1.73463e-08	7.76079	down
COQ2	-7.10553	9.91641	2.09866e-10	1.79345e-08	7.74631	down
GCC2	-7.98246	8.17999	2.21434e-10	1.8807e-08	7.72568	down
ATP5MG	-6.83954	11.6809	2.34642e-10	1.98072e-08	7.70318	down
PDSS2	-8.51535	7.83357	2.3936e-10	2.00831e-08	7.69717	down
ZNFX1	-7.35483	8.97976	2.53651e-10	2.0992e-08	7.67795	down
RIOK1	-7.79106	8.39577	2.67758e-10	2.18609e-08	7.66033	down
HADHB	-7.84859	8.39239	2.72724e-10	2.18609e-08	7.66033	down
RAPGEF1	-7.08136	9.67935	2.72876e-10	2.18609e-08	7.66033	down
UBN1	-7.41777	8.79804	2.73183e-10	2.18609e-08	7.66033	down
VPS37C	-8.92721	7.78951	2.86148e-10	2.27669e-08	7.6427	down
SMAD5	-7.40794	8.58761	3.01589e-10	2.38583e-08	7.62236	down
CDADC1	-10.9548	7.29707	3.26831e-10	2.57083e-08	7.58993	down
NAMPT	-9.00474	7.7526	3.34177e-10	2.61375e-08	7.58274	down
RAB3GAP1	-7.11618	9.19135	3.42955e-10	2.65244e-08	7.57635	down
CHRDL1	-7.75099	8.33102	3.54824e-10	2.7175e-08	7.56583	down
MTCH2	-7.50073	8.73541	3.55293e-10	2.7175e-08	7.56583	down
AKR1B1	-7.29036	9.03269	3.80292e-10	2.87448e-08	7.54144	down
TRO	-8.28012	8.05132	3.82046e-10	2.87448e-08	7.54144	down
GYG1	-7.02433	9.28564	3.86144e-10	2.88961e-08	7.53916	down
RPS10	-6.81858	10.5208	4.0034e-10	2.97973e-08	7.52582	down
CHERP	-10.2242	7.24805	4.06735e-10	3.01114e-08	7.52127	down
RPL6	-6.96709	9.65318	4.50035e-10	3.30515e-08	7.48081	down
ANKRD50	-9.38311	7.17759	5.5519e-10	3.98241e-08	7.39985	down
COPS3	-7.17989	8.93683	5.72379e-10	4.08455e-08	7.38886	down
NET1	-9.3858	7.15692	6.04843e-10	4.27217e-08	7.36935	down
HELLS	-9.13818	7.15448	6.04843e-10	4.27217e-08	7.36935	down
PGRMC2	-6.73958	9.93888	6.85995e-10	4.79642e-08	7.31908	down
SSBP1	-7.005	9.13716	7.25939e-10	4.99995e-08	7.30103	down
PTK2	-9.63187	7.11202	7.36642e-10	5.02368e-08	7.29898	down
PKM	-6.60883	10.5029	7.89189e-10	5.35565e-08	7.27119	down
MT-CO2	-6.51552	11.2476	8.86749e-10	5.902e-08	7.229	down
IQCE	-9.16671	7.05662	9.23978e-10	6.12036e-08	7.21322	down
EXOSC7	-7.18646	8.50236	9.70819e-10	6.40001e-08	7.19382	down
FAM210B	-6.7552	9.26053	1.08495e-09	6.95374e-08	7.15778	down
RPS3A	-6.96665	8.46662	1.13389e-09	7.2138e-08	7.14184	down
FERMT2	-7.53647	7.7999	1.13633e-09	7.2138e-08	7.14184	down
DNTTIP1	-7.58718	8.05771	1.14116e-09	7.2138e-08	7.14184	down
TMEM184B	-7.30576	8.04975	1.18159e-09	7.4354e-08	7.1287	down
RAB2A	-6.57053	9.99118	1.23384e-09	7.65978e-08	7.11578	down
SLFN5	-8.63598	6.97481	1.31917e-09	8.1167e-08	7.09062	down
NHLRC2	-8.10818	7.42128	1.38401e-09	8.44064e-08	7.07362	down
DPH3	-8.73606	6.94601	1.49234e-09	8.90516e-08	7.05036	down
CBX3	-6.58969	9.34638	1.68089e-09	9.86025e-08	7.00611	down
NCBP2	-7.75362	7.69831	1.7209e-09	1.00524e-07	6.99773	down
NR2C2AP	-9.36671	6.89374	1.82742e-09	1.04974e-07	6.97892	down
MAST4	-9.30901	6.89832	1.82742e-09	1.04974e-07	6.97892	down
TCEAL9	-7.60057	7.67988	1.88188e-09	1.07213e-07	6.96975	down
RPS27L	-6.36907	10.7485	1.92188e-09	1.08738e-07	6.96362	down
SAAL1	-8.61847	6.88612	1.92435e-09	1.08738e-07	6.96362	down
TAF1D	-6.68045	8.78352	1.97182e-09	1.10967e-07	6.95481	down
FBLIM1	-7.60738	7.32928	2.08006e-09	1.16584e-07	6.93336	down
SEC22C	-7.26951	7.6492	2.15728e-09	1.19941e-07	6.92103	down
SERPINB1	-7.39469	7.90535	2.17617e-09	1.20421e-07	6.9193	down
NAV3	-7.24877	7.63563	2.29452e-09	1.25554e-07	6.90117	down
SOX7	-9.76256	6.83376	2.37668e-09	1.29538e-07	6.8876	down
SNRPF	-9.43488	6.82752	2.44147e-09	1.31516e-07	6.88102	down
GTF3C3	-8.96898	6.83119	2.44147e-09	1.31516e-07	6.88102	down
CDC27	-6.63148	9.06897	2.45672e-09	1.31825e-07	6.88	down
EXOC4	-7.23772	7.86921	2.5433e-09	1.35421e-07	6.86831	down
MORN4	-7.32943	7.85712	2.6813e-09	1.41679e-07	6.84869	down
LAS1L	-7.16678	7.85877	2.6813e-09	1.41679e-07	6.84869	down
XPO6	-7.311	7.58829	2.77119e-09	1.44771e-07	6.83932	down
GFM1	-9.14332	6.7952	2.79786e-09	1.45615e-07	6.83679	down
PPP1R15A	-7.35575	7.58244	2.86137e-09	1.48362e-07	6.82868	down
PCBP2	-6.33885	9.85137	2.87837e-09	1.48687e-07	6.82773	down
SDF2	-9.2892	6.78095	2.95707e-09	1.51999e-07	6.81816	down
TGFB1	-8.19182	7.24306	2.96444e-09	1.51999e-07	6.81816	down
FADS3	-6.63184	8.8068	2.99508e-09	1.53003e-07	6.8153	down
LZIC	-7.97558	7.21266	3.35145e-09	1.68107e-07	6.77441	down
FMNL3	-8.39943	6.74538	3.50165e-09	1.73752e-07	6.76007	down
TPRG1L	-7.29488	7.53052	3.5379e-09	1.74301e-07	6.7587	down
BBS2	-7.55189	7.2004	3.56678e-09	1.75101e-07	6.75671	down
SPAG7	-6.42549	9.23901	3.82866e-09	1.87293e-07	6.72748	down
SPCS2	-6.76649	7.98844	3.94477e-09	1.91619e-07	6.71756	down
ANKRD42	-7.32627	7.75981	4.04519e-09	1.94559e-07	6.71095	down
TLCD1	-7.27037	7.73544	4.47052e-09	2.11228e-07	6.67525	down
POLE3	-6.43874	8.70643	4.62663e-09	2.17861e-07	6.66182	down
VPS54	-9.46139	6.67015	4.69047e-09	2.20118e-07	6.65734	down
FAM189B	-6.56679	8.5788	4.71074e-09	2.20322e-07	6.65694	down
CBX4	-6.17184	10.2902	4.76192e-09	2.21966e-07	6.65371	down
C20orf27	-8.72346	6.65327	5.13437e-09	2.37727e-07	6.62392	down
BIRC5	-7.40806	7.43853	5.2469e-09	2.40383e-07	6.6191	down
ABCD3	-6.26372	9.24658	5.26764e-09	2.40383e-07	6.6191	down
NSA2	-6.30911	9.16107	5.35528e-09	2.4302e-07	6.61436	down
SLBP	-6.59084	8.41228	5.39993e-09	2.43507e-07	6.61349	down
SMPD4	-8.73218	6.64029	5.45742e-09	2.453e-07	6.6103	down
PCCB	-6.91562	7.68604	5.56934e-09	2.49521e-07	6.60289	down
UNK	-8.61074	7.0896	5.61715e-09	2.50851e-07	6.60058	down
PRPF40A	-6.11344	10.3576	5.73575e-09	2.55324e-07	6.59291	down
MEST	-9.85945	6.61843	5.98726e-09	2.64992e-07	6.57677	down
TIPARP	-7.61673	7.07601	6.01036e-09	2.64992e-07	6.57677	down
GYPC	-7.52814	7.39322	6.27801e-09	2.75041e-07	6.5606	down
CD9	-6.04562	10.8475	6.81725e-09	2.94931e-07	6.53028	down
ULK1	-7.33959	7.3684	7.00924e-09	3.00421e-07	6.52227	down
SACM1L	-7.27111	7.35844	7.41165e-09	3.14745e-07	6.50204	down
PDCD6IP	-8.34467	7.01774	7.57203e-09	3.17658e-07	6.49804	down
UCHL3	-7.62169	7.02264	7.57203e-09	3.17658e-07	6.49804	down
RAB3IP	-8.35428	7.00127	8.12911e-09	3.3754e-07	6.47168	down
HSPH1	-6.16532	9.05662	8.36935e-09	3.45867e-07	6.46109	down
RND3	-6.67683	7.97837	9.01248e-09	3.69138e-07	6.43281	down
C1orf131	-7.25781	6.96331	9.86308e-09	4.01601e-07	6.3962	down
SPAST	-6.1088	9.36258	1.07013e-08	4.31921e-07	6.3646	down
NPM1	-5.91832	11.0072	1.0871e-08	4.37493e-07	6.35903	down
TARS1	-6.50991	8.07255	1.22226e-08	4.84843e-07	6.3144	down
IRF2BPL	-6.58534	7.90094	1.26304e-08	4.98162e-07	6.30263	down
CS	-6.48748	7.70994	1.29165e-08	5.06561e-07	6.29537	down
NINJ1	-7.97454	6.87583	1.40448e-08	5.47706e-07	6.26145	down
PGD	-8.37465	6.87073	1.44151e-08	5.6057e-07	6.25137	down
SARS1	-6.24539	8.54861	1.45958e-08	5.66007e-07	6.24718	down
LIAS	-9.49698	6.4008	1.47594e-08	5.70607e-07	6.24366	down
KATNA1	-7.60992	6.85569	1.51904e-08	5.84154e-07	6.23347	down
PSG5	-5.8888	10.0926	1.52491e-08	5.84787e-07	6.233	down
ZNF544	-7.17371	7.17199	1.60892e-08	6.15301e-07	6.21091	down
CDK19	-6.19436	8.28645	1.65004e-08	6.2929e-07	6.20115	down
TMEM14C	-6.58048	7.42975	1.68387e-08	6.40425e-07	6.19353	down
RBX1	-7.09932	6.82858	1.73497e-08	6.58052e-07	6.18174	down
MAGED1	-5.93654	9.42079	1.80874e-08	6.84158e-07	6.16484	down
DGKA	-6.8108	7.4005	1.87538e-08	7.03598e-07	6.15268	down
NEK1	-6.80362	7.13833	1.91012e-08	7.10854e-07	6.14822	down
NDUFA1	-5.90657	9.27028	2.07895e-08	7.67494e-07	6.11492	down
NUB1	-6.67383	7.59137	2.10456e-08	7.7488e-07	6.11077	down
HNRNPA2B1	-5.9694	8.91777	2.13805e-08	7.83046e-07	6.10621	down
BCCIP	-6.50815	7.76916	2.18935e-08	7.97613e-07	6.09821	down
SETD3	-6.39289	7.92882	2.24967e-08	8.1744e-07	6.08754	down
PTPN18	-8.03823	6.76252	2.28326e-08	8.27474e-07	6.08225	down
MUL1	-8.35908	6.75029	2.34842e-08	8.46511e-07	6.07237	down
C1orf21	-6.45923	7.56495	2.35414e-08	8.46511e-07	6.07237	down
MAD2L1BP	-8.86115	6.28543	2.39895e-08	8.60391e-07	6.0653	down
SPCS1	-5.91444	8.80669	2.44014e-08	8.72903e-07	6.05903	down
PRPF4	-7.18926	6.74168	2.48532e-08	8.84491e-07	6.05331	down
PPT1	-7.14333	6.7462	2.48532e-08	8.84491e-07	6.05331	down
TAF9	-6.25995	8.05126	2.51438e-08	8.90257e-07	6.05048	down
PTP4A2	-5.91618	9.09401	2.54593e-08	8.99129e-07	6.04618	down
MEGF8	-8.06688	6.7351	2.55722e-08	8.9933e-07	6.04608	down
ZNF526	-5.99682	8.41523	2.5957e-08	9.09742e-07	6.04108	down
ZSCAN29	-7.6096	6.72697	2.63155e-08	9.19981e-07	6.03622	down
SAMM50	-6.36083	7.721	2.71174e-08	9.45627e-07	6.02428	down
TANC2	-6.41435	7.30183	2.88588e-08	9.98804e-07	6.00052	down
SERPINE1	-5.98861	8.27448	2.91589e-08	1.00141e-06	5.99939	down
PMPCB	-9.47983	6.23699	2.92235e-08	1.00141e-06	5.99939	down
NR1H2	-8.00961	6.23989	2.92235e-08	1.00141e-06	5.99939	down
DLC1	-5.76945	9.35997	2.97657e-08	1.01747e-06	5.99248	down
RUSC1	-8.18168	6.23723	3.04232e-08	1.03253e-06	5.9861	down
SLC16A3	-7.40836	6.69736	3.043e-08	1.03253e-06	5.9861	down
TPRKB	-7.94364	6.68617	3.13399e-08	1.06081e-06	5.97436	down
EIF4A3	-6.31036	7.49842	3.17062e-08	1.06798e-06	5.97144	down
MED29	-8.29232	6.21277	3.29982e-08	1.10345e-06	5.95725	down
SIMC1	-8.08772	6.21492	3.29982e-08	1.10345e-06	5.95725	down
FOXRED2	-6.27111	7.48627	3.33663e-08	1.11307e-06	5.95348	down
RNF114	-6.64423	7.26265	3.37703e-08	1.12114e-06	5.95034	down
CDK10	-8.91911	6.20288	3.438e-08	1.13593e-06	5.94465	down
CCDC82	-8.53609	6.19139	3.58294e-08	1.17263e-06	5.93084	down
CD55	-6.77527	7.23716	3.73323e-08	1.21893e-06	5.91402	down
CEP170B	-7.22467	6.96776	3.80462e-08	1.23641e-06	5.90784	down
ANP32B	-5.96947	8.42498	3.8318e-08	1.23943e-06	5.90678	down
C10orf88	-7.76498	6.63571	3.8672e-08	1.24506e-06	5.90481	down
GINS1	-7.09462	6.64092	3.8672e-08	1.24506e-06	5.90481	down
PARD6B	-8.79497	6.16283	4.06222e-08	1.29579e-06	5.88746	down
RNASEH1	-5.8775	8.59753	4.10529e-08	1.30652e-06	5.88388	down
DNAJB11	-7.96021	6.13274	4.61748e-08	1.45946e-06	5.83581	down
COL27A1	-7.21557	6.59526	4.65773e-08	1.46883e-06	5.83303	down
NBDY	-5.91427	8.27117	4.75017e-08	1.49457e-06	5.82548	down
SEPTIN6	-6.93579	6.58619	4.807e-08	1.50903e-06	5.8213	down
CCNYL1	-7.90013	6.57463	4.96185e-08	1.55411e-06	5.80852	down
PSMB4	-5.92291	8.25785	5.04273e-08	1.57588e-06	5.80248	down
RPL12	-6.23102	7.57353	5.06761e-08	1.58009e-06	5.80132	down
STX16	-5.87765	8.13641	5.21399e-08	1.62208e-06	5.78993	down
PMEPA1	-6.06739	7.73171	5.24458e-08	1.6243e-06	5.78933	down
VAT1	-5.98146	7.73153	5.24458e-08	1.6243e-06	5.78933	down
ABCC5	-7.29122	6.53801	5.82851e-08	1.78123e-06	5.74928	down
SREK1	-6.14067	7.34925	5.91171e-08	1.79872e-06	5.74504	down
ECH1	-6.02957	7.84877	5.97598e-08	1.81429e-06	5.74129	down
HSPD1	-5.77317	8.58984	6.0931e-08	1.84177e-06	5.73477	down
UBA1	-6.23249	7.12309	6.18627e-08	1.86585e-06	5.72912	down
SLC27A1	-6.77541	6.8425	6.47621e-08	1.94483e-06	5.71112	down
SLC35E3	-6.95098	6.51132	6.64988e-08	1.99266e-06	5.70057	down
YIPF6	-5.89625	7.94427	6.9942e-08	2.08232e-06	5.68145	down
ATP5PD	-6.40799	6.83182	7.01435e-08	2.08383e-06	5.68114	down
LARS2	-8.30903	6.02448	7.22061e-08	2.13594e-06	5.67041	down
CCNL1	-6.97701	6.48269	7.35467e-08	2.16634e-06	5.66427	down
CTSH	-7.8722	6.01764	7.56444e-08	2.2234e-06	5.65298	down
GSS	-6.15885	7.47579	7.66975e-08	2.24958e-06	5.6479	down
WAC	-5.4792	10.0935	7.76697e-08	2.26928e-06	5.64411	down
SSR2	-5.64923	8.53455	7.76973e-08	2.26928e-06	5.64411	down
NDUFB1	-6.32349	7.05648	8.09327e-08	2.35385e-06	5.62822	down
NFE2L2	-7.97738	6.45225	8.14759e-08	2.36468e-06	5.62623	down
C8orf76	-8.47634	5.97529	8.71577e-08	2.50855e-06	5.60058	down
PHKA1	-8.44324	5.97645	8.71577e-08	2.50855e-06	5.60058	down
PMAIP1	-7.68678	5.97882	8.71577e-08	2.50855e-06	5.60058	down
QARS1	-5.63135	8.72693	9.00915e-08	2.58761e-06	5.5871	down
QDPR	-5.95849	7.43602	9.12538e-08	2.61544e-06	5.58245	down
KIRREL3	-8.98742	5.97046	9.14385e-08	2.61544e-06	5.58245	down
WRN	-6.57046	6.76346	9.22244e-08	2.63248e-06	5.57963	down
COPRS	-6.52951	7.01758	9.29839e-08	2.64326e-06	5.57786	down
LRRFIP2	-7.08782	6.42841	9.36425e-08	2.65653e-06	5.57569	down
CLMP	-5.65878	8.20855	9.71718e-08	2.7454e-06	5.56139	down
NMRAL1	-7.26554	6.40892	1.00509e-07	2.83392e-06	5.54761	down
HCFC1R1	-5.81195	7.85885	1.013e-07	2.85041e-06	5.54509	down
SERBP1	-5.64456	8.29265	1.02175e-07	2.8692e-06	5.54224	down
WDR33	-5.96601	7.40565	1.03361e-07	2.89076e-06	5.53899	down
OGDH	-7.89539	6.39318	1.04161e-07	2.90142e-06	5.53739	down
PALM2AKAP2	-6.31159	6.72789	1.06239e-07	2.94745e-06	5.53055	down
KIF4A	-7.31213	6.39515	1.07967e-07	2.9894e-06	5.52442	down
UBE2Q1	-5.40116	10.0428	1.0826e-07	2.99151e-06	5.52411	down
ETFBKMT	-7.82429	5.92317	1.11188e-07	3.06022e-06	5.51425	down
CBX1	-6.21153	7.19191	1.1328e-07	3.11161e-06	5.50702	down
IGBP1	-5.46732	9.04228	1.15101e-07	3.15537e-06	5.50095	down
STX3	-6.18043	7.19129	1.15661e-07	3.16327e-06	5.49986	down
PCSK7	-7.84553	6.3715	1.16075e-07	3.16327e-06	5.49986	down
SLC2A4RG	-7.33446	6.37342	1.16075e-07	3.16327e-06	5.49986	down
PIGG	-7.58272	5.90904	1.16873e-07	3.17875e-06	5.49774	down
RPF1	-6.2692	7.18316	1.18101e-07	3.19959e-06	5.49491	down
NFAT5	-8.38182	5.89384	1.22897e-07	3.31654e-06	5.47931	down
RUNDC1	-5.75654	7.67404	1.25978e-07	3.39307e-06	5.46941	down
EIF2S2	-5.41002	9.47955	1.27619e-07	3.4306e-06	5.46463	down
MTPN	-5.59301	8.03738	1.28798e-07	3.45558e-06	5.46148	down
CTNNB1	-5.76443	7.91874	1.31388e-07	3.51508e-06	5.45406	down
NDUFB11	-5.74637	7.79518	1.32551e-07	3.52891e-06	5.45236	down
SPEN	-8.35188	5.87554	1.3606e-07	3.61117e-06	5.44235	down
STEAP3	-6.01519	7.33787	1.36162e-07	3.61117e-06	5.44235	down
ACTG1	-5.2599	11.9691	1.37403e-07	3.63017e-06	5.44007	down
POLR3A	-5.5003	8.68875	1.41765e-07	3.72409e-06	5.42898	down
TNIP1	-5.46039	8.93446	1.42818e-07	3.74466e-06	5.42659	down
CUL2	-8.68133	5.85341	1.50888e-07	3.94311e-06	5.40416	down
COX14	-6.39828	6.64202	1.51242e-07	3.94311e-06	5.40416	down
PPP1R8	-6.3241	6.64453	1.51242e-07	3.94311e-06	5.40416	down
INPP1	-7.37496	6.30039	1.56422e-07	4.05525e-06	5.39198	down
PUM3	-5.77693	7.46295	1.62757e-07	4.1649e-06	5.3804	down
FLYWCH1	-6.02622	6.89395	1.63211e-07	4.16613e-06	5.38027	down
APPL1	-5.65739	7.86564	1.63407e-07	4.16613e-06	5.38027	down
VIRMA	-5.64968	7.9749	1.65229e-07	4.19712e-06	5.37705	down
ZC3HC1	-6.73231	6.62023	1.65734e-07	4.20223e-06	5.37652	down
BCL11B	-8.5691	5.81624	1.67623e-07	4.23755e-06	5.37288	down
PTPN13	-5.72024	7.4476	1.74446e-07	4.39096e-06	5.35744	down
WDR3	-5.28896	9.59119	1.75037e-07	4.396e-06	5.35694	down
ADD2	-7.51527	6.27094	1.75599e-07	4.396e-06	5.35694	down
RNPC3	-7.07402	6.27903	1.75599e-07	4.396e-06	5.35694	down
IFITM2	-6.3334	6.86551	1.76321e-07	4.40611e-06	5.35594	down
NUP85	-7.60401	5.81039	1.76792e-07	4.40994e-06	5.35557	down
MAP3K13	-7.41479	6.2524	1.89901e-07	4.71991e-06	5.32607	down
DLG4	-7.017	6.25876	1.89901e-07	4.71991e-06	5.32607	down
SMPD1	-6.74294	6.58316	1.93626e-07	4.79528e-06	5.31919	down
SPG21	-6.03407	7.06614	1.94787e-07	4.81541e-06	5.31737	down
POLR3GL	-7.05035	6.25146	1.97557e-07	4.84924e-06	5.31433	down
KLC1	-6.62008	6.57565	1.99838e-07	4.88791e-06	5.31088	down
MED24	-6.18949	6.5843	1.99838e-07	4.88791e-06	5.31088	down
TMEM131	-5.50741	7.93015	2.0114e-07	4.91109e-06	5.30882	down
MAN1A2	-5.65395	7.56059	2.03861e-07	4.96876e-06	5.30375	down
PHLDA1	-5.83473	7.40504	2.08188e-07	5.05642e-06	5.29616	down
GAS6	-5.54517	8.02061	2.1224e-07	5.14581e-06	5.28855	down
MTHFD2L	-6.61713	6.56088	2.12969e-07	5.15445e-06	5.28782	down
SLC20A1	-5.39502	8.58717	2.17668e-07	5.25897e-06	5.2791	down
ZFP82	-7.78438	5.75634	2.19791e-07	5.30103e-06	5.27564	down
PHACTR2	-6.99227	6.22061	2.22764e-07	5.36338e-06	5.27056	down
ZC3H7B	-6.12342	7.033	2.23474e-07	5.37115e-06	5.26993	down
SRSF7	-6.59256	6.54112	2.27112e-07	5.44911e-06	5.26367	down
NRP1	-5.22845	9.41987	2.27943e-07	5.45959e-06	5.26284	down
TRA2A	-5.27565	9.21718	2.29054e-07	5.47672e-06	5.26148	down
STK32C	-8.50617	5.74791	2.32365e-07	5.54632e-06	5.256	down
BRAT1	-6.16283	6.79834	2.36054e-07	5.62466e-06	5.2499	down
MKNK2	-5.33331	8.42285	2.42067e-07	5.74516e-06	5.2407	down
PTRHD1	-6.14156	6.53235	2.42356e-07	5.74516e-06	5.2407	down
ABHD17B	-8.42689	5.73659	2.45781e-07	5.79658e-06	5.23683	down
FAM234B	-8.09868	5.73628	2.45781e-07	5.79658e-06	5.23683	down
AKR7A2	-6.79687	6.18728	2.51779e-07	5.92794e-06	5.2271	down
KAT8	-7.79598	6.17411	2.62409e-07	6.14685e-06	5.21135	down
STAP2	-5.94151	6.77435	2.63386e-07	6.15931e-06	5.21047	down
TGFA	-8.0093	5.71042	2.75404e-07	6.39714e-06	5.19401	down
CAVIN1	-5.14047	10.2837	2.80386e-07	6.50195e-06	5.18696	down
TOMM22	-5.86007	6.98055	2.82933e-07	6.55005e-06	5.18376	down
IFNAR2	-6.30083	6.49156	2.85953e-07	6.60891e-06	5.17987	down
RPL7L1	-5.17311	9.32537	2.89728e-07	6.68499e-06	5.1749	down
RPL23	-5.46306	7.94583	2.93667e-07	6.75335e-06	5.17048	down
C1orf43	-7.45094	6.15041	2.97563e-07	6.80903e-06	5.16691	down
KRR1	-5.90418	6.74516	3.02876e-07	6.91917e-06	5.15995	down
TCAIM	-7.90663	5.67056	3.0925e-07	7.04154e-06	5.15233	down
H2AW	-7.76961	5.67991	3.0925e-07	7.04154e-06	5.15233	down
LUZP1	-6.10141	6.47243	3.16468e-07	7.18228e-06	5.14374	down
TFG	-5.92328	6.94456	3.19447e-07	7.23801e-06	5.14038	down
AFMID	-5.2707	8.28021	3.21555e-07	7.27387e-06	5.13823	down
ANXA2	-5.0588	11.5087	3.23847e-07	7.29434e-06	5.13701	down
ATP6V1G1	-6.36938	6.4591	3.27468e-07	7.35953e-06	5.13315	down
MATN2	-8.18128	5.65296	3.48017e-07	7.79603e-06	5.10813	down
PACS2	-7.1332	6.10289	3.5329e-07	7.87592e-06	5.1037	down
BACE1	-7.94503	5.63241	3.69499e-07	8.21083e-06	5.08561	down
PTDSS1	-5.85017	6.91436	3.70712e-07	8.22458e-06	5.08489	down
DDX1	-5.39895	7.67338	3.71745e-07	8.23429e-06	5.08437	down
MSI2	-5.59523	7.26388	3.80097e-07	8.37909e-06	5.0768	down
PKP3	-8.11947	5.62256	3.92535e-07	8.61214e-06	5.06489	down
CSTA	-7.50255	5.6192	3.92535e-07	8.61214e-06	5.06489	down
NUDT21	-6.6184	6.40234	4.03594e-07	8.81286e-06	5.05488	down
PIP5K1A	-6.35108	6.41249	4.03594e-07	8.81286e-06	5.05488	down
PSMA3	-5.79288	6.67227	4.04422e-07	8.81705e-06	5.05468	down
MOXD1	-5.30105	7.84827	4.41638e-07	9.58313e-06	5.01849	down
GALT	-8.8141	5.58019	4.43797e-07	9.58491e-06	5.01841	down
RXYLT1	-8.31441	5.5832	4.43797e-07	9.58491e-06	5.01841	down
NAP1L1	-4.98276	10.8938	4.49172e-07	9.67083e-06	5.01454	down
ANKRD27	-5.1701	8.41396	4.55984e-07	9.80225e-06	5.00867	down
NUP54	-7.63661	5.56818	4.72319e-07	1.00752e-05	4.99675	down
NRF1	-7.32205	5.57015	4.72319e-07	1.00752e-05	4.99675	down
LARP6	-7.51588	6.02817	4.82764e-07	1.02506e-05	4.98925	down
PUM2	-6.43676	6.03378	4.82764e-07	1.02506e-05	4.98925	down
PPFIA1	-5.42936	7.48207	4.90935e-07	1.03922e-05	4.98329	down
DIAPH2	-5.10102	8.7509	4.96171e-07	1.0487e-05	4.97935	down
RPS6KB1	-6.40915	6.02667	5.05442e-07	1.06181e-05	4.97395	down
NUDT11	-6.33468	6.02885	5.05442e-07	1.06181e-05	4.97395	down
COMT	-6.39313	6.01311	5.29366e-07	1.10536e-05	4.9565	down
FGF1	-7.17204	5.995	5.54613e-07	1.14979e-05	4.93938	down
WAPL	-4.95804	9.97484	5.59484e-07	1.15678e-05	4.93675	down
BDH2	-9.19538	5.52854	5.71537e-07	1.17394e-05	4.93035	down
PIK3CA	-8.44608	5.53077	5.71537e-07	1.17394e-05	4.93035	down
PLAAT3	-5.30007	7.67183	5.97287e-07	1.22139e-05	4.91314	down
CAT	-7.50331	5.50197	6.51161e-07	1.31986e-05	4.87947	down
SEC11C	-5.13973	7.94026	6.65262e-07	1.34648e-05	4.8708	down
CCNJL	-5.54944	6.96269	6.71961e-07	1.35607e-05	4.86772	down
SKIL	-5.97811	6.28785	6.76632e-07	1.36351e-05	4.86534	down
MARCKS	-4.92193	9.81227	6.84187e-07	1.37673e-05	4.86115	down
ORC5	-5.3641	7.11768	7.08243e-07	1.4169e-05	4.84866	down
DAZAP2	-5.17371	7.62644	7.26778e-07	1.45188e-05	4.83807	down
MTG1	-5.87711	6.26969	7.31105e-07	1.45632e-05	4.83674	down
SNX6	-5.32178	7.10385	7.39937e-07	1.47179e-05	4.83215	down
INF2	-7.34835	5.46512	7.43944e-07	1.47552e-05	4.83105	down
CDK6	-5.81769	6.52487	7.53105e-07	1.49156e-05	4.82636	down
URB1	-6.45297	6.24968	7.6024e-07	1.49925e-05	4.82412	down
SYS1	-6.18434	6.25746	7.6024e-07	1.49925e-05	4.82412	down
CTPS1	-5.07767	8.35362	7.69215e-07	1.5148e-05	4.81965	down
SGK1	-7.24625	5.91719	7.76271e-07	1.52153e-05	4.81772	down
NF1	-6.39707	5.91881	7.76271e-07	1.52153e-05	4.81772	down
RBCK1	-5.24105	7.71311	7.7703e-07	1.52153e-05	4.81772	down
ELP1	-7.19884	5.45135	7.96041e-07	1.55655e-05	4.80784	down
CEP68	-5.74629	6.72845	8.03825e-07	1.56956e-05	4.80422	down
RPL5	-4.91768	9.14611	8.47955e-07	1.64875e-05	4.78285	down
HDGFL2	-8.04933	5.42354	8.52417e-07	1.65047e-05	4.78239	down
JUND	-7.72676	5.42502	8.52417e-07	1.65047e-05	4.78239	down
NAA50	-5.00115	8.61861	8.56727e-07	1.65101e-05	4.78225	down
BAMBI	-6.88155	5.89108	8.57468e-07	1.65101e-05	4.78225	down
LACTB2	-6.44993	5.90308	8.57468e-07	1.65101e-05	4.78225	down
TXK	-7.72896	5.40678	9.13479e-07	1.74913e-05	4.75718	down
GEMIN4	-6.81531	5.8671	9.48684e-07	1.81153e-05	4.74195	down
COPS7B	-5.43588	7.03628	9.68608e-07	1.84703e-05	4.73353	down
MORF4L2	-5.28367	7.1795	9.99878e-07	1.89881e-05	4.72152	down
MGLL	-5.03674	7.918	1.0398e-06	1.96386e-05	4.70689	down
JMY	-5.79754	6.42934	1.09059e-06	2.04583e-05	4.68913	down
RCAN1	-5.78979	6.42972	1.09059e-06	2.04583e-05	4.68913	down
DDX42	-5.87359	6.16895	1.09309e-06	2.04774e-05	4.68873	down
KRIT1	-7.11461	5.8324	1.10748e-06	2.06909e-05	4.68422	down
NPC2	-6.69915	5.82962	1.10748e-06	2.06909e-05	4.68422	down
REEP4	-5.37208	7.00465	1.11319e-06	2.07415e-05	4.68316	down
FAM53C	-7.82374	5.35989	1.1295e-06	2.0989e-05	4.67801	down
SHC1	-7.40107	5.37031	1.1295e-06	2.0989e-05	4.67801	down
ZFYVE1	-5.23419	7.40139	1.1418e-06	2.11325e-05	4.67505	down
ERCC6L	-8.14706	5.33904	1.2143e-06	2.23547e-05	4.65063	down
IQSEC2	-7.23865	5.35063	1.2143e-06	2.23547e-05	4.65063	down
PIGBOS1	-7.2818	5.79827	1.23052e-06	2.25335e-05	4.64717	down
OGFOD1	-6.87784	5.80827	1.23052e-06	2.25335e-05	4.64717	down
NKIRAS2	-5.82746	6.13925	1.23973e-06	2.26423e-05	4.64508	down
RYBP	-5.52148	6.61844	1.24978e-06	2.27957e-05	4.64215	down
SF1	-4.95172	7.87092	1.27432e-06	2.31823e-05	4.63484	down
PHGDH	-4.90277	8.16787	1.2844e-06	2.3335e-05	4.63199	down
APEH	-7.03941	5.7932	1.29795e-06	2.34887e-05	4.62914	down
NFIX	-7.31177	5.33097	1.30657e-06	2.3583e-05	4.6274	down
JUN	-4.90403	8.40935	1.31284e-06	2.36653e-05	4.62589	down
DDI2	-5.18737	6.96703	1.31461e-06	2.36665e-05	4.62587	down
RNF145	-6.89762	5.77221	1.3697e-06	2.44989e-05	4.61085	down
SPIN4	-6.58739	5.78115	1.3697e-06	2.44989e-05	4.61085	down
UBL3	-6.26362	5.78795	1.3697e-06	2.44989e-05	4.61085	down
PPM1G	-6.82041	5.75879	1.44609e-06	2.57986e-05	4.5884	down
CD70	-7.90064	5.29617	1.51666e-06	2.68843e-05	4.5705	down
DZIP1L	-7.85009	5.28286	1.51666e-06	2.68843e-05	4.5705	down
ZBED3	-7.01125	5.29281	1.51666e-06	2.68843e-05	4.5705	down
TMED9	-4.67495	10.9364	1.52679e-06	2.69038e-05	4.57019	down
SSX2IP	-6.10885	5.75907	1.52747e-06	2.69038e-05	4.57019	down
AMOTL2	-4.83699	8.57752	1.571e-06	2.74955e-05	4.56074	down
RNMT	-4.79455	8.75781	1.59111e-06	2.78123e-05	4.55576	down
GATB	-6.50693	5.73982	1.61421e-06	2.80743e-05	4.55169	down
AP4S1	-6.10637	5.74049	1.61421e-06	2.80743e-05	4.55169	down
HADHA	-5.17558	6.9066	1.68047e-06	2.91535e-05	4.53531	down
MVP	-6.91667	5.73001	1.70672e-06	2.95348e-05	4.52967	down
NAA38	-6.64399	5.72174	1.70672e-06	2.95348e-05	4.52967	down
DDX3X	-5.66258	6.32343	1.74123e-06	3.00943e-05	4.52152	down
MEIOB	-6.92382	5.25021	1.76696e-06	3.04252e-05	4.51677	down
NOL6	-7.13825	5.70271	1.80543e-06	3.09719e-05	4.50903	down
KIAA2026	-6.72386	5.70836	1.80543e-06	3.09719e-05	4.50903	down
NR2F1	-5.98489	6.04723	1.83768e-06	3.13697e-05	4.50349	down
PPP1R14B	-4.79526	8.48942	1.84003e-06	3.13711e-05	4.50347	down
EIF3E	-4.77889	8.38115	1.86347e-06	3.16928e-05	4.49904	down
TBCEL	-8.90233	5.22464	1.90992e-06	3.22997e-05	4.4908	down
TSPAN17	-6.93481	5.24171	1.90992e-06	3.22997e-05	4.4908	down
RPN2	-5.68721	6.03906	1.92284e-06	3.24632e-05	4.48861	down
RPL39L	-5.9575	5.69832	2.02342e-06	3.38273e-05	4.47073	down
PSME4	-5.61703	6.2863	2.02563e-06	3.38273e-05	4.47073	down
B2M	-5.12292	7.14041	2.03037e-06	3.38656e-05	4.47024	down
DPY19L3	-7.45652	5.2146	2.06647e-06	3.44263e-05	4.46311	down
EPN1	-5.5518	6.0133	2.1073e-06	3.50221e-05	4.45566	down
TRPM7	-5.35676	6.49117	2.1467e-06	3.56342e-05	4.44813	down
RASAL2	-5.17954	6.83812	2.22726e-06	3.67949e-05	4.43421	down
POLE4	-8.12288	5.18475	2.23811e-06	3.68423e-05	4.43365	down
METTL5	-6.77858	5.64783	2.27253e-06	3.72656e-05	4.42869	down
RBBP6	-6.35373	5.65436	2.27253e-06	3.72656e-05	4.42869	down
BIN1	-4.87213	7.64167	2.33192e-06	3.81147e-05	4.41891	down
JMJD1C	-4.77697	8.20811	2.38014e-06	3.88111e-05	4.41104	down
SLC35F5	-6.2482	5.65125	2.41034e-06	3.92112e-05	4.40659	down
DGCR6L	-6.18054	5.64117	2.41034e-06	3.92112e-05	4.40659	down
IFI27L2	-5.47246	6.23872	2.46031e-06	3.97904e-05	4.40022	down
S100A6	-4.93098	7.43161	2.50366e-06	4.04441e-05	4.39314	down
NENF	-5.86532	5.95979	2.54144e-06	4.09752e-05	4.38748	down
ZNF329	-6.14698	5.63358	2.55793e-06	4.11102e-05	4.38605	down
RBM45	-8.46463	5.15648	2.63354e-06	4.22465e-05	4.37421	down
CHCHD2	-4.63833	8.87574	2.64523e-06	4.2385e-05	4.37279	down
TAX1BP1	-5.22483	6.79318	2.68281e-06	4.29228e-05	4.36731	down
RP9	-6.48303	5.61571	2.71611e-06	4.32702e-05	4.36381	down
MLX	-6.21346	5.6169	2.71611e-06	4.32702e-05	4.36381	down
BRWD1	-6.07092	5.61127	2.71611e-06	4.32702e-05	4.36381	down
TBC1D12	-5.77614	5.9473	2.79698e-06	4.44563e-05	4.35207	down
TP53	-5.65305	5.94867	2.79698e-06	4.44563e-05	4.35207	down
PRMT3	-4.93193	7.18761	2.80475e-06	4.44776e-05	4.35186	down
GADD45B	-4.88622	7.19326	2.80475e-06	4.44776e-05	4.35186	down
CADM1	-7.74415	5.13181	2.86135e-06	4.53233e-05	4.34368	down
ANKFY1	-7.13074	5.59804	2.88574e-06	4.56574e-05	4.34049	down
DNMT3A	-5.77977	5.92796	2.93586e-06	4.63974e-05	4.33351	down
STXBP5	-5.0837	6.91565	2.9687e-06	4.68628e-05	4.32917	down
RCHY1	-6.63651	5.58554	3.06779e-06	4.82071e-05	4.31689	down
KRT80	-7.30462	5.10728	3.11235e-06	4.87966e-05	4.31161	down
DKK1	-4.51225	9.94396	3.20268e-06	5.00994e-05	4.30017	down
ADI1	-4.90362	7.032	3.22555e-06	5.04002e-05	4.29757	down
GOLGA4	-5.74623	5.90451	3.23834e-06	5.0543e-05	4.29634	down
ZNF180	-7.13535	5.56166	3.26329e-06	5.08178e-05	4.29398	down
ZNF226	-6.3297	5.56825	3.26329e-06	5.08178e-05	4.29398	down
SLC17A9	-8.37556	5.09465	3.38925e-06	5.26018e-05	4.279	down
DNAJC3	-7.3679	5.10346	3.38925e-06	5.26018e-05	4.279	down
SUMO1	-5.62219	5.89107	3.40306e-06	5.27569e-05	4.27772	down
NDUFS6	-4.9768	6.73665	3.43684e-06	5.3221e-05	4.27392	down
ADGRL1	-7.05074	5.55205	3.4734e-06	5.34285e-05	4.27223	down
PLEKHA1	-7.00673	5.55035	3.4734e-06	5.34285e-05	4.27223	down
BCOR	-6.6323	5.55042	3.4734e-06	5.34285e-05	4.27223	down
DNMT1	-6.36764	5.55518	3.4734e-06	5.34285e-05	4.27223	down
EIF4EBP2	-5.23831	6.37133	3.48145e-06	5.34931e-05	4.2717	down
MAST2	-5.61291	6.14917	3.54734e-06	5.43848e-05	4.26452	down
SNRPB2	-4.9613	6.71283	3.74095e-06	5.70372e-05	4.24384	down
KRCC1	-5.44928	5.88016	3.76254e-06	5.72403e-05	4.2423	down
TXN2	-4.65945	8.09722	3.79034e-06	5.75999e-05	4.23958	down
FAM172A	-5.10238	6.703	3.84918e-06	5.83659e-05	4.23384	down
TCF25	-5.38667	6.34412	3.88104e-06	5.87847e-05	4.23074	down
GLRX3	-5.7865	5.5359	3.94253e-06	5.96507e-05	4.22438	down
SNX13	-5.9178	5.85824	3.9587e-06	5.983e-05	4.22308	down
ATP6V1A	-5.38827	6.12454	4.02724e-06	6.05641e-05	4.21779	down
BTBD3	-7.9059	5.05176	4.03352e-06	6.05641e-05	4.21779	down
IFRD1	-7.5019	5.04988	4.03352e-06	6.05641e-05	4.21779	down
PTMA	-4.70539	7.31198	4.23493e-06	6.3382e-05	4.19803	down
DCTN2	-4.85052	7.07943	4.3873e-06	6.52659e-05	4.18531	down
SYNE2	-5.33974	6.09765	4.38909e-06	6.52659e-05	4.18531	down
ARL15	-7.54464	5.02759	4.40838e-06	6.54825e-05	4.18388	down
FLOT2	-6.94995	5.48052	4.48677e-06	6.6504e-05	4.17715	down
ZBTB38	-4.64222	7.56541	4.53989e-06	6.72194e-05	4.17251	down
SLC38A2	-4.57629	8.22153	4.54861e-06	6.72766e-05	4.17214	down
ORMDL1	-4.93762	6.50262	4.55452e-06	6.72921e-05	4.17204	down
EIF3H	-4.82992	7.18212	4.57872e-06	6.75776e-05	4.1702	down
EIF5	-5.4691	6.08842	4.58408e-06	6.75846e-05	4.17015	down
NOM1	-5.66985	5.82415	4.62235e-06	6.80764e-05	4.167	down
SMAP1	-6.88793	5.47627	4.79131e-06	7.01914e-05	4.15372	down
LPP	-6.29195	5.48044	4.79131e-06	7.01914e-05	4.15372	down
PHF14	-5.02075	6.29461	4.85125e-06	7.09195e-05	4.14923	down
PGPEP1	-5.38562	5.81285	4.87164e-06	7.11424e-05	4.14787	down
UQCC2	-4.66833	7.27049	5.03231e-06	7.33341e-05	4.13469	down
PPP1CC	-4.69396	7.26364	5.13123e-06	7.46189e-05	4.12715	down
CYTH2	-5.35043	5.80329	5.13665e-06	7.46189e-05	4.12715	down
SOCS6	-7.74924	4.98475	5.28636e-06	7.64727e-05	4.11649	down
TMEM126A	-7.19683	4.99396	5.28636e-06	7.64727e-05	4.11649	down
TTPAL	-4.92351	6.77235	5.39358e-06	7.79423e-05	4.10823	down
BMPER	-5.98421	5.76884	5.41853e-06	7.82213e-05	4.10668	down
PSMD6	-4.76497	6.90935	5.45086e-06	7.8606e-05	4.10454	down
IDI1	-5.11726	6.04619	5.47143e-06	7.87945e-05	4.1035	down
HLX	-6.41674	5.43632	5.47532e-06	7.87945e-05	4.1035	down
RPS15A	-4.89848	6.4545	5.56669e-06	7.99613e-05	4.09712	down
UTP18	-4.53815	8.00586	5.56932e-06	7.99613e-05	4.09712	down
DNAJB1	-4.33232	12.5216	5.57373e-06	7.99613e-05	4.09712	down
RPLP1	-4.31746	13.5538	5.74806e-06	8.22917e-05	4.08464	down
TRMT1	-7.48886	4.95736	5.8006e-06	8.27019e-05	4.08248	down
TFPI2	-7.40162	4.95511	5.8006e-06	8.27019e-05	4.08248	down
MYBL1	-6.21401	5.43028	5.85945e-06	8.33693e-05	4.07899	down
APOL6	-5.38679	6.023	5.98901e-06	8.49507e-05	4.07083	down
ADO	-5.51159	6.01097	6.26898e-06	8.88309e-05	4.05144	down
MTMR2	-4.39009	9.13203	6.30496e-06	8.92494e-05	4.04939	down
MAP1S	-7.9635	4.93632	6.37378e-06	9.01314e-05	4.04512	down
UBXN1	-4.42997	8.37808	6.50972e-06	9.19598e-05	4.0364	down
SLC26A11	-4.86214	6.41694	6.61334e-06	9.32333e-05	4.03043	down
SRP68	-5.90527	5.40178	6.72556e-06	9.45507e-05	4.02434	down
CCNT1	-5.68887	5.72669	6.74093e-06	9.45507e-05	4.02434	down
NDUFA3	-5.26481	5.73346	6.74093e-06	9.45507e-05	4.02434	down
BRCC3	-4.59577	7.54835	6.76908e-06	9.48493e-05	4.02297	down
TSN	-4.4093	8.53301	6.83502e-06	9.55798e-05	4.01963	down
COLGALT2	-4.98177	6.39648	6.84914e-06	9.56806e-05	4.01918	down
KLF6	-4.66602	6.97532	6.93604e-06	9.66995e-05	4.01458	down
MRPS36	-4.85576	6.39411	7.09474e-06	9.88125e-05	4.00519	down
FANCC	-5.96422	5.37981	7.21383e-06	0.000100068	3.9997	down
PRPF31	-5.63404	5.70301	7.54066e-06	0.000104497	3.98089	down
GTF3C2	-6.65807	4.89532	7.72941e-06	0.000106564	3.97239	down
NBEA	-5.9341	5.35539	7.74369e-06	0.000106564	3.97239	down
PGM2	-5.16308	5.96108	7.91837e-06	0.000108636	3.96402	down
STT3B	-5.09905	5.9558	7.91837e-06	0.000108636	3.96402	down
C5orf24	-4.35011	8.71802	7.92566e-06	0.000108636	3.96402	down
SKI	-5.88968	5.68017	7.9815e-06	0.000109078	3.96226	down
CPSF6	-5.29973	5.69381	7.9815e-06	0.000109078	3.96226	down
INHBA	-4.46948	7.58668	8.06851e-06	0.000110158	3.95798	down
PPP1CB	-4.59297	6.93193	8.20946e-06	0.000111862	3.95132	down
CLPX	-5.67951	5.34165	8.31923e-06	0.000113024	3.94683	down
MYCBP	-6.97877	4.85372	8.53121e-06	0.000115564	3.93718	down
OSTC	-4.47511	7.48936	8.78421e-06	0.000118874	3.92491	down
PDLIM1	-6.03983	5.32754	8.94498e-06	0.000120696	3.91831	down
NAT10	-4.75375	6.65226	8.98654e-06	0.000121139	3.91672	down
BNIP3L	-4.7185	6.50294	9.0628e-06	0.000122048	3.91347	down
ATP6V0E1	-4.22686	10.7283	9.21425e-06	0.000123847	3.90712	down
NOL9	-4.66167	7.00802	9.39322e-06	0.00012613	3.89918	down
SH3RF2	-7.30734	4.84274	9.43113e-06	0.000126149	3.89912	down
CMSS1	-7.24618	4.83213	9.43113e-06	0.000126149	3.89912	down
TOP3A	-6.66464	4.83969	9.43113e-06	0.000126149	3.89912	down
POLI	-6.46116	4.83661	9.43113e-06	0.000126149	3.89912	down
ABHD10	-6.3147	5.29985	9.62597e-06	0.00012826	3.89191	down
LMLN	-5.37536	5.62397	1.00714e-05	0.000133808	3.87352	down
DHX15	-4.70012	6.62304	1.01255e-05	0.000134398	3.87161	down
DISP1	-6.24771	5.27885	1.03678e-05	0.000136958	3.86341	down
PIM1	-6.21509	5.28049	1.03678e-05	0.000136958	3.86341	down
AFDN	-5.12418	6.1084	1.04157e-05	0.000137329	3.86224	down
SLC39A13	-7.43715	4.82374	1.04431e-05	0.000137427	3.86193	down
PAWR	-4.29437	8.46647	1.06513e-05	0.000139902	3.85418	down
MAP7D3	-4.57807	6.86257	1.08014e-05	0.000141738	3.84851	down
TLCD5	-4.84806	6.2847	1.10048e-05	0.000144135	3.84123	down
TMED4	-5.08788	5.86646	1.11512e-05	0.000145639	3.83672	down
EP400	-5.07843	5.87155	1.11512e-05	0.000145639	3.83672	down
GIGYF2	-5.47681	5.60391	1.13509e-05	0.00014799	3.82977	down
MLXIP	-5.02198	6.08564	1.13526e-05	0.00014799	3.82977	down
ARMT1	-8.2832	4.79496	1.15831e-05	0.000150515	3.82242	down
TMEM267	-6.92449	4.77855	1.15831e-05	0.000150515	3.82242	down
ATXN10	-4.92751	6.07261	1.18575e-05	0.000153847	3.81291	down
IP6K1	-6.63075	5.24891	1.206e-05	0.00015589	3.80718	down
SHQ1	-6.59912	5.24971	1.206e-05	0.00015589	3.80718	down
CDV3	-4.15263	10.8481	1.20745e-05	0.000155932	3.80707	down
MAPKBP1	-5.7207	5.56018	1.28229e-05	0.000164523	3.78377	down
POP4	-5.64693	5.56639	1.28229e-05	0.000164523	3.78377	down
LHFPL6	-7.18594	4.76465	1.28701e-05	0.000164823	3.78298	down
STAM2	-6.88501	4.76931	1.28701e-05	0.000164823	3.78298	down
PMS1	-5.48092	5.23242	1.3025e-05	0.000166346	3.77899	down
ZNF12	-4.27433	8.06714	1.3227e-05	0.000168769	3.77271	down
PPP6R3	-4.44298	7.11663	1.3877e-05	0.000176413	3.75347	down
CNPPD1	-4.84896	6.03294	1.41553e-05	0.000179456	3.74604	down
SAR1B	-4.62562	6.54036	1.42308e-05	0.000180249	3.74413	down
HEMK1	-7.47064	4.74052	1.4326e-05	0.000181123	3.74203	down
WIPF1	-5.68916	5.53924	1.45209e-05	0.000183085	3.73735	down
EIF4E	-5.34454	5.53303	1.45209e-05	0.000183085	3.73735	down
RELCH	-5.31028	5.54125	1.45209e-05	0.000183085	3.73735	down
PURA	-4.50459	6.6671	1.47492e-05	0.000185794	3.73097	down
ARHGAP23	-4.54812	6.78622	1.47813e-05	0.000185858	3.73082	down
WDR13	-5.41862	5.18928	1.52372e-05	0.000190555	3.71998	down
RPS12	-4.07101	12.8317	1.53888e-05	0.000192276	3.71607	down
SET	-4.11759	9.29995	1.60233e-05	0.000198998	3.70115	down
ATL3	-4.41508	6.76891	1.60273e-05	0.000198998	3.70115	down
SBDS	-4.5202	6.64091	1.61073e-05	0.000199811	3.69938	down
ANXA11	-4.64109	6.1942	1.6268e-05	0.000201444	3.69585	down
ERP29	-5.40969	5.50378	1.64852e-05	0.000203769	3.69086	down
KLHDC10	-5.23009	5.50351	1.64852e-05	0.000203769	3.69086	down
ESF1	-5.28148	5.76414	1.68978e-05	0.000208683	3.68051	down
PTEN	-4.68891	6.16772	1.76438e-05	0.00021712	3.6633	down
NKX3-2	-6.38974	4.67753	1.78517e-05	0.000218928	3.6597	down
RAB3GAP2	-6.63444	5.14675	1.78971e-05	0.00021907	3.65942	down
ATP2B1	-4.27892	7.45659	1.86059e-05	0.000227343	3.64332	down
SUMF1	-4.57646	6.46506	1.90738e-05	0.00023265	3.6333	down
SUV39H1	-5.5186	5.12733	1.94271e-05	0.000235864	3.62734	down
FAM193A	-5.33437	5.13865	1.94271e-05	0.000235864	3.62734	down
OAZ1	-4.34875	7.21112	1.94321e-05	0.000235864	3.62734	down
NARF	-5.28697	5.45103	2.00399e-05	0.000242087	3.61603	down
GRN	-4.117	8.14066	2.08806e-05	0.000252023	3.59856	down
SOS2	-4.91245	5.71482	2.10272e-05	0.000253572	3.5959	down
TMOD2	-5.3984	5.43184	2.1417e-05	0.000256264	3.59131	down
HERPUD2	-5.08105	5.44683	2.1417e-05	0.000256264	3.59131	down
FAF1	-5.00317	5.44466	2.1417e-05	0.000256264	3.59131	down
PPIL4	-4.95599	5.45109	2.1417e-05	0.000256264	3.59131	down
FAS	-4.42095	6.43538	2.18241e-05	0.000260459	3.58426	down
VPS33B	-7.50853	4.61852	2.24245e-05	0.000266934	3.5736	down
NCEH1	-7.03795	4.62108	2.24245e-05	0.000266934	3.5736	down
STK25	-4.53643	6.10975	2.26562e-05	0.000269461	3.5695	down
C3orf18	-4.93453	5.43217	2.29051e-05	0.000272188	3.56513	down
DCTD	-5.98144	5.08815	2.29661e-05	0.000272679	3.56435	down
DCAKD	-4.61962	5.90668	2.36816e-05	0.000280933	3.5514	down
PPIG	-4.39473	6.53791	2.47175e-05	0.000292469	3.53392	down
ABI1	-4.86471	5.89642	2.48696e-05	0.000293898	3.5318	down
BUB1B	-5.30974	5.06758	2.50132e-05	0.00029496	3.53024	down
TADA3	-6.7377	4.59575	2.52136e-05	0.000296313	3.52825	down
TRMU	-6.20242	4.60887	2.52136e-05	0.000296313	3.52825	down
RPS27A	-4.18251	7.57176	2.58642e-05	0.000303701	3.51755	down
ZFAND3	-5.01642	5.39444	2.62564e-05	0.000307785	3.51175	down
MYC	-4.216	6.96289	2.66442e-05	0.000311802	3.50612	down
TMEM254	-6.49417	5.04425	2.7275e-05	0.000317841	3.49779	down
EHMT1	-6.04684	5.04894	2.7275e-05	0.000317841	3.49779	down
INPP4B	-6.04624	5.03104	2.7275e-05	0.000317841	3.49779	down
RPL36A	-5.35371	5.05199	2.7275e-05	0.000317841	3.49779	down
SRP9	-4.50703	6.37073	2.78249e-05	0.000323976	3.48949	down
SAT2	-7.30017	4.5629	2.84133e-05	0.000328068	3.48404	down
MAP3K1	-7.12889	4.57109	2.84133e-05	0.000328068	3.48404	down
WDPCP	-6.78831	4.55732	2.84133e-05	0.000328068	3.48404	down
PUS10	-6.59919	4.55492	2.84133e-05	0.000328068	3.48404	down
ORC1	-6.39824	4.5632	2.84133e-05	0.000328068	3.48404	down
RASA3	-5.01236	5.62795	2.96292e-05	0.000341254	3.46692	down
PNPLA4	-6.27239	5.01133	2.97774e-05	0.000341823	3.4662	down
CDCA3	-5.96815	5.02211	2.97774e-05	0.000341823	3.4662	down
DCAF10	-4.14751	7.40823	2.98582e-05	0.000342467	3.46538	down
VPS53	-5.42902	5.35623	3.01897e-05	0.00034541	3.46166	down
DYNLRB1	-4.45999	6.03887	3.07331e-05	0.000350758	3.45499	down
TMEM107	-7.51733	4.52979	3.20938e-05	0.000364337	3.4385	down
EXOC6	-6.57835	4.52246	3.20938e-05	0.000364337	3.4385	down
LIPA	-6.46149	4.53961	3.20938e-05	0.000364337	3.4385	down
MTRES1	-5.12319	5.33483	3.24104e-05	0.000367177	3.43512	down
CSTF2	-5.07184	5.33668	3.24104e-05	0.000367177	3.43512	down
TIMM22	-6.05411	5.00012	3.25499e-05	0.000367554	3.43468	down
XRN1	-4.38532	6.17919	3.34855e-05	0.000377502	3.42308	down
RPL3	-4.56358	5.82178	3.36368e-05	0.000378591	3.42183	down
PPP1R12A	-4.17558	7.14981	3.52875e-05	0.000396205	3.40208	down
RHOQ	-4.76365	5.80935	3.54241e-05	0.000396827	3.4014	down
LAMTOR1	-4.91068	5.58365	3.54289e-05	0.000396827	3.4014	down
ZMIZ2	-5.5603	4.97246	3.56264e-05	0.000398072	3.40004	down
COQ7	-4.55374	6.15078	3.63196e-05	0.000402784	3.39493	down
HYLS1	-7.26414	4.50631	3.6339e-05	0.000402784	3.39493	down
ZCCHC2	-7.20743	4.50625	3.6339e-05	0.000402784	3.39493	down
DDX20	-6.89421	4.49847	3.6339e-05	0.000402784	3.39493	down
OSBPL9	-6.45451	4.48878	3.6339e-05	0.000402784	3.39493	down
ATXN7L3B	-4.27841	6.55805	3.71774e-05	0.000411748	3.38537	down
PSMD12	-4.8792	5.31517	3.74458e-05	0.000414057	3.38294	down
ITGA3	-4.74262	5.56823	3.76476e-05	0.000415624	3.3813	down
ALDH9A1	-4.61217	5.57111	3.76476e-05	0.000415624	3.3813	down
TERF1	-4.46514	6.15316	3.78404e-05	0.000417087	3.37977	down
SOX12	-4.43182	6.14527	3.78404e-05	0.000417087	3.37977	down
NIPSNAP2	-4.20327	6.7741	3.80778e-05	0.000419371	3.3774	down
AJUBA	-4.40422	5.97628	3.85737e-05	0.00042382	3.37282	down
POFUT1	-5.89775	4.95723	3.90451e-05	0.000428321	3.36823	down
OXNAD1	-5.19955	4.96238	3.90451e-05	0.000428321	3.36823	down
MTMR12	-4.83821	5.55754	4.00289e-05	0.000438071	3.35846	down
TNKS	-4.02031	7.64081	4.02249e-05	0.000439868	3.35668	down
MT-ND4L	-3.99736	7.79181	4.09867e-05	0.00044649	3.35019	down
GINS4	-7.73626	4.45466	4.12497e-05	0.00044649	3.35019	down
COQ9	-7.61062	4.44674	4.12497e-05	0.00044649	3.35019	down
FIS1	-6.68359	4.46395	4.12497e-05	0.00044649	3.35019	down
ACSS2	-6.19943	4.47239	4.12497e-05	0.00044649	3.35019	down
TTBK2	-6.02204	4.47291	4.12497e-05	0.00044649	3.35019	down
IRS1	-4.64334	5.76939	4.14846e-05	0.000448681	3.34806	down
ANXA7	-5.88574	4.93042	4.28502e-05	0.000461649	3.33569	down
MTLN	-5.35526	4.93732	4.28502e-05	0.000461649	3.33569	down
ENG	-4.22939	6.52506	4.35056e-05	0.000467981	3.32977	down
SPRING1	-3.99021	7.67237	4.39295e-05	0.000472174	3.3259	down
BPTF	-4.36142	6.10959	4.47096e-05	0.000480185	3.31859	down
HCCS	-4.30171	6.391	4.49186e-05	0.000480938	3.31791	down
NCL	-4.8503	5.51621	4.53357e-05	0.00048428	3.3149	down
EIF3F	-4.84128	5.52887	4.53357e-05	0.00048428	3.3149	down
GLS	-4.76273	5.25988	4.6803e-05	0.000497273	3.3034	down
DHRS4L2	-7.12489	4.43263	4.69471e-05	0.000497273	3.3034	down
BLOC1S4	-6.1785	4.42644	4.69471e-05	0.000497273	3.3034	down
WDR5B	-6.02804	4.43481	4.69471e-05	0.000497273	3.3034	down
PCNX1	-6.0032	4.44999	4.69471e-05	0.000497273	3.3034	down
CDC23	-5.66922	4.91749	4.70921e-05	0.000498047	3.30273	down
KDELR2	-4.15054	6.81956	4.71295e-05	0.000498062	3.30272	down
ABHD12	-4.82446	5.50949	4.82927e-05	0.000509576	3.29279	down
CCDC8	-4.22742	6.36249	4.99076e-05	0.000524219	3.28049	down
NDUFAF7	-5.33294	5.21465	5.05063e-05	0.000529704	3.27597	down
TIMM17A	-4.00746	7.20714	5.09134e-05	0.00053357	3.27281	down
CHMP3	-4.40219	5.91179	5.12421e-05	0.000536608	3.27034	down
ACTR1A	-4.56205	5.49434	5.14756e-05	0.000538645	3.2687	down
DHDDS	-5.9492	4.8652	5.18287e-05	0.000541522	3.26638	down
YWHAQ	-3.80797	9.12263	5.34711e-05	0.000555607	3.25523	down
PTK2B	-7.62868	4.39292	5.35781e-05	0.000555607	3.25523	down
CIAO2B	-6.49506	4.4189	5.35781e-05	0.000555607	3.25523	down
FHL3	-6.20955	4.40897	5.35781e-05	0.000555607	3.25523	down
ZNF594	-5.93968	4.39384	5.35781e-05	0.000555607	3.25523	down
KDM4A	-4.6376	5.69283	5.44725e-05	0.000563925	3.24878	down
ESPL1	-4.7039	5.21299	5.45535e-05	0.000564032	3.2487	down
FAM222B	-4.53482	5.48088	5.49042e-05	0.000566812	3.24656	down
SYT1	-5.54383	4.86572	5.71267e-05	0.000588877	3.22998	down
RAP2B	-3.91845	7.65159	5.83579e-05	0.000601037	3.2211	down
PTTG1IP	-3.89006	7.88768	5.83931e-05	0.000601037	3.2211	down
SUMO2	-4.17761	6.55566	5.89209e-05	0.000605294	3.21803	down
CISD2	-5.2371	5.17753	5.89816e-05	0.000605294	3.21803	down
ASB1	-5.12155	5.19429	5.89816e-05	0.000605294	3.21803	down
ZNF575	-7.88634	4.34139	6.13206e-05	0.000625587	3.20371	down
ZNF33A	-7.82474	4.36982	6.13206e-05	0.000625587	3.20371	down
SUSD6	-7.69305	4.3623	6.13206e-05	0.000625587	3.20371	down
ABCB7	-5.96507	4.3668	6.13206e-05	0.000625587	3.20371	down
GDNF	-4.33861	5.85749	6.23823e-05	0.000635951	3.19658	down
RPS24	-3.71289	11.7651	6.2517e-05	0.000636643	3.1961	down
SCFD1	-4.81282	5.44491	6.25882e-05	0.000636643	3.1961	down
MICU2	-4.73274	5.17978	6.38319e-05	0.000646444	3.18947	down
EPC1	-4.52351	5.65698	6.452e-05	0.000652935	3.18513	down
DUSP6	-3.98058	7.14584	6.49069e-05	0.00065637	3.18285	down
NRDC	-3.91632	7.07397	6.63479e-05	0.000670453	3.17363	down
DDX56	-3.84961	7.85526	6.70377e-05	0.00067693	3.16946	down
NMNAT2	-4.34325	5.64996	6.83356e-05	0.000689532	3.16145	down
SHKBP1	-4.12404	6.40989	6.90718e-05	0.000694939	3.15805	down
RPL11	-3.78035	8.19167	6.9679e-05	0.000698984	3.15553	down
ACAD9	-6.12983	4.7897	6.97268e-05	0.000698984	3.15553	down
CXCL6	-6.11631	4.7908	6.97268e-05	0.000698984	3.15553	down
MRS2	-5.75779	4.80312	6.97268e-05	0.000698984	3.15553	down
EIF2B3	-3.98834	6.81373	7.0132e-05	0.000699069	3.15548	down
TDRP	-7.15657	4.32367	7.03917e-05	0.000699069	3.15548	down
APEX1	-7.06959	4.33713	7.03917e-05	0.000699069	3.15548	down
NKTR	-6.72805	4.34557	7.03917e-05	0.000699069	3.15548	down
XRRA1	-6.64687	4.32298	7.03917e-05	0.000699069	3.15548	down
SPR	-6.43521	4.33827	7.03917e-05	0.000699069	3.15548	down
EVI2B	-6.36198	4.35047	7.03917e-05	0.000699069	3.15548	down
USP13	-6.10135	4.33125	7.03917e-05	0.000699069	3.15548	down
MFSD3	-6.05215	4.32226	7.03917e-05	0.000699069	3.15548	down
USP14	-6.02221	4.33493	7.03917e-05	0.000699069	3.15548	down
TM4SF18	-6.0091	4.32852	7.03917e-05	0.000699069	3.15548	down
CENPF	-4.327	5.63674	7.24152e-05	0.000718234	3.14373	down
FZD2	-4.94249	5.13369	7.49901e-05	0.000742606	3.12924	down
PDCD7	-4.26371	6.1257	7.52346e-05	0.000744495	3.12814	down
EMC3	-4.06888	6.49462	7.58275e-05	0.000749825	3.12504	down
MED10	-5.28982	4.79524	7.72208e-05	0.000761428	3.11837	down
TANK	-5.28063	4.77533	7.72208e-05	0.000761428	3.11837	down
SEC13	-4.28432	5.96056	7.9447e-05	0.000782703	3.1064	down
RTF1	-3.71853	8.46023	8.06691e-05	0.000793734	3.10033	down
TRPM4	-7.25626	4.30546	8.10571e-05	0.00079529	3.09947	down
NSMCE4A	-6.53311	4.28973	8.10571e-05	0.00079529	3.09947	down
PPAT	-6.50687	4.29913	8.10571e-05	0.00079529	3.09947	down
EXOSC10	-4.73678	5.36802	8.20264e-05	0.000803662	3.09493	down
PLAU	-4.01831	6.24405	8.36324e-05	0.00081766	3.08743	down
ATPAF1	-6.1064	4.75331	8.5665e-05	0.000832828	3.07944	down
UTP14A	-6.04832	4.74255	8.5665e-05	0.000832828	3.07944	down
TLE3	-4.47709	5.58854	8.64573e-05	0.000839352	3.07606	down
CELF1	-3.84455	7.14466	8.77786e-05	0.000850986	3.07008	down
PRRC1	-4.2119	5.77077	8.93968e-05	0.000864856	3.06306	down
ARFGAP1	-6.98805	4.26812	9.36436e-05	0.000904046	3.04381	down
XPC	-6.73234	4.24515	9.36436e-05	0.000904046	3.04381	down
SNPH	-4.17531	5.763	9.42742e-05	0.000909392	3.04125	down
TRIP4	-3.86042	6.82905	9.43288e-05	0.000909392	3.04125	down
MRPL32	-6.12957	4.7198	9.51988e-05	0.000915867	3.03817	down
RPN1	-6.03323	4.72263	9.51988e-05	0.000915867	3.03817	down
BLZF1	-5.51292	4.71305	9.51988e-05	0.000915867	3.03817	down
CACNG6	-5.21546	5.05798	9.62585e-05	0.000924135	3.03426	down
FARP1	-5.18314	5.05246	9.62585e-05	0.000924135	3.03426	down
MCM5	-4.52623	5.55541	9.75773e-05	0.000936147	3.02866	down
RPL29	-3.62758	9.27329	9.93322e-05	0.000951664	3.02152	down
SLC35F6	-4.16004	5.90949	0.000100584	0.000962328	3.01668	down
MIEN1	-4.15883	6.04947	0.000101257	0.000967574	3.01432	down
SFXN1	-4.54905	5.31926	0.000101272	0.000967574	3.01432	down
YLPM1	-3.61031	9.52914	0.000101849	0.000971121	3.01273	down
NEK6	-4.07069	6.30716	0.000101879	0.000971121	3.01273	down
UHMK1	-3.91361	6.80785	0.000101924	0.000971121	3.01273	down
RMDN3	-4.37207	5.53511	0.000103754	0.000986522	3.00589	down
ARHGAP32	-4.91062	5.03142	0.000104849	0.000995561	3.00193	down
DPP9	-4.33889	5.71763	0.000104985	0.00099617	3.00167	down
SLC35C1	-5.50315	4.70497	0.000105985	0.00100291	2.99874	down
NDUFAF8	-3.69558	7.90519	0.000106672	0.00100872	2.99623	down
PEX5L	-8.04294	4.20326	0.000108555	0.00102164	2.9907	down
DHX57	-6.69641	4.22001	0.000108555	0.00102164	2.9907	down
AFAP1L2	-6.5179	4.20655	0.000108555	0.00102164	2.9907	down
SFXN4	-5.78357	4.23877	0.000108555	0.00102164	2.9907	down
UBE2B	-5.0797	5.0222	0.000114341	0.0010739	2.96904	down
SMAD2	-4.89106	5.02152	0.000114341	0.0010739	2.96904	down
DDX23	-3.70171	7.43329	0.000117455	0.00110004	2.95859	down
GET3	-4.21973	5.51272	0.000117521	0.00110004	2.95859	down
MTOR	-6.0303	4.66685	0.000118214	0.0011028	2.9575	down
NUDT9	-5.84969	4.64982	0.000118214	0.0011028	2.9575	down
PAAF1	-5.55632	4.68031	0.000118214	0.0011028	2.9575	down
TMEM183A	-5.04163	4.68853	0.000118214	0.0011028	2.9575	down
ALKBH7	-4.89234	4.99023	0.000124843	0.00116229	2.93469	down
PDGFC	-4.76983	5.0085	0.000124843	0.00116229	2.93469	down
CCDC138	-7.80512	4.1715	0.000126293	0.00117185	2.93113	down
MAML2	-6.53383	4.186	0.000126293	0.00117185	2.93113	down
XRCC4	-6.16373	4.16424	0.000126293	0.00117185	2.93113	down
DNAAF5	-3.72273	7.24101	0.000127055	0.00117813	2.92881	down
ATP2C1	-3.73983	6.9847	0.000127406	0.0011806	2.9279	down
SINHCAF	-4.3113	5.66916	0.000130937	0.00120927	2.91748	down
OSBPL10	-6.08368	4.62339	0.000132109	0.00121523	2.91534	down
ZNF862	-5.66992	4.64353	0.000132109	0.00121523	2.91534	down
INTS8	-5.39317	4.63512	0.000132109	0.00121523	2.91534	down
SMCHD1	-4.98124	4.66126	0.000132109	0.00121523	2.91534	down
MINDY2	-4.35825	5.25995	0.000135681	0.00124725	2.90405	down
PAPSS2	-4.9978	4.97398	0.00013648	0.00125211	2.90236	down
TUFT1	-4.89088	4.9678	0.00013648	0.00125211	2.90236	down
TMSB4X	-4.45213	4.9857	0.00013648	0.00125211	2.90236	down
VGLL3	-3.64067	7.49193	0.000138312	0.00126807	2.89686	down
RHOC	-4.14682	5.65307	0.000138542	0.00126934	2.89642	down
MYDGF	-4.14577	5.81742	0.000142146	0.00130064	2.88584	down
NUDC	-3.67497	7.14922	0.000145013	0.00132338	2.87832	down
ABHD4	-4.27526	5.63267	0.000146664	0.00133668	2.87397	down
SRPK1	-5.7894	4.60907	0.000147935	0.00134455	2.87142	down
PDP1	-3.70663	7.14184	0.000148013	0.00134455	2.87142	down
ARFGAP3	-4.7955	4.96042	0.000149393	0.00135531	2.86796	down
GNAI3	-4.51713	5.20694	0.000157876	0.00142294	2.84681	down
FUS	-4.33888	5.21893	0.000157876	0.00142294	2.84681	down
SEC14L1	-4.0118	5.93903	0.00015884	0.00143069	2.84445	down
ARHGAP29	-3.55585	8.34417	0.000160185	0.00144188	2.84107	down
LRRC57	-4.72919	4.93418	0.000163744	0.00147295	2.83181	down
FAM120AOS	-6.08234	4.57855	0.000166	0.00148745	2.82756	down
ITPKA	-6.02791	4.57188	0.000166	0.00148745	2.82756	down
LEPROTL1	-5.445	4.58127	0.000166	0.00148745	2.82756	down
IQSEC1	-4.95737	4.59196	0.000166	0.00148745	2.82756	down
SHISA5	-4.76671	4.58547	0.000166	0.00148745	2.82756	down
ZYG11B	-3.71662	6.68055	0.000170395	0.00152317	2.81725	down
BOD1	-4.55895	5.1757	0.000170538	0.00152317	2.81725	down
MT1X	-4.21252	5.20216	0.000170538	0.00152317	2.81725	down
BLOC1S5	-7.5325	4.10034	0.000172911	0.00153546	2.81376	down
LURAP1L	-7.35035	4.1039	0.000172911	0.00153546	2.81376	down
COPS8	-6.61905	4.08512	0.000172911	0.00153546	2.81376	down
ZNF384	-6.2173	4.07973	0.000172911	0.00153546	2.81376	down
ZNF436	-6.11967	4.0818	0.000172911	0.00153546	2.81376	down
USP42	-6.0366	4.11875	0.000172911	0.00153546	2.81376	down
MANF	-4.25982	5.40938	0.000173451	0.00153926	2.81269	down
TTL	-3.53213	8.32316	0.000173729	0.00154075	2.81227	down
SMG1	-3.62257	7.21663	0.000176847	0.00156739	2.80482	down
RPL8	-3.6848	6.75219	0.000179192	0.00158471	2.80005	down
COX17	-4.96466	4.90873	0.000179717	0.00158471	2.80005	down
KPNA3	-4.76292	4.91109	0.000179717	0.00158471	2.80005	down
SERINC2	-4.49628	4.90197	0.000179717	0.00158471	2.80005	down
GRPEL2	-4.45714	4.91662	0.000179717	0.00158471	2.80005	down
TNNT1	-3.45956	9.33323	0.000182525	0.00160845	2.79359	down
LIFR	-3.87676	5.90437	0.000183	0.00161161	2.79274	down
GULP1	-3.79778	6.38591	0.000184402	0.00162086	2.79025	down
TSEN54	-4.13853	5.57533	0.000185176	0.00162659	2.78872	down
ATP6V0D1	-5.94553	4.53403	0.000186674	0.00163254	2.78714	down
ZFAND5	-5.39962	4.55112	0.000186674	0.00163254	2.78714	down
DAB2IP	-5.27204	4.54455	0.000186674	0.00163254	2.78714	down
VASP	-4.95992	4.56526	0.000186674	0.00163254	2.78714	down
CSNK1E	-3.81492	6.3734	0.000190887	0.00166833	2.77772	down
WDR55	-3.85738	6.25783	0.000193096	0.00168551	2.77327	down
RBMX2	-3.68733	6.46965	0.000195139	0.0017012	2.76924	down
GSDME	-3.65019	6.6495	0.00019649	0.0017119	2.76652	down
C11orf68	-4.91875	4.86241	0.000197524	0.00171551	2.76561	down
PSMA1	-4.79693	4.88678	0.000197524	0.00171551	2.76561	down
ZNF780A	-7.04283	4.03661	0.000203569	0.00175808	2.75496	down
FPGT	-6.69998	4.04165	0.000203569	0.00175808	2.75496	down
RSRP1	-6.68308	4.06126	0.000203569	0.00175808	2.75496	down
RFC4	-6.63413	4.05128	0.000203569	0.00175808	2.75496	down
PIP4K2A	-6.35256	4.03686	0.000203569	0.00175808	2.75496	down
STRN3	-6.31582	4.0356	0.000203569	0.00175808	2.75496	down
NR2F6	-5.53012	4.04638	0.000203569	0.00175808	2.75496	down
ARHGAP22	-5.14765	4.51664	0.000210393	0.00181136	2.74199	down
ATP7A	-5.02759	4.53186	0.000210393	0.00181136	2.74199	down
MOB4	-4.80298	4.52238	0.000210393	0.00181136	2.74199	down
SOD2	-3.86342	5.87832	0.000211521	0.00181995	2.73994	down
RPL35A	-3.81686	6.12722	0.000212148	0.00182308	2.7392	down
SUCLG2	-3.98829	5.71868	0.000216342	0.00185681	2.73123	down
GATA3	-4.73634	4.84421	0.000217408	0.00186135	2.73017	down
ARMCX2	-4.55945	4.86692	0.000217408	0.00186135	2.73017	down
DGKE	-4.37638	4.87791	0.000217408	0.00186135	2.73017	down
RRM2B	-3.73776	6.12491	0.000221043	0.00189013	2.72351	down
CD63	-3.45395	8.28432	0.000225756	0.00192924	2.71461	down
PRKAR2A	-3.51732	7.20932	0.000230069	0.00196246	2.7072	down
SMIM29	-4.17442	5.12522	0.000234473	0.00199757	2.6995	down
PPIP5K2	-5.2973	4.48759	0.000237677	0.00201617	2.69547	down
TPD52L1	-7.69999	3.98082	0.000240716	0.00203572	2.69128	down
RAB11FIP2	-6.07485	4.00593	0.000240716	0.00203572	2.69128	down
STX17	-5.59119	4.00348	0.000240716	0.00203572	2.69128	down
ZKSCAN1	-4.01152	5.32858	0.000244627	0.00206627	2.68481	down
CFDP1	-3.4337	8.21026	0.000245061	0.00206867	2.68431	down
JARID2	-4.33434	5.07555	0.000254555	0.00214751	2.66807	down
MRPL40	-3.58864	6.7363	0.000257127	0.00216788	2.66396	down
ARPC5	-3.43567	7.79287	0.000263198	0.00221368	2.65489	down
IGFBP4	-3.57596	6.8028	0.000264233	0.00221969	2.65371	down
YEATS2	-4.73526	4.80432	0.000264573	0.00221984	2.65368	down
PARP2	-4.52545	4.81671	0.000264573	0.00221984	2.65368	down
GFOD2	-5.64129	4.44052	0.000269148	0.00225005	2.64781	down
MRPS26	-5.45451	4.45882	0.000269148	0.00225005	2.64781	down
PAQR7	-5.14128	4.44283	0.000269148	0.00225005	2.64781	down
SNRPE	-3.36898	8.57956	0.000278095	0.00232204	2.63413	down
DAD1	-3.64126	6.16779	0.000283676	0.00236722	2.62576	down
REEP5	-3.97997	5.4747	0.000284665	0.00237403	2.62451	down
SLC17A7	-7.73625	3.93207	0.000285964	0.00237485	2.62436	down
HSPA12A	-6.85105	3.95343	0.000285964	0.00237485	2.62436	down
ABHD13	-6.52135	3.9419	0.000285964	0.00237485	2.62436	down
GSN	-5.91841	3.97229	0.000285964	0.00237485	2.62436	down
ACTR8	-5.81482	3.97151	0.000285964	0.00237485	2.62436	down
SPC25	-5.59006	3.95231	0.000285964	0.00237485	2.62436	down
CLDN12	-4.71255	4.78541	0.000292548	0.00242517	2.61526	down
RBM6	-4.31162	4.79029	0.000292548	0.00242517	2.61526	down
ARF3	-4.25163	4.79587	0.000292548	0.00242517	2.61526	down
INTS10	-3.51259	6.84215	0.00029917	0.00247562	2.60632	down
ELP5	-4.4798	5.0353	0.000301013	0.00248789	2.60417	down
SF3B3	-3.40554	7.60588	0.000304986	0.00251641	2.59922	down
CHST14	-5.71701	4.3959	0.000305554	0.00251641	2.59922	down
TPR	-3.52218	6.8939	0.000312148	0.00256614	2.59072	down
YWHAG	-3.39559	7.74715	0.00031254	0.00256784	2.59043	down
RPS4X	-3.33087	8.82747	0.000313532	0.00257294	2.58957	down
FECH	-4.50086	4.74673	0.00032401	0.00265419	2.57607	down
WASF2	-3.92968	5.25026	0.000326678	0.00266973	2.57353	down
SELENOM	-4.18722	5.01389	0.000327888	0.00267646	2.57244	down
DBP	-7.26548	3.89825	0.000341383	0.00277354	2.55697	down
ZFAND2A	-6.37278	3.93013	0.000341383	0.00277354	2.55697	down
PLEKHN1	-6.20925	3.91296	0.000341383	0.00277354	2.55697	down
B4GALNT1	-5.70992	3.93124	0.000341383	0.00277354	2.55697	down
MED23	-5.51436	3.9258	0.000341383	0.00277354	2.55697	down
WTIP	-5.45909	3.93421	0.000341383	0.00277354	2.55697	down
DSN1	-3.97589	5.42993	0.000345488	0.0028036	2.55228	down
TTC38	-3.56899	6.12022	0.000346993	0.00281405	2.55067	down
CD320	-5.89308	4.37656	0.000347793	0.00281405	2.55067	down
DDX41	-5.51659	4.38632	0.000347793	0.00281405	2.55067	down
CARNMT1	-5.05034	4.38539	0.000347793	0.00281405	2.55067	down
PGK1	-4.12231	5.22687	0.000351919	0.00284412	2.54605	down
SCARB2	-3.5566	6.1131	0.000361543	0.00291848	2.53484	down
MRPS21	-3.26063	9.45598	0.00036481	0.00294314	2.53119	down
YME1L1	-3.48309	6.64129	0.000368867	0.00297363	2.52671	down
WSB2	-3.95619	5.40084	0.000369019	0.00297363	2.52671	down
CMPK1	-3.52439	6.48657	0.00037124	0.00298805	2.52461	down
WASL	-3.89002	5.21235	0.000379448	0.00305057	2.51562	down
IST1	-3.34304	7.38134	0.000381058	0.00306173	2.51403	down
RPL32	-3.28559	8.53577	0.00038685	0.00310647	2.50773	down
LEMD2	-5.79408	4.34652	0.000396951	0.00317653	2.49805	down
ZNF182	-5.65351	4.35598	0.000396951	0.00317653	2.49805	down
CCDC102A	-5.47446	4.3448	0.000396951	0.00317653	2.49805	down
NEDD4	-4.71942	4.38405	0.000396951	0.00317653	2.49805	down
PERP	-3.50357	6.54542	0.000399144	0.00318389	2.49704	down
RRAGA	-4.80717	4.68912	0.000399481	0.00318389	2.49704	down
APPL2	-4.62398	4.68065	0.000399481	0.00318389	2.49704	down
SRRM2	-4.33905	4.70527	0.000399481	0.00318389	2.49704	down
COX6A1	-3.27968	7.97322	0.000408601	0.00325377	2.48761	down
CNPY3	-7.13959	3.85646	0.00040966	0.00325377	2.48761	down
CDT1	-6.87159	3.84639	0.00040966	0.00325377	2.48761	down
SLC18A3	-6.47016	3.88932	0.00040966	0.00325377	2.48761	down
IRGQ	-4.3496	4.93353	0.000426839	0.00337473	2.47176	down
MRPL16	-4.18167	4.96121	0.000426839	0.00337473	2.47176	down
CUEDC2	-4.07456	4.94747	0.000426839	0.00337473	2.47176	down
ZNF462	-4.00888	4.964	0.000426839	0.00337473	2.47176	down
HNRNPA1	-3.53847	6.26705	0.000432614	0.00341455	2.46667	down
RPS29	-3.18771	11.3942	0.000435977	0.00343912	2.46355	down
SRSF1	-4.66098	4.66074	0.000444759	0.0035044	2.45539	down
GMNN	-4.33111	4.68775	0.000444759	0.0035044	2.45539	down
RPS20	-3.32994	7.37636	0.000453758	0.00354364	2.45055	down
THEM4	-5.63865	4.29046	0.000454346	0.00354364	2.45055	down
ANKRD10	-5.59392	4.29567	0.000454346	0.00354364	2.45055	down
LGALS3	-5.59114	4.28893	0.000454346	0.00354364	2.45055	down
CDKN2C	-5.55824	4.30174	0.000454346	0.00354364	2.45055	down
SCNM1	-5.5127	4.31414	0.000454346	0.00354364	2.45055	down
ZHX3	-5.42901	4.29306	0.000454346	0.00354364	2.45055	down
L2HGDH	-5.40134	4.31158	0.000454346	0.00354364	2.45055	down
LIG4	-4.5393	4.32182	0.000454346	0.00354364	2.45055	down
FGGY	-4.49103	4.35352	0.000454346	0.00354364	2.45055	down
TMEM87B	-4.45539	4.33798	0.000454346	0.00354364	2.45055	down
ADAM10	-3.43592	6.58226	0.000465532	0.0036268	2.44048	down
FAM120A	-3.30175	7.45583	0.000468722	0.0036496	2.43775	down
IL17RA	-3.76287	5.15133	0.000478283	0.00372195	2.42923	down
DGCR6	-7.41471	3.82859	0.0004943	0.00381656	2.41833	down
ZNF675	-6.57853	3.79926	0.0004943	0.00381656	2.41833	down
SHISA4	-6.53959	3.81768	0.0004943	0.00381656	2.41833	down
ZC3H18	-6.21046	3.82267	0.0004943	0.00381656	2.41833	down
PRR5L	-5.9105	3.8372	0.0004943	0.00381656	2.41833	down
BTBD8	-5.73162	3.8423	0.0004943	0.00381656	2.41833	down
CHST2	-5.72337	3.84924	0.0004943	0.00381656	2.41833	down
BCL2L1	-5.60604	3.81165	0.0004943	0.00381656	2.41833	down
POLR1C	-4.25849	4.91009	0.000512118	0.00394753	2.40368	down
SNAP23	-3.93727	4.91353	0.000512118	0.00394753	2.40368	down
S100A13	-3.81822	5.12755	0.000517642	0.00397904	2.40022	down
GALK2	-3.78149	5.32581	0.000518533	0.00398367	2.39972	down
MICOS13	-5.44681	4.26485	0.000521585	0.00399824	2.39813	down
MRPL21	-4.2962	4.60761	0.000554409	0.00423579	2.37307	down
AAK1	-4.1572	4.62484	0.000554409	0.00423579	2.37307	down
ZNF195	-4.13891	4.61117	0.000554409	0.00423579	2.37307	down
HLA-B	-3.34175	6.66524	0.000595016	0.00454101	2.34285	down
CLN8	-3.85792	5.27483	0.000597259	0.00455334	2.34167	down
KCTD21	-7.07693	3.76432	0.00059992	0.00455334	2.34167	down
THNSL2	-6.76237	3.73729	0.00059992	0.00455334	2.34167	down
ST20	-5.92783	3.75527	0.00059992	0.00455334	2.34167	down
CBLL1	-5.88659	3.79264	0.00059992	0.00455334	2.34167	down
DOK1	-5.73724	3.74585	0.00059992	0.00455334	2.34167	down
JAZF1	-5.50619	3.7705	0.00059992	0.00455334	2.34167	down
LRP8	-4.73361	4.25667	0.000600631	0.00455374	2.34163	down
FRMD4A	-4.5465	4.27578	0.000600631	0.00455374	2.34163	down
DCAF7	-3.11075	9.64254	0.000607362	0.00459841	2.33739	down
HSBP1	-3.95625	5.09091	0.000608184	0.00459841	2.33739	down
DBF4	-3.80477	5.09934	0.000608184	0.00459841	2.33739	down
RAB5C	-3.32695	6.35738	0.000610281	0.00461175	2.33613	down
RPL26	-3.24856	7.12049	0.000612157	0.0046234	2.33504	down
MT-ND2	-3.22267	7.50218	0.000616197	0.00465138	2.33242	down
PTPRB	-3.54022	5.85052	0.00061713	0.00465589	2.332	down
RBM5	-3.4332	6.07965	0.000619728	0.00467039	2.33065	down
RAB8B	-4.33476	4.57333	0.000620821	0.00467609	2.33012	down
EIF4G2	-3.09729	9.47305	0.000646621	0.00486248	2.31314	down
RAB27B	-4.00771	5.06436	0.000660263	0.00495967	2.30455	down
GNAI2	-3.68169	5.42393	0.000667078	0.00500815	2.30032	down
DDX46	-3.23216	6.88716	0.000673509	0.00505369	2.29639	down
PHTF2	-4.22893	4.81848	0.000679941	0.00508817	2.29344	down
DCPS	-3.69722	5.24134	0.000690159	0.00515639	2.28765	down
GPR137	-5.66044	4.19028	0.0006939	0.00515639	2.28765	down
SNX8	-5.12412	4.2028	0.0006939	0.00515639	2.28765	down
HPS1	-4.96602	4.18831	0.0006939	0.00515639	2.28765	down
GPR176	-4.80535	4.2149	0.0006939	0.00515639	2.28765	down
HJURP	-4.64325	4.21785	0.0006939	0.00515639	2.28765	down
ARMC6	-4.41849	4.22928	0.0006939	0.00515639	2.28765	down
CAPNS1	-4.61945	4.54583	0.000696625	0.00516775	2.2867	down
MCM3	-4.13901	4.55536	0.000696625	0.00516775	2.2867	down
NFYB	-3.08766	9.07316	0.000701259	0.00519712	2.28424	down
LCOR	-3.10611	8.64026	0.000707802	0.00524001	2.28067	down
RGS17	-3.63285	5.4116	0.000712016	0.00526557	2.27855	down
SECISBP2L	-3.41837	5.82201	0.000714904	0.0052841	2.27703	down
PTRH2	-3.23473	6.61522	0.000725729	0.00536125	2.27073	down
TOP1MT	-3.54785	5.55522	0.000728508	0.00536937	2.27008	down
FUT6	-7.44698	3.6829	0.000732646	0.00536937	2.27008	down
ME3	-6.62127	3.70541	0.000732646	0.00536937	2.27008	down
KMT5C	-6.51166	3.70133	0.000732646	0.00536937	2.27008	down
KCNAB2	-6.43064	3.72002	0.000732646	0.00536937	2.27008	down
MCTP1	-6.31476	3.69671	0.000732646	0.00536937	2.27008	down
GAA	-5.93806	3.69418	0.000732646	0.00536937	2.27008	down
RTN4R	-5.71179	3.71273	0.000732646	0.00536937	2.27008	down
RBM4B	-5.49129	3.7473	0.000732646	0.00536937	2.27008	down
EXOSC3	-5.48505	3.73687	0.000732646	0.00536937	2.27008	down
TUBB2A	-3.33299	6.03928	0.000733989	0.00537637	2.26951	down
BCL2L13	-3.04936	10.2585	0.000742405	0.00543227	2.26502	down
RELA	-3.27293	6.388	0.000757834	0.00553347	2.257	down
FTL	-3.08674	8.38168	0.000775869	0.00566217	2.24702	down
HNRNPUL1	-3.70606	5.03037	0.000780726	0.00569161	2.24476	down
EPHA4	-4.62887	4.51578	0.000783358	0.00570179	2.24399	down
CPNE3	-4.16985	4.52795	0.000783358	0.00570179	2.24399	down
MSH3	-3.96132	4.54213	0.000783358	0.00570179	2.24399	down
HSPA5	-3.05192	8.94105	0.000786302	0.00572021	2.24259	down
ATRAID	-3.81299	5.20803	0.000800201	0.00581827	2.23521	down
ODC1	-5.34915	4.16716	0.000804374	0.00583635	2.23386	down
RPAP2	-4.59066	4.19127	0.000804374	0.00583635	2.23386	down
LPIN1	-3.59341	5.5208	0.000821282	0.00595279	2.22528	down
VCPIP1	-3.22217	6.50655	0.000839574	0.00607266	2.21662	down
CEBPB	-3.29263	6.34274	0.000868558	0.00627902	2.20211	down
TFAM	-3.52568	5.51286	0.000872758	0.00630609	2.20024	down
NUP214	-4.2879	4.49047	0.000882847	0.00636238	2.19638	down
KLHL7	-4.28294	4.48045	0.000882847	0.00636238	2.19638	down
PBDC1	-4.27295	4.49005	0.000882847	0.00636238	2.19638	down
TMED7	-3.98212	4.49628	0.000882847	0.00636238	2.19638	down
STYK1	-7.07678	3.66568	0.000900684	0.00643731	2.1913	down
DGKQ	-6.7054	3.6517	0.000900684	0.00643731	2.1913	down
PCGF1	-6.20753	3.63347	0.000900684	0.00643731	2.1913	down
SLC50A1	-5.98968	3.64781	0.000900684	0.00643731	2.1913	down
KCTD13	-5.77021	3.65249	0.000900684	0.00643731	2.1913	down
RCAN3	-5.73299	3.64571	0.000900684	0.00643731	2.1913	down
GINS3	-5.5124	3.65722	0.000900684	0.00643731	2.1913	down
CEMIP2	-5.42629	3.63786	0.000900684	0.00643731	2.1913	down
GPRC5B	-5.10007	3.68171	0.000900684	0.00643731	2.1913	down
ZBTB44	-3.2924	6.16767	0.000905561	0.00646883	2.18917	down
ASH1L	-3.84346	4.75168	0.000914836	0.00652162	2.18564	down
APRT	-3.83891	4.74981	0.000914836	0.00652162	2.18564	down
NOLC1	-3.75432	4.98026	0.000927373	0.0066042	2.18018	down
SRP72	-3.54495	5.48846	0.000928005	0.0066053	2.18011	down
CTDSPL	-5.37934	4.09787	0.000935753	0.00663996	2.17783	down
TRIM33	-5.04263	4.10608	0.000935753	0.00663996	2.17783	down
WDR36	-4.99248	4.11604	0.000935753	0.00663996	2.17783	down
DAXX	-3.19777	6.47474	0.000951283	0.0067467	2.17091	down
ANXA5	-3.39587	5.85163	0.000961672	0.0068134	2.16664	down
ZNF644	-3.06638	7.62866	0.00097468	0.0068985	2.16125	down
ATP5MJ	-3.51617	5.4752	0.000987338	0.006979	2.15621	down
SEC63	-3.0934	6.89783	0.000987566	0.006979	2.15621	down
GLDN	-4.53369	4.44192	0.000997265	0.00703677	2.15263	down
TEAD1	-3.69101	4.94748	0.00101253	0.00712992	2.14692	down
ACTB	-3.06068	7.54946	0.00102738	0.00722715	2.14103	down
ARMC10	-5.43037	4.07641	0.00109265	0.00765131	2.11626	down
NCLN	-3.77001	4.91591	0.00110686	0.00772667	2.11201	down
PPARG	-7.12881	3.57045	0.00111513	0.00772667	2.11201	down
SRR	-6.94669	3.60214	0.00111513	0.00772667	2.11201	down
CDKN1C	-6.76958	3.59404	0.00111513	0.00772667	2.11201	down
PITPNC1	-6.45553	3.61966	0.00111513	0.00772667	2.11201	down
C16orf87	-5.73194	3.61371	0.00111513	0.00772667	2.11201	down
ZNF451	-5.50804	3.58216	0.00111513	0.00772667	2.11201	down
RGS9BP	-5.39707	3.59383	0.00111513	0.00772667	2.11201	down
NAA35	-5.20285	3.60171	0.00111513	0.00772667	2.11201	down
CLDN15	-5.18255	3.58671	0.00111513	0.00772667	2.11201	down
MAGT1	-3.7164	4.7036	0.00112392	0.00778364	2.10882	down
ZNF426	-4.2976	4.4175	0.00112921	0.00779301	2.10829	down
TRIAP1	-4.18473	4.44004	0.00112921	0.00779301	2.10829	down
BTBD6	-3.97392	4.43232	0.00112921	0.00779301	2.10829	down
PCNA	-3.95554	4.43239	0.00112921	0.00779301	2.10829	down
RBBP5	-3.44335	5.29384	0.00114618	0.00790622	2.10203	down
IFT52	-3.1553	6.10818	0.0011487	0.00791961	2.1013	down
U2SURP	-3.28767	5.90323	0.00119805	0.00824754	2.08368	down
RNF20	-3.81629	4.89641	0.00121151	0.00833195	2.07925	down
WRAP73	-2.97276	7.98623	0.001214	0.00834488	2.07858	down
FNBP1L	-3.74859	4.67332	0.00124894	0.00855954	2.06755	down
TLN2	-3.68532	4.67827	0.00124894	0.00855954	2.06755	down
PFN2	-2.9887	7.56063	0.00126673	0.00866863	2.06205	down
MRPS23	-3.43793	5.39577	0.00127299	0.00870717	2.06012	down
RBM12	-4.94922	4.03725	0.00128085	0.00872427	2.05927	down
DCTN3	-4.63308	4.03025	0.00128085	0.00872427	2.05927	down
DCAF5	-3.93005	4.38338	0.00128179	0.00872427	2.05927	down
DOCK9	-3.8779	4.39994	0.00128179	0.00872427	2.05927	down
TGM2	-2.93231	8.08597	0.00129195	0.0087761	2.0567	down
ETHE1	-3.60519	4.89121	0.00132779	0.00901517	2.04503	down
SCAF11	-3.24016	5.66696	0.00133536	0.00906211	2.04277	down
PGP	-3.36664	5.39282	0.00135868	0.00919432	2.03648	down
SPOP	-3.19988	5.76884	0.00135882	0.00919432	2.03648	down
SVIP	-3.94579	4.64617	0.00139033	0.00933098	2.03007	down
CACUL1	-3.90558	4.64291	0.00139033	0.00933098	2.03007	down
TBKBP1	-6.75584	3.50943	0.00139115	0.00933098	2.03007	down
PLK4	-6.74885	3.54022	0.00139115	0.00933098	2.03007	down
RCC2	-6.57103	3.51148	0.00139115	0.00933098	2.03007	down
ST3GAL6	-6.35173	3.51518	0.00139115	0.00933098	2.03007	down
ADAM17	-6.33857	3.51132	0.00139115	0.00933098	2.03007	down
FKBP10	-5.76342	3.55866	0.00139115	0.00933098	2.03007	down
MPP1	-5.71429	3.51889	0.00139115	0.00933098	2.03007	down
UBA52	-3.01175	6.84825	0.00142889	0.00957416	2.0189	down
TMEM51	-3.70971	4.8502	0.00145717	0.0097279	2.01198	down
WIPF2	-4.42227	4.33058	0.00145876	0.0097279	2.01198	down
RIN1	-4.25828	4.33522	0.00145876	0.0097279	2.01198	down
PSMA5	-4.11782	4.3364	0.00145876	0.0097279	2.01198	down
LAYN	-3.74444	4.35726	0.00145876	0.0097279	2.01198	down
ATOX1	-2.8735	8.78357	0.0014612	0.00973943	2.01147	down
DDX50	-3.2896	5.63063	0.00149116	0.00992479	2.00328	down
GRB10	-5.33777	3.99853	0.00150764	0.0100057	1.99975	down
ARRB1	-4.9428	3.98259	0.00150764	0.0100057	1.99975	down
PPARD	-4.39059	4.01781	0.00150764	0.0100057	1.99975	down
ZNF3	-4.11026	4.02166	0.00150764	0.0100057	1.99975	down
PABPC1	-2.85535	9.14752	0.00151457	0.0100468	1.99797	down
MRE11	-3.62962	4.61116	0.00155059	0.0102582	1.98893	down
C15orf48	-3.26568	5.35723	0.00155088	0.0102582	1.98893	down
NPM3	-3.01444	6.71747	0.00157163	0.0103855	1.98357	down
IKBIP	-3.20598	5.83486	0.00159153	0.010507	1.97852	down
EHD1	-3.66907	4.8348	0.00160136	0.0105417	1.97709	down
MXD1	-3.60437	4.83988	0.00160136	0.0105417	1.97709	down
ELAC2	-3.56003	4.83257	0.00160136	0.0105417	1.97709	down
NFKB2	-3.55195	4.82107	0.00160136	0.0105417	1.97709	down
PDAP1	-3.54203	4.8416	0.00160136	0.0105417	1.97709	down
ABHD17A	-3.42944	4.85515	0.00160136	0.0105417	1.97709	down
UQCC1	-3.3727	5.01967	0.00163075	0.0107301	1.9694	down
LLPH	-3.37849	5.19726	0.00164821	0.0108296	1.96539	down
YTHDF1	-4.13347	4.31573	0.00166464	0.0109079	1.96226	down
EBPL	-4.01883	4.32349	0.00166464	0.0109079	1.96226	down
PALLD	-3.94243	4.33636	0.00166464	0.0109079	1.96226	down
RNF126	-3.1728	5.59671	0.00166836	0.0109153	1.96196	down
APP	-3.56697	4.6014	0.00173261	0.0113085	1.94659	down
APOL1	-3.525	4.59866	0.00173261	0.0113085	1.94659	down
MAEA	-3.02241	6.17334	0.00173305	0.0113085	1.94659	down
CD14	-6.90504	3.43488	0.0017497	0.0113085	1.94659	down
IPP	-6.74357	3.47671	0.0017497	0.0113085	1.94659	down
NAPB	-6.61125	3.43101	0.0017497	0.0113085	1.94659	down
UFSP1	-6.57413	3.45902	0.0017497	0.0113085	1.94659	down
NTRK3	-6.2073	3.45407	0.0017497	0.0113085	1.94659	down
SHLD3	-5.89823	3.4983	0.0017497	0.0113085	1.94659	down
MRAS	-5.32637	3.49246	0.0017497	0.0113085	1.94659	down
MGME1	-5.18905	3.49546	0.0017497	0.0113085	1.94659	down
SERINC1	-4.95413	3.50278	0.0017497	0.0113085	1.94659	down
NT5C	-4.87598	3.5058	0.0017497	0.0113085	1.94659	down
MRPS31	-4.87358	3.49047	0.0017497	0.0113085	1.94659	down
FBXO34	-3.68623	4.80348	0.00176232	0.0113848	1.94368	down
UBE2T	-3.4086	4.99707	0.00177408	0.0114126	1.94262	down
MCM7	-3.26378	5.31526	0.00177523	0.0114126	1.94262	down
SPCS3	-3.29719	5.18306	0.00177693	0.0114126	1.94262	down
SLITRK5	-5.32672	3.90766	0.00178229	0.0114126	1.94262	down
ADSL	-5.286	3.92224	0.00178229	0.0114126	1.94262	down
DRAM2	-5.07375	3.92439	0.00178229	0.0114126	1.94262	down
ADCY9	-4.93671	3.92833	0.00178229	0.0114126	1.94262	down
CNOT8	-4.90041	3.95208	0.00178229	0.0114126	1.94262	down
LARP7	-4.85765	3.93148	0.00178229	0.0114126	1.94262	down
PRC1	-4.31926	3.96574	0.00178229	0.0114126	1.94262	down
SLC25A5	-2.98961	6.3174	0.0017847	0.0114228	1.94223	down
BLOC1S1	-3.91213	4.28564	0.0019049	0.0121639	1.91493	down
GTF3C1	-3.72321	4.30021	0.0019049	0.0121639	1.91493	down
DDX6	-3.25114	5.159	0.00191742	0.0122381	1.91229	down
CKS1B	-2.81559	8.36698	0.00191828	0.0122381	1.91229	down
WASHC3	-2.78738	9.17495	0.00192678	0.0122866	1.91057	down
DHX36	-3.35379	4.78102	0.00194228	0.0123684	1.90769	down
RBM12B	-3.1225	5.56236	0.0019819	0.0126149	1.89912	down
PTPRD	-3.00428	6.27611	0.00205438	0.0130582	1.88412	down
NUDT2	-3.37083	5.13188	0.0020709	0.0131451	1.88123	down
STMN3	-3.48238	4.95268	0.0021068	0.0133494	1.87454	down
ARRB2	-5.20754	3.86398	0.00211658	0.0133494	1.87454	down
DCAF17	-4.76515	3.90162	0.00211658	0.0133494	1.87454	down
ZNF79	-4.6394	3.88866	0.00211658	0.0133494	1.87454	down
NIPSNAP1	-4.63907	3.91522	0.00211658	0.0133494	1.87454	down
PNMA2	-4.14199	3.93743	0.00211658	0.0133494	1.87454	down
C6orf120	-4.11667	3.9455	0.00211658	0.0133494	1.87454	down
TUBD1	-4.10833	3.93868	0.00211658	0.0133494	1.87454	down
HELZ2	-3.9715	3.92795	0.00211658	0.0133494	1.87454	down
QKI	-3.48974	4.51904	0.0021762	0.0137129	1.86287	down
WDR20	-4.13007	4.22429	0.00218621	0.0137198	1.86265	down
HTATSF1	-3.75193	4.25495	0.00218621	0.0137198	1.86265	down
RNF182	-3.74657	4.2645	0.00218621	0.0137198	1.86265	down
AKR1A1	-3.62409	4.25236	0.00218621	0.0137198	1.86265	down
TAPBPL	-6.63602	3.38235	0.00222005	0.0138132	1.85971	down
SLC2A13	-6.40899	3.37772	0.00222005	0.0138132	1.85971	down
B4GALT4	-5.93078	3.43288	0.00222005	0.0138132	1.85971	down
DHX38	-5.6875	3.3721	0.00222005	0.0138132	1.85971	down
EPS15L1	-5.54626	3.433	0.00222005	0.0138132	1.85971	down
ALPK2	-5.41507	3.42222	0.00222005	0.0138132	1.85971	down
TMEM143	-5.34508	3.40213	0.00222005	0.0138132	1.85971	down
PTPRR	-5.1104	3.4094	0.00222005	0.0138132	1.85971	down
OGT	-5.02055	3.43836	0.00222005	0.0138132	1.85971	down
ETV5	-4.86684	3.43583	0.00222005	0.0138132	1.85971	down
TNS3	-3.04965	5.74163	0.00225414	0.0139939	1.85406	down
RNF2	-3.45988	4.91763	0.00229992	0.0142589	1.84591	down
NDUFS5	-2.73914	8.56627	0.0023311	0.0144407	1.84041	down
PSMD14	-2.91978	6.44255	0.00233133	0.0144407	1.84041	down
B4GAT1	-3.44882	4.72913	0.00236997	0.0146669	1.83366	down
SSRP1	-2.7319	8.57417	0.00239093	0.01479	1.83003	down
KHNYN	-3.18718	5.08265	0.00242256	0.0149656	1.82491	down
TIA1	-3.9745	4.21248	0.00251672	0.0154168	1.812	down
KNSTRN	-3.91129	4.19296	0.00251672	0.0154168	1.812	down
MT-ND6	-3.74581	4.20786	0.00251672	0.0154168	1.812	down
UBE2G1	-5.14277	3.81869	0.00252567	0.0154168	1.812	down
SC5D	-5.08319	3.81203	0.00252567	0.0154168	1.812	down
TLE1	-4.85467	3.83991	0.00252567	0.0154168	1.812	down
PPP1R3C	-4.74792	3.82059	0.00252567	0.0154168	1.812	down
PREX1	-4.47351	3.83875	0.00252567	0.0154168	1.812	down
RBM26	-4.39902	3.84649	0.00252567	0.0154168	1.812	down
PKN2	-4.35433	3.8384	0.00252567	0.0154168	1.812	down
RBSN	-4.28679	3.87754	0.00252567	0.0154168	1.812	down
SH2D4A	-4.21078	3.85448	0.00252567	0.0154168	1.812	down
THOC5	-3.97382	3.87122	0.00252567	0.0154168	1.812	down
FNIP1	-3.96213	3.85941	0.00252567	0.0154168	1.812	down
SIGMAR1	-3.95457	3.88689	0.00252567	0.0154168	1.812	down
SMYD4	-3.90741	3.87986	0.00252567	0.0154168	1.812	down
MLF2	-2.84477	6.4788	0.00259509	0.0158336	1.80042	down
FBXO31	-2.84769	6.27887	0.00268015	0.0163166	1.78737	down
AP3D1	-3.18254	5.19771	0.00271073	0.0164883	1.78282	down
NPTN	-3.12171	5.20678	0.00271073	0.0164883	1.78282	down
NAXE	-3.74921	4.45635	0.00275653	0.0167448	1.77612	down
H2AC6	-3.67765	4.4602	0.00275653	0.0167448	1.77612	down
PLBD1	-3.61341	4.44051	0.00275653	0.0167448	1.77612	down
LDHA	-2.76793	6.95613	0.00280525	0.0170258	1.76889	down
GLI1	-7.00101	3.31369	0.00284366	0.0170349	1.76866	down
GCNT3	-6.90213	3.32338	0.00284366	0.0170349	1.76866	down
CUBN	-6.74053	3.34288	0.00284366	0.0170349	1.76866	down
PIGH	-6.37391	3.30203	0.00284366	0.0170349	1.76866	down
DEXI	-6.1964	3.35485	0.00284366	0.0170349	1.76866	down
CCDC191	-5.99449	3.36508	0.00284366	0.0170349	1.76866	down
SGMS2	-5.91317	3.34116	0.00284366	0.0170349	1.76866	down
ENOSF1	-5.78591	3.34308	0.00284366	0.0170349	1.76866	down
LRRC45	-5.76353	3.31697	0.00284366	0.0170349	1.76866	down
ZGRF1	-5.74677	3.35365	0.00284366	0.0170349	1.76866	down
DPCD	-5.49064	3.36771	0.00284366	0.0170349	1.76866	down
DYNC2H1	-5.44142	3.32873	0.00284366	0.0170349	1.76866	down
SDK1	-5.31043	3.37721	0.00284366	0.0170349	1.76866	down
RITA1	-5.16693	3.33942	0.00284366	0.0170349	1.76866	down
AOX1	-5.06217	3.3651	0.00284366	0.0170349	1.76866	down
FANCD2	-4.96437	3.36109	0.00284366	0.0170349	1.76866	down
THYN1	-4.83128	3.36834	0.00284366	0.0170349	1.76866	down
ACVR2B	-4.79528	3.38239	0.00284366	0.0170349	1.76866	down
ZFX	-4.73821	3.38681	0.00284366	0.0170349	1.76866	down
BCKDHB	-4.71896	3.38027	0.00284366	0.0170349	1.76866	down
NOMO1	-4.22875	4.16881	0.00290643	0.0172986	1.76199	down
CLP1	-4.16828	4.15937	0.00290643	0.0172986	1.76199	down
PPP2R5A	-4.11793	4.14008	0.00290643	0.0172986	1.76199	down
FABP5	-4.02019	4.15115	0.00290643	0.0172986	1.76199	down
PSAT1	-3.96207	4.17687	0.00290643	0.0172986	1.76199	down
NOB1	-3.72655	4.18598	0.00290643	0.0172986	1.76199	down
FAM174C	-3.67897	4.16889	0.00290643	0.0172986	1.76199	down
C19orf47	-3.66043	4.1614	0.00290643	0.0172986	1.76199	down
YES1	-3.1644	5.17595	0.00291701	0.0173467	1.76078	down
SDC4	-3.14339	5.19345	0.00291701	0.0173467	1.76078	down
PDE1C	-2.84256	6.43564	0.00293948	0.0174728	1.75764	down
GALC	-3.15814	4.85436	0.00301445	0.0178451	1.74848	down
G3BP1	-2.85421	5.95056	0.0030153	0.0178451	1.74848	down
PRDM10	-4.60263	3.77566	0.00302917	0.0178451	1.74848	down
RAC2	-4.52888	3.78056	0.00302917	0.0178451	1.74848	down
PLA2G4C	-4.37226	3.7979	0.00302917	0.0178451	1.74848	down
ARPP19	-4.17787	3.78794	0.00302917	0.0178451	1.74848	down
TTC39B	-4.17697	3.8069	0.00302917	0.0178451	1.74848	down
ZRANB3	-4.14591	3.81607	0.00302917	0.0178451	1.74848	down
RC3H1	-4.10616	3.79747	0.00302917	0.0178451	1.74848	down
SMIM4	-4.00828	3.83697	0.00302917	0.0178451	1.74848	down
DOCK4	-3.94273	3.82563	0.00302917	0.0178451	1.74848	down
CDK17	-2.82006	6.54261	0.00306096	0.018017	1.74432	down
TYW3	-2.79631	6.24316	0.00309196	0.018184	1.74031	down
PDE9A	-2.72687	6.88	0.00320347	0.0188238	1.72529	down
RAB1A	-2.91416	5.7463	0.00327262	0.0192219	1.7162	down
ADRM1	-3.31539	4.82843	0.00330748	0.019402	1.71215	down
RTL8B	-4.17644	4.12761	0.00336765	0.0196716	1.70616	down
MYCL	-3.91476	4.13557	0.00336765	0.0196716	1.70616	down
GLTP	-3.67859	4.15005	0.00336765	0.0196716	1.70616	down
COPB2	-3.52711	4.13247	0.00336765	0.0196716	1.70616	down
STK4	-2.82644	5.82752	0.00344621	0.0201136	1.69651	down
SPRYD7	-3.34204	4.39991	0.0035234	0.0205294	1.68762	down
MAP4K3	-2.75478	6.26985	0.00357207	0.0208043	1.68185	down
HIPK2	-2.90397	5.61643	0.00363233	0.0210522	1.6767	down
PPIH	-3.01226	5.26052	0.00365194	0.0210522	1.6767	down
EED	-4.87499	3.71955	0.00365261	0.0210522	1.6767	down
DENND4A	-4.74209	3.75493	0.00365261	0.0210522	1.6767	down
STX10	-4.72021	3.7299	0.00365261	0.0210522	1.6767	down
FOXC2	-4.49716	3.77026	0.00365261	0.0210522	1.6767	down
PISD	-4.448	3.73169	0.00365261	0.0210522	1.6767	down
R3HDM2	-4.29056	3.77101	0.00365261	0.0210522	1.6767	down
N6AMT1	-4.20732	3.77683	0.00365261	0.0210522	1.6767	down
STX12	-3.97466	3.78197	0.00365261	0.0210522	1.6767	down
GMDS	-3.93618	3.76583	0.00365261	0.0210522	1.6767	down
MLLT3	-3.93459	3.79723	0.00365261	0.0210522	1.6767	down
CAPN5	-3.91375	3.7673	0.00365261	0.0210522	1.6767	down
MED19	-3.78679	3.76841	0.00365261	0.0210522	1.6767	down
GARS1	-3.14239	5.1252	0.00365362	0.0210522	1.6767	down
MICALL2	-6.31808	3.23937	0.00368003	0.0210522	1.6767	down
DENND4C	-6.1614	3.2217	0.00368003	0.0210522	1.6767	down
ZNHIT2	-6.05378	3.28667	0.00368003	0.0210522	1.6767	down
ACVR1B	-6.02848	3.27617	0.00368003	0.0210522	1.6767	down
AFG3L2	-5.87887	3.28733	0.00368003	0.0210522	1.6767	down
OAZ2	-5.84184	3.23367	0.00368003	0.0210522	1.6767	down
ZXDB	-5.59279	3.22665	0.00368003	0.0210522	1.6767	down
AKAP7	-5.50062	3.26031	0.00368003	0.0210522	1.6767	down
CDR2	-5.43453	3.23289	0.00368003	0.0210522	1.6767	down
TUBB4B	-5.15263	3.28055	0.00368003	0.0210522	1.6767	down
RNF8	-4.99034	3.24496	0.00368003	0.0210522	1.6767	down
RAD1	-4.72647	3.31761	0.00368003	0.0210522	1.6767	down
HBS1L	-4.64152	3.29428	0.00368003	0.0210522	1.6767	down
NUP160	-4.61496	3.28753	0.00368003	0.0210522	1.6767	down
SERGEF	-2.65811	7.34298	0.00372222	0.0212848	1.67193	down
NDUFS3	-2.66505	6.78587	0.00388646	0.0222148	1.65336	down
MRPL52	-3.9663	4.07694	0.00391564	0.0223355	1.65101	down
DTYMK	-3.84835	4.09519	0.00391564	0.0223355	1.65101	down
RIMS2	-3.42613	4.08834	0.00391564	0.0223355	1.65101	down
PTGER4	-3.17356	4.95697	0.00397364	0.0226383	1.64516	down
PLEKHA5	-3.65195	4.34853	0.00399788	0.0227405	1.6432	down
VPS8	-2.85164	5.76856	0.00418638	0.0237137	1.625	down
NIF3L1	-2.61807	6.96682	0.00425171	0.0240641	1.61863	down
GTF2F2	-2.95852	5.10309	0.00426442	0.0241261	1.61751	down
UFL1	-2.79428	5.83913	0.00433921	0.0245392	1.61014	down
IPO9	-3.27773	4.73935	0.0044052	0.0247357	1.60668	down
NSMCE2	-3.25425	4.74283	0.0044052	0.0247357	1.60668	down
SETX	-5.04537	3.66194	0.00442948	0.0247357	1.60668	down
TMEM218	-5.03752	3.66847	0.00442948	0.0247357	1.60668	down
DDX51	-4.85455	3.67898	0.00442948	0.0247357	1.60668	down
FBXO25	-4.8192	3.67492	0.00442948	0.0247357	1.60668	down
HUWE1	-4.72962	3.65411	0.00442948	0.0247357	1.60668	down
IL1RAP	-4.67754	3.70382	0.00442948	0.0247357	1.60668	down
TWNK	-4.65236	3.66362	0.00442948	0.0247357	1.60668	down
MON1B	-4.58155	3.69917	0.00442948	0.0247357	1.60668	down
DYNC1LI1	-4.54143	3.69886	0.00442948	0.0247357	1.60668	down
SSNA1	-4.48046	3.70959	0.00442948	0.0247357	1.60668	down
CDC73	-4.3493	3.71664	0.00442948	0.0247357	1.60668	down
SLC12A2	-4.1937	3.68884	0.00442948	0.0247357	1.60668	down
PIGW	-4.13999	3.68956	0.00442948	0.0247357	1.60668	down
ZNF34	-4.10866	3.71082	0.00442948	0.0247357	1.60668	down
FAM118A	-4.10012	3.70991	0.00442948	0.0247357	1.60668	down
EPAS1	-3.8566	3.73307	0.00442948	0.0247357	1.60668	down
NFKBIB	-3.8272	3.71232	0.00442948	0.0247357	1.60668	down
GTF2H3	-2.84815	5.34674	0.00443112	0.0247357	1.60668	down
SFN	-2.72816	5.9262	0.00448008	0.0249744	1.6025	down
MBD4	-3.36475	4.54851	0.0044811	0.0249744	1.6025	down
DDX5	-3.2358	4.56724	0.0044811	0.0249744	1.6025	down
TPP1	-3.17604	4.55741	0.0044811	0.0249744	1.6025	down
PLK2	-2.52603	8.81202	0.00448901	0.0250084	1.60191	down
RNF115	-2.82674	5.63684	0.00471146	0.0262055	1.58161	down
EMP1	-2.84727	5.33506	0.0047346	0.026313	1.57983	down
RPL22L1	-2.56297	7.24789	0.00476705	0.0263312	1.57953	down
MT-ND4	-2.56961	7.47421	0.00481223	0.0263312	1.57953	down
MON1A	-6.41071	3.20834	0.00481584	0.0263312	1.57953	down
NOL4L	-6.22246	3.20478	0.00481584	0.0263312	1.57953	down
ASXL1	-5.9935	3.2045	0.00481584	0.0263312	1.57953	down
ULBP1	-5.9763	3.18597	0.00481584	0.0263312	1.57953	down
APBB3	-5.82561	3.16295	0.00481584	0.0263312	1.57953	down
ZNF597	-5.79099	3.15739	0.00481584	0.0263312	1.57953	down
TRNAU1AP	-5.76387	3.16609	0.00481584	0.0263312	1.57953	down
UTP25	-5.70651	3.17733	0.00481584	0.0263312	1.57953	down
KPTN	-5.70232	3.19611	0.00481584	0.0263312	1.57953	down
RABAC1	-5.55431	3.1673	0.00481584	0.0263312	1.57953	down
ZNF799	-5.39725	3.16403	0.00481584	0.0263312	1.57953	down
SH3PXD2B	-5.3775	3.1631	0.00481584	0.0263312	1.57953	down
HIRIP3	-5.33279	3.21532	0.00481584	0.0263312	1.57953	down
ST3GAL4	-5.21179	3.19951	0.00481584	0.0263312	1.57953	down
ADGRG1	-5.08057	3.20133	0.00481584	0.0263312	1.57953	down
NAT9	-5.0416	3.15922	0.00481584	0.0263312	1.57953	down
DUSP18	-5.02422	3.16105	0.00481584	0.0263312	1.57953	down
PLPP2	-4.95628	3.1886	0.00481584	0.0263312	1.57953	down
ESCO2	-4.79522	3.18067	0.00481584	0.0263312	1.57953	down
DDHD2	-4.72028	3.20287	0.00481584	0.0263312	1.57953	down
RRP1B	-4.71558	3.23224	0.00481584	0.0263312	1.57953	down
SMDT1	-4.63349	3.23706	0.00481584	0.0263312	1.57953	down
ZNF280C	-4.48691	3.18855	0.00481584	0.0263312	1.57953	down
WDR26	-3.30776	4.52799	0.00501501	0.0273553	1.56296	down
RBM39	-3.05307	4.54042	0.00501501	0.0273553	1.56296	down
NFIC	-3.09708	4.87789	0.00516595	0.0281454	1.55059	down
MECP2	-3.32108	4.27	0.00518687	0.0282039	1.54969	down
RPLP0	-2.4729	9.35473	0.00519051	0.0282126	1.54956	down
FUOM	-3.97007	3.95749	0.00535262	0.0289573	1.53824	down
FAM120C	-3.96238	3.96519	0.00535262	0.0289573	1.53824	down
TRIM4	-3.95348	3.96336	0.00535262	0.0289573	1.53824	down
AKIRIN1	-3.94255	3.98862	0.00535262	0.0289573	1.53824	down
SYCP2	-3.8498	3.99366	0.00535262	0.0289573	1.53824	down
MNT	-3.81849	3.98461	0.00535262	0.0289573	1.53824	down
MKRN2	-3.81541	3.98491	0.00535262	0.0289573	1.53824	down
USP16	-3.39194	4.00828	0.00535262	0.0289573	1.53824	down
FOXC1	-3.02801	4.69737	0.00537177	0.0290495	1.53686	down
C1D	-4.58895	3.65422	0.0054041	0.029088	1.53629	down
CCDC184	-4.19589	3.64985	0.0054041	0.029088	1.53629	down
CCDC51	-4.08754	3.65421	0.0054041	0.029088	1.53629	down
DDHD1	-4.01151	3.66415	0.0054041	0.029088	1.53629	down
GLMN	-3.94305	3.66536	0.0054041	0.029088	1.53629	down
TBC1D22B	-3.63879	3.66497	0.0054041	0.029088	1.53629	down
DYNLL1	-2.60038	6.38986	0.00547396	0.0294526	1.53088	down
DNAJB14	-2.80366	5.1511	0.00562384	0.0302238	1.51965	down
RAB12	-2.68337	5.58888	0.00585785	0.0314448	1.50245	down
MPZL1	-3.19407	4.25165	0.00593201	0.0318182	1.49732	down
APTX	-3.0637	4.6706	0.00594568	0.0318792	1.49649	down
YIPF5	-2.93304	5.12486	0.00606081	0.0324713	1.4885	down
KMT2C	-2.50022	7.21452	0.00607122	0.0325145	1.48792	down
PLAT	-2.4141	10.2374	0.00608747	0.0325889	1.48693	down
ZBTB8A	-2.90166	4.85126	0.00619107	0.0331307	1.47977	down
RGS19	-3.66559	3.93351	0.00629519	0.0336359	1.4732	down
CAMK4	-3.34018	3.94747	0.00629519	0.0336359	1.4732	down
ARCN1	-3.05633	4.47648	0.0063193	0.0336445	1.47309	down
JMJD6	-2.71603	5.35883	0.00634363	0.0336445	1.47309	down
RTP4	-6.71564	3.09911	0.00637942	0.0336445	1.47309	down
U2AF2	-6.4691	3.07986	0.00637942	0.0336445	1.47309	down
SLC4A4	-5.86836	3.0957	0.00637942	0.0336445	1.47309	down
DNAJC18	-5.56986	3.12908	0.00637942	0.0336445	1.47309	down
GRAMD1C	-5.53737	3.14162	0.00637942	0.0336445	1.47309	down
APAF1	-5.12766	3.1314	0.00637942	0.0336445	1.47309	down
MFN1	-5.04173	3.10493	0.00637942	0.0336445	1.47309	down
C1orf174	-4.95878	3.11485	0.00637942	0.0336445	1.47309	down
LYSMD2	-4.8992	3.10766	0.00637942	0.0336445	1.47309	down
CBR4	-4.83245	3.13068	0.00637942	0.0336445	1.47309	down
SMAD4	-4.69915	3.1197	0.00637942	0.0336445	1.47309	down
ENDOV	-4.598	3.10701	0.00637942	0.0336445	1.47309	down
NEGR1	-4.59313	3.10278	0.00637942	0.0336445	1.47309	down
STAC	-4.59173	3.10916	0.00637942	0.0336445	1.47309	down
SRPX	-4.57902	3.14188	0.00637942	0.0336445	1.47309	down
BTBD9	-4.46522	3.1363	0.00637942	0.0336445	1.47309	down
UBAP2L	-2.7881	5.1111	0.00653741	0.0344514	1.46279	down
CYB5B	-2.64574	5.55333	0.00654996	0.0345044	1.46213	down
SEC62	-2.967	4.64346	0.00659149	0.0346968	1.45971	down
SLC15A4	-4.88592	3.57114	0.00663559	0.0347177	1.45945	down
GPRASP2	-4.73525	3.58404	0.00663559	0.0347177	1.45945	down
COPS2	-4.6983	3.57981	0.00663559	0.0347177	1.45945	down
B4GALNT4	-4.63319	3.54531	0.00663559	0.0347177	1.45945	down
STXBP3	-4.20789	3.59609	0.00663559	0.0347177	1.45945	down
GPATCH8	-3.79841	3.61759	0.00663559	0.0347177	1.45945	down
AMFR	-3.6752	3.6382	0.00663559	0.0347177	1.45945	down
EARS2	-3.62305	3.60828	0.00663559	0.0347177	1.45945	down
SLMAP	-2.56695	5.96341	0.00688167	0.0359509	1.44429	down
SLC2A3	-3.2519	4.41974	0.00711607	0.0370914	1.43073	down
MCCC1	-3.12582	4.41287	0.00711607	0.0370914	1.43073	down
NOP58	-3.11788	4.41873	0.00711607	0.0370914	1.43073	down
RPS27AP5	-2.48243	6.56358	0.00743341	0.038651	1.41284	down
H6PD	-3.72687	3.87568	0.00743482	0.038651	1.41284	down
RTL8C	-3.70309	3.89178	0.00743482	0.038651	1.41284	down
SERPINB6	-3.21389	3.91581	0.00743482	0.038651	1.41284	down
DNM1L	-2.97427	4.7853	0.00745805	0.0387427	1.41181	down
IK	-2.84168	4.79803	0.00745805	0.0387427	1.41181	down
PDCL3	-2.76995	5.05881	0.00762637	0.0395577	1.40277	down
SAE1	-2.33431	10.4492	0.00775407	0.0401749	1.39605	down
ACCS	-3.34328	4.1545	0.00782613	0.0404423	1.39316	down
OXA1L	-3.32686	4.14274	0.00782613	0.0404423	1.39316	down
VPS25	-3.2569	4.18575	0.00782613	0.0404423	1.39316	down
ICE1	-3.03268	4.38092	0.00803097	0.0414699	1.38227	down
PNPLA6	-2.41669	6.94016	0.0080402	0.0415021	1.38193	down
ZNF780B	-4.59628	3.48732	0.00820351	0.0420939	1.37578	down
PNRC1	-4.56889	3.47429	0.00820351	0.0420939	1.37578	down
ENKD1	-4.02364	3.53282	0.00820351	0.0420939	1.37578	down
ZFHX3	-3.79239	3.55264	0.00820351	0.0420939	1.37578	down
LIG3	-3.78984	3.50751	0.00820351	0.0420939	1.37578	down
BRD4	-2.38514	7.18515	0.00846022	0.043395	1.36256	down
EIF3D	-2.36283	7.65189	0.00850521	0.0434931	1.36158	down
BECN1	-6.38221	2.96592	0.00856416	0.0434931	1.36158	down
MROH8	-6.20327	2.98785	0.00856416	0.0434931	1.36158	down
RUNDC3B	-5.97757	3.02124	0.00856416	0.0434931	1.36158	down
DUSP28	-5.97261	3.00744	0.00856416	0.0434931	1.36158	down
EFNB2	-5.92492	2.9989	0.00856416	0.0434931	1.36158	down
AP4M1	-5.82051	2.98235	0.00856416	0.0434931	1.36158	down
TTC30A	-5.30594	3.0605	0.00856416	0.0434931	1.36158	down
HOXC6	-5.27906	2.98613	0.00856416	0.0434931	1.36158	down
S1PR1	-5.15073	3.00443	0.00856416	0.0434931	1.36158	down
MRPS25	-5.09703	3.04343	0.00856416	0.0434931	1.36158	down
DIPK1A	-5.06697	3.01879	0.00856416	0.0434931	1.36158	down
MLKL	-4.77481	2.98758	0.00856416	0.0434931	1.36158	down
H4C8	-4.49818	3.06107	0.00856416	0.0434931	1.36158	down
APH1A	-4.42326	3.00741	0.00856416	0.0434931	1.36158	down
RRP1	-4.36968	3.03926	0.00856416	0.0434931	1.36158	down
PRRT3	-4.27898	3.03121	0.00856416	0.0434931	1.36158	down
PTPN14	-2.45429	6.52486	0.0085724	0.043519	1.36132	down
ORC4	-3.29569	3.85352	0.00881945	0.0447076	1.34962	down
ENAH	-2.38898	6.68875	0.00893793	0.045275	1.34414	down
FXR2	-3.27477	4.10098	0.00903024	0.0456258	1.34079	down
MED13L	-3.1452	4.11623	0.00903024	0.0456258	1.34079	down
CHMP5	-2.99142	4.14737	0.00903024	0.0456258	1.34079	down
TOPORS	-2.95547	4.5649	0.00907268	0.0458235	1.33891	down
CAMSAP2	-2.41062	6.30572	0.00927223	0.0467802	1.32994	down
UQCR10	-2.57296	5.36701	0.00935214	0.047149	1.32653	down
TMEM167A	-2.54562	5.24799	0.00944822	0.0475987	1.3224	down
KIF1C	-2.4817	5.71907	0.00951695	0.0479101	1.31957	down
ARMCX3	-2.63871	4.86814	0.00981205	0.0493777	1.30647	down

## Sheet: up
SYMBOL	logFC	logCPM	PValue	FDR	logP	Group
CDC42EP3	10.6912	12.6657	1.04842e-16	2.90286e-13	12.5372	up
PTBP1	11.1088	11.2117	4.64752e-16	7.14892e-13	12.1458	up
ZNF281	11.9664	10.8584	5.19846e-16	7.19675e-13	12.1429	up
RWDD1	10.6209	10.8158	2.57486e-15	2.74203e-12	11.5619	up
SF3B6	11.1782	10.465	2.84832e-15	2.81658e-12	11.5503	up
PPIA	9.7948	11.8165	4.13643e-15	3.80663e-12	11.4195	up
HNRNPH1	9.61121	11.6732	7.6879e-15	6.26066e-12	11.2034	up
ESYT1	10.7286	10.5274	8.95638e-15	6.88845e-12	11.1619	up
PSMC5	10.3814	9.92917	2.88566e-14	1.66455e-11	10.7787	up
NSFL1C	9.96507	9.49153	1.91567e-13	8.28769e-11	10.0816	up
TMPO	11.4849	9.01553	2.06196e-13	8.39582e-11	10.0759	up
GNPTAB	10.4319	9.46142	2.17453e-13	8.42102e-11	10.0746	up
SEPTIN2	8.7591	10.693	2.99268e-13	1.01278e-10	9.99449	up
QSER1	9.75871	9.38695	2.99942e-13	1.01278e-10	9.99449	up
HDLBP	8.42773	11.8437	4.21276e-13	1.35631e-10	9.86764	up
TIMP1	8.87415	10.4012	5.56833e-13	1.69553e-10	9.7707	up
PSMB6	8.344	11.9839	5.90199e-13	1.73845e-10	9.75984	up
IMPACT	9.09171	10.0267	6.11979e-13	1.76505e-10	9.75324	up
NHLRC1	10.1893	9.18948	7.01846e-13	1.94327e-10	9.71147	up
GNL3L	10.542	8.63442	1.07133e-12	2.78985e-10	9.55442	up
CCDC47	8.44259	10.5074	1.18482e-12	2.87765e-10	9.54096	up
FAH	11.0648	8.50081	1.90036e-12	4.38476e-10	9.35805	up
GPAT4	9.3504	8.92305	2.22737e-12	5.05503e-10	9.29628	up
SOWAHC	8.27955	10.3214	2.64306e-12	5.90169e-10	9.22902	up
ILRUN	8.51302	9.86935	2.71178e-12	5.95903e-10	9.22482	up
SLC66A3	10.2664	8.76398	4.37852e-12	9.18429e-10	9.03695	up
CAST	8.04751	10.2971	4.96769e-12	9.93304e-10	9.00292	up
EPRS1	8.55124	9.53916	5.02249e-12	9.93304e-10	9.00292	up
MFHAS1	11.071	8.24565	5.67255e-12	1.08757e-09	8.96354	up
TNFRSF10B	8.38939	9.49326	6.13162e-12	1.14711e-09	8.94039	up
EGR1	8.77289	9.01208	6.22401e-12	1.14887e-09	8.93973	up
CPSF3	8.84248	8.97907	7.1593e-12	1.27068e-09	8.89596	up
PUS3	9.6891	8.62	8.15922e-12	1.39452e-09	8.85557	up
CD44	7.62862	12.0981	8.66424e-12	1.44515e-09	8.84009	up
KMT2E	8.51944	9.39565	9.28228e-12	1.51181e-09	8.8205	up
STEAP2	8.92662	8.56451	1.03844e-11	1.67164e-09	8.77686	up
UQCRB	7.5144	12.9508	1.12378e-11	1.76792e-09	8.75254	up
GCLM	7.97204	9.83593	1.20509e-11	1.8537e-09	8.73196	up
CALCOCO2	7.65105	11.1192	1.23281e-11	1.8755e-09	8.72688	up
KARS1	7.70279	10.7985	1.26258e-11	1.87949e-09	8.72596	up
CNIH1	9.04748	8.78785	1.6273e-11	2.27559e-09	8.64291	up
CBX5	8.89426	8.41572	1.96535e-11	2.61618e-09	8.58233	up
MTF1	10.9076	7.9489	2.03225e-11	2.67948e-09	8.57195	up
DNAJC7	8.72778	8.40143	2.09495e-11	2.71051e-09	8.56695	up
COPS4	9.21677	8.39156	2.17344e-11	2.77502e-09	8.55673	up
VPS35L	9.70872	7.85181	3.07556e-11	3.73492e-09	8.42772	up
RPA1	9.03714	8.27618	3.57993e-11	4.25161e-09	8.37145	up
DNAJB4	7.98357	9.06528	3.8725e-11	4.50511e-09	8.34629	up
HMOX1	10.3665	7.7946	3.93229e-11	4.53656e-09	8.34327	up
SIKE1	9.48635	8.23817	4.20918e-11	4.81586e-09	8.31733	up
MCRIP1	8.25638	8.8033	4.6555e-11	5.2399e-09	8.28068	up
GLE1	8.42909	8.53622	4.82026e-11	5.38159e-09	8.26909	up
PPP3CA	7.59386	9.49692	5.19137e-11	5.70391e-09	8.24383	up
RBM3	7.73086	9.14178	6.22155e-11	6.63266e-09	8.17831	up
ZBED4	9.57798	8.07975	8.22862e-11	8.25486e-09	8.08329	up
RUNX2	8.37094	8.07754	8.41897e-11	8.38505e-09	8.07649	up
FGF2	9.45819	7.6152	8.48887e-11	8.39428e-09	8.07602	up
MT-CO3	7.11268	11.063	1.02804e-10	9.95253e-09	8.00207	up
GCNT2	8.50735	8.01698	1.08886e-10	1.0396e-08	7.98313	up
CUL4A	7.33965	9.68844	1.10795e-10	1.04161e-08	7.98229	up
MRFAP1	7.26488	9.97845	1.11354e-10	1.04161e-08	7.98229	up
RRAS	9.1088	7.99456	1.19885e-10	1.11388e-08	7.95316	up
SEMA3D	7.5498	9.14239	1.26513e-10	1.1599e-08	7.93558	up
TMEM30A	7.68876	8.9711	1.29492e-10	1.1794e-08	7.92834	up
EXOSC6	6.99952	10.8874	1.51241e-10	1.35396e-08	7.86839	up
CPT1A	8.42634	7.94086	1.51592e-10	1.35396e-08	7.86839	up
ATP5PO	6.91174	11.6386	1.649e-10	1.45149e-08	7.83819	up
CMTM4	7.81004	8.46073	2.02734e-10	1.75416e-08	7.75593	up
SLC49A4	9.57484	7.40929	2.04202e-10	1.75588e-08	7.75551	up
ACBD3	8.42386	8.15973	2.41287e-10	2.01227e-08	7.69631	up
GPT2	8.26787	8.14589	2.54742e-10	2.0992e-08	7.67795	up
RTN3	7.03051	9.58414	2.71162e-10	2.18609e-08	7.66033	up
NR2F2	6.72071	12.1618	3.36386e-10	2.61625e-08	7.58232	up
KIN	6.98128	9.61438	3.61834e-10	2.75232e-08	7.5603	up
NCAPD2	7.0595	9.24842	4.51224e-10	3.30515e-08	7.48081	up
MYL9	7.46873	8.2604	4.81311e-10	3.50698e-08	7.45507	up
RALBP1	7.58111	7.97622	5.33789e-10	3.86899e-08	7.4124	up
ZNF655	6.83743	9.84821	5.51056e-10	3.97334e-08	7.40084	up
YWHAE	6.7097	10.249	6.62316e-10	4.65437e-08	7.33214	up
TRIM69	7.56494	7.91332	6.94464e-10	4.83123e-08	7.31594	up
CFLAR	7.80071	7.90609	7.12506e-10	4.93197e-08	7.30698	up
NSRP1	7.3538	8.16388	7.30161e-10	5.00413e-08	7.30067	up
CPSF2	7.05282	8.54513	8.0711e-10	5.45055e-08	7.26356	up
BCL7C	7.57366	8.12146	8.69632e-10	5.84426e-08	7.23327	up
ITGA5	9.54194	7.06672	8.82456e-10	5.9018e-08	7.22902	up
RNF170	7.13556	8.49534	9.96004e-10	6.53492e-08	7.18476	up
UBE2Q2	7.53572	8.08657	1.00605e-09	6.56971e-08	7.18245	up
MTHFD1L	8.45003	7.49263	1.02779e-09	6.64891e-08	7.17725	up
RFLNB	7.95371	7.49297	1.02779e-09	6.64891e-08	7.17725	up
TCEAL8	6.83996	9.26911	1.04744e-09	6.74457e-08	7.17105	up
RPL27	6.41793	12.1172	1.19572e-09	7.49031e-08	7.1255	up
FBXO5	8.79035	7.4516	1.2223e-09	7.6223e-08	7.11791	up
DBI	6.5851	9.85771	1.28666e-09	7.95205e-08	7.09952	up
DCUN1D5	7.74406	7.43321	1.3354e-09	8.18022e-08	7.08723	up
HNRNPU	6.50105	10.3674	1.41111e-09	8.56818e-08	7.06711	up
UTP23	8.95296	7.41223	1.43468e-09	8.67326e-08	7.06182	up
SOX9	7.62489	7.74131	1.44448e-09	8.69453e-08	7.06075	up
SPPL2A	9.00299	7.40149	1.48752e-09	8.90516e-08	7.05036	up
SQLE	8.10962	7.40319	1.51479e-09	9.0003e-08	7.04574	up
SEC61A1	7.14976	8.19583	1.61641e-09	9.56308e-08	7.0194	up
FAU	6.30905	13.4572	1.62858e-09	9.59406e-08	7.018	up
GTF2A1	8.85765	6.90732	1.73611e-09	1.00986e-07	6.99574	up
TRUB2	6.95666	8.36271	1.76646e-09	1.02322e-07	6.99003	up
PSMB5	7.19091	8.15826	1.87633e-09	1.07213e-07	6.96975	up
BZW2	7.0737	7.91681	2.09424e-09	1.16906e-07	6.93216	up
PCYOX1	6.90767	8.47716	2.18331e-09	1.20421e-07	6.9193	up
SPATA2	7.79861	7.63066	2.29452e-09	1.25554e-07	6.90117	up
TCF7L1	9.57668	6.82572	2.44147e-09	1.31516e-07	6.88102	up
NDFIP1	7.22731	7.61371	2.51982e-09	1.34689e-07	6.87067	up
NSF	8.48012	7.26276	2.7352e-09	1.43977e-07	6.84171	up
MBD2	6.5228	9.04396	2.75876e-09	1.44668e-07	6.83963	up
ARHGEF9	7.67267	7.55944	3.10209e-09	1.57887e-07	6.80165	up
DNAL4	6.87491	8.38898	3.17477e-09	1.60407e-07	6.79478	up
ATP6V1F	6.86168	8.38958	3.17477e-09	1.60407e-07	6.79478	up
TRIM44	7.16134	7.55348	3.25779e-09	1.64003e-07	6.78515	up
SLC25A22	7.38829	7.54253	3.36663e-09	1.68259e-07	6.77402	up
PLAUR	6.41665	9.42056	3.44599e-09	1.71605e-07	6.76547	up
RDX	6.30978	9.62341	3.52191e-09	1.74133e-07	6.75912	up
SETD1B	8.80738	6.71679	3.92952e-09	1.9155e-07	6.71772	up
PPM1A	8.77308	6.71095	4.04578e-09	1.94559e-07	6.71095	up
BCL10	8.00132	7.16941	4.04747e-09	1.94559e-07	6.71095	up
RGMB	6.5161	8.73273	4.1157e-09	1.97155e-07	6.70519	up
SMARCC1	6.66161	8.32772	4.16821e-09	1.98982e-07	6.70119	up
HDAC7	6.88858	7.9676	4.24462e-09	2.01933e-07	6.69479	up
PARK7	6.12484	11.3794	4.29443e-09	2.03603e-07	6.69122	up
CBL	6.50466	8.44226	4.80703e-09	2.23317e-07	6.65108	up
MCL1	6.77823	8.10658	5.27258e-09	2.40383e-07	6.6191	up
UBAC1	6.18953	9.96811	5.27602e-09	2.40383e-07	6.6191	up
PSME1	6.5972	8.551	5.27857e-09	2.40383e-07	6.6191	up
SGO2	7.46598	7.10279	5.37158e-09	2.4302e-07	6.61436	up
BCL3	7.41006	7.07912	6.01036e-09	2.64992e-07	6.57677	up
RPL30	7.6308	7.07486	6.14847e-09	2.7022e-07	6.56828	up
SEC61B	8.03085	7.05979	6.43587e-09	2.81067e-07	6.55119	up
UCK2	6.30991	9.11221	6.59424e-09	2.87078e-07	6.542	up
ACTN4	6.23521	9.02088	6.80784e-09	2.94931e-07	6.53028	up
SENP5	7.945	7.04645	6.89671e-09	2.97439e-07	6.5266	up
H2AZ1	6.04187	10.5734	6.93404e-09	2.98121e-07	6.52561	up
BRIX1	8.34527	7.03618	7.05875e-09	3.01609e-07	6.52056	up
CENPK	8.56655	7.028	7.39627e-09	3.14745e-07	6.50204	up
NCOA6	6.79396	7.83456	7.46982e-09	3.16245e-07	6.49998	up
HMGCR	7.99051	7.02285	7.57203e-09	3.17658e-07	6.49804	up
HEXA	6.16427	9.30093	7.86803e-09	3.29079e-07	6.4827	up
TXLNA	8.84192	6.54904	7.97371e-09	3.32494e-07	6.47822	up
ELOVL5	7.18654	7.33669	8.14347e-09	3.3754e-07	6.47168	up
HPS4	8.29033	6.52649	8.79911e-09	3.62544e-07	6.44064	up
CASP4	7.23523	7.31459	8.96044e-09	3.68096e-07	6.43404	up
TBL1XR1	8.41376	6.97573	9.16682e-09	3.74352e-07	6.42672	up
UBE4A	6.63001	7.94684	1.03183e-08	4.18904e-07	6.37789	up
KIF2A	7.26381	7.27658	1.0474e-08	4.23981e-07	6.37265	up
ACAT1	6.60179	7.74595	1.10136e-08	4.41947e-07	6.35463	up
CHST10	8.10444	6.92785	1.11646e-08	4.46714e-07	6.34997	up
MANEAL	6.77153	7.52132	1.13265e-08	4.51883e-07	6.34497	up
MED1	6.74751	7.71902	1.21835e-08	4.84677e-07	6.31455	up
LTA4H	6.38506	8.34698	1.25994e-08	4.98162e-07	6.30263	up
NMI	7.20955	7.22646	1.28024e-08	5.03511e-07	6.29799	up
TMEM248	6.33935	8.04323	1.40353e-08	5.47706e-07	6.26145	up
STOM	8.24344	6.85984	1.47969e-08	5.70607e-07	6.24366	up
HSCB	7.36667	7.1368	1.8691e-08	7.03148e-07	6.15295	up
TPCN1	6.87713	7.14151	1.8691e-08	7.03148e-07	6.15295	up
HP1BP3	5.84086	10.1119	1.90573e-08	7.10854e-07	6.14822	up
CCDC80	5.77958	10.7696	1.90977e-08	7.10854e-07	6.14822	up
PRELID3B	6.26136	8.24611	1.93543e-08	7.1834e-07	6.14367	up
RPS28	5.7285	12.1972	1.9912e-08	7.37063e-07	6.1325	up
SLC38A10	8.1093	6.32021	2.13729e-08	7.83046e-07	6.10621	up
ACTR2	7.19635	6.78021	2.15914e-08	7.88683e-07	6.1031	up
FBXO22	5.8836	9.11406	2.3413e-08	8.4629e-07	6.07248	up
SNRPN	9.22869	6.27416	2.4943e-08	8.85412e-07	6.05285	up
KCNG1	6.33525	7.73328	2.55949e-08	8.9933e-07	6.04608	up
MAPK1IP1L	6.15183	8.16707	2.7259e-08	9.48175e-07	6.02311	up
ZNF268	6.72655	7.29755	2.88588e-08	9.98804e-07	6.00052	up
MAPK9	8.27529	6.24299	2.92235e-08	1.00141e-06	5.99939	up
PRPF8	6.2762	7.86179	3.02431e-08	1.03124e-06	5.98664	up
BTN3A1	9.65098	6.21537	3.16803e-08	1.06798e-06	5.97144	up
VKORC1	6.77261	7.01398	3.21721e-08	1.08104e-06	5.96616	up
CDC42EP1	6.37746	7.26236	3.37703e-08	1.12114e-06	5.95034	up
GGH	7.64483	6.66661	3.4265e-08	1.13484e-06	5.94506	up
TEX2	7.08066	6.99209	3.45505e-08	1.13614e-06	5.94457	up
LDLRAD3	6.96834	6.99213	3.45505e-08	1.13614e-06	5.94457	up
TMCC3	6.95702	6.98665	3.53882e-08	1.16093e-06	5.93519	up
TNFRSF1B	7.6837	6.64033	3.75115e-08	1.22191e-06	5.91296	up
IFI16	6.00576	7.9564	3.81872e-08	1.23809e-06	5.90725	up
AP4B1	6.46317	7.44522	3.89858e-08	1.25225e-06	5.90231	up
GDI2	5.65185	9.86795	3.97607e-08	1.27418e-06	5.89477	up
RFC1	7.87117	6.16462	4.06222e-08	1.29579e-06	5.88746	up
HDHD5	6.56163	6.93733	4.40893e-08	1.39994e-06	5.85389	up
DDX55	9.22434	6.13926	4.42314e-08	1.40123e-06	5.85349	up
EMD	5.91613	8.13541	5.27105e-08	1.62885e-06	5.78812	up
MZT2B	6.03286	7.86065	5.66844e-08	1.74062e-06	5.7593	up
MYO6	6.60469	7.1364	5.67047e-08	1.74062e-06	5.7593	up
GTF2E2	6.57223	7.13793	5.67047e-08	1.74062e-06	5.7593	up
PIGT	5.72856	8.831	5.8078e-08	1.77883e-06	5.74987	up
STRADB	5.70274	8.75666	5.86455e-08	1.7883e-06	5.74756	up
FNTA	7.97257	6.52927	6.02225e-08	1.82433e-06	5.7389	up
PTOV1	8.50983	6.05728	6.29289e-08	1.89389e-06	5.72265	up
SLC7A11	6.01696	7.81797	6.74151e-08	2.01575e-06	5.69556	up
CCDC71L	5.84065	7.94907	6.90808e-08	2.06111e-06	5.6859	up
ATRN	7.35067	6.48822	7.11053e-08	2.10788e-06	5.67615	up
SCFD2	5.66758	8.46363	7.26978e-08	2.1459e-06	5.66839	up
TGOLN2	5.80902	8.14754	8.04783e-08	2.34556e-06	5.62975	up
PDCD5	5.44051	9.88943	8.67424e-08	2.50855e-06	5.60058	up
NEK9	5.81294	7.88023	9.2448e-08	2.63344e-06	5.57948	up
RAD51C	5.55256	8.9134	9.51029e-08	2.69244e-06	5.56985	up
FUCA2	6.72164	6.73246	1.03249e-07	2.89076e-06	5.53899	up
FAM3A	7.69662	6.39625	1.04161e-07	2.90142e-06	5.53739	up
PNKD	7.99887	5.93579	1.05822e-07	2.94176e-06	5.53139	up
NDUFB2	5.69759	8.27555	1.09434e-07	3.01794e-06	5.52029	up
GATAD2B	5.65908	8.05964	1.17437e-07	3.18784e-06	5.4965	up
EDRF1	8.00176	5.89355	1.22897e-07	3.31654e-06	5.47931	up
PHACTR4	5.51529	8.49095	1.31523e-07	3.51508e-06	5.45406	up
DNAJC19	5.39972	9.51023	1.32043e-07	3.52217e-06	5.45319	up
NPC1	5.43031	8.82781	1.37163e-07	3.63017e-06	5.44007	up
TUBA1A	6.80904	6.33331	1.39632e-07	3.68203e-06	5.43391	up
LRP10	5.59197	8.30535	1.41705e-07	3.72409e-06	5.42898	up
COTL1	5.37851	9.21864	1.56361e-07	4.05525e-06	5.39198	up
FCHSD2	7.83232	6.29541	1.56422e-07	4.05525e-06	5.39198	up
LGALS1	5.27057	10.3589	1.57958e-07	4.08743e-06	5.38855	up
RAC1	5.37968	9.25764	1.60212e-07	4.13802e-06	5.38321	up
CNN3	5.83927	7.30004	1.6162e-07	4.1649e-06	5.3804	up
UBA5	7.92757	6.29434	1.62531e-07	4.1649e-06	5.3804	up
BTRC	7.82145	6.28902	1.62531e-07	4.1649e-06	5.3804	up
AK5	6.75919	6.30056	1.62531e-07	4.1649e-06	5.3804	up
AHI1	5.87449	7.29466	1.64775e-07	4.19329e-06	5.37745	up
OPTN	5.59492	7.8613	1.67739e-07	4.23755e-06	5.37288	up
ZDHHC3	5.53572	8.16694	1.73376e-07	4.37199e-06	5.35932	up
THBD	6.28285	6.5856	1.93626e-07	4.79528e-06	5.31919	up
SLTM	6.23349	6.84571	1.95748e-07	4.83055e-06	5.316	up
LAMTOR3	9.1148	5.78213	1.96936e-07	4.8426e-06	5.31492	up
RAVER2	8.07626	5.78977	1.96936e-07	4.8426e-06	5.31492	up
CRCP	6.68552	6.24003	2.05572e-07	5.00166e-06	5.30089	up
DENND11	7.29279	6.19631	2.41646e-07	5.74516e-06	5.2407	up
SEC22A	8.37263	5.73161	2.45781e-07	5.79658e-06	5.23683	up
CAMTA2	7.54382	5.71411	2.60104e-07	6.11355e-06	5.21371	up
MXD4	7.02906	6.17831	2.62409e-07	6.14685e-06	5.21135	up
MYL12A	5.59919	7.49803	2.6538e-07	6.19548e-06	5.20792	up
LSM3	6.36113	6.50658	2.67504e-07	6.22783e-06	5.20566	up
EFNA5	5.21645	9.18151	2.67665e-07	6.22783e-06	5.20566	up
MDH1	7.81713	5.69624	2.91758e-07	6.72064e-06	5.17259	up
PPP1R3B	5.3496	8.13344	2.95938e-07	6.79431e-06	5.16785	up
SNX27	6.78911	6.15103	2.97563e-07	6.80903e-06	5.16691	up
SLC35D2	6.31189	6.47035	3.16468e-07	7.18228e-06	5.14374	up
CKS2	7.15574	6.1276	3.24041e-07	7.29434e-06	5.13701	up
RFXAP	6.40324	6.13368	3.24041e-07	7.29434e-06	5.13701	up
TPX2	7.62118	5.65096	3.48017e-07	7.79603e-06	5.10813	up
VAPB	6.17125	6.44817	3.50826e-07	7.84626e-06	5.10534	up
OSBPL11	6.00638	6.92316	3.5263e-07	7.87389e-06	5.10381	up
FAM8A1	6.13965	6.69718	3.59674e-07	8.00534e-06	5.09662	up
EIF2S1	5.99069	6.43411	3.76138e-07	8.31831e-06	5.07997	up
MEX3A	5.50374	7.26437	3.80097e-07	8.37909e-06	5.0768	up
TIGD2	6.41591	6.08707	3.85646e-07	8.48789e-06	5.0712	up
PPM1D	6.61982	6.40479	4.03594e-07	8.81286e-06	5.05488	up
ZNF330	7.26421	6.06595	4.21491e-07	9.16031e-06	5.03809	up
CABLES2	7.03268	6.061	4.21491e-07	9.16031e-06	5.03809	up
IDS	9.20476	5.5894	4.43797e-07	9.58491e-06	5.01841	up
SEPHS2	5.46603	7.62705	4.4562e-07	9.60929e-06	5.01731	up
FXR1	6.73389	6.04581	4.61257e-07	9.90023e-06	5.00435	up
PLS3	5.21743	8.33932	4.65185e-07	9.96906e-06	5.00135	up
AHCTF1	5.60196	7.04744	4.71857e-07	1.00752e-05	4.99675	up
MT1E	4.9504	11.868	4.81316e-07	1.02506e-05	4.98925	up
UXS1	6.15558	6.62916	4.84241e-07	1.02662e-05	4.98859	up
RPS6KA4	7.31155	5.55702	5.02989e-07	1.06149e-05	4.97408	up
TAF8	7.6083	6.01939	5.05442e-07	1.06181e-05	4.97395	up
H1-0	5.08653	8.68726	5.17104e-07	1.08386e-05	4.96503	up
ERP44	5.52889	7.02651	5.17502e-07	1.08386e-05	4.96503	up
TMEM170A	7.27038	6.01068	5.29366e-07	1.10536e-05	4.9565	up
NEK7	5.41293	7.46199	5.34625e-07	1.11466e-05	4.95286	up
KIFC3	7.23087	5.55002	5.35993e-07	1.11583e-05	4.9524	up
WASF3	7.60328	5.98875	5.54613e-07	1.14979e-05	4.93938	up
SON	5.28647	7.79264	5.54794e-07	1.14979e-05	4.93938	up
SNW1	6.2337	6.3264	5.59838e-07	1.15678e-05	4.93675	up
PRPF4B	4.9767	9.83488	5.60781e-07	1.157e-05	4.93667	up
BRAF	7.19269	5.52682	5.71537e-07	1.17394e-05	4.93035	up
FAM234A	6.53566	5.99393	5.81267e-07	1.19216e-05	4.92367	up
SETD9	5.69684	6.58969	5.82917e-07	1.19377e-05	4.92308	up
IFT172	7.67103	5.51483	6.09843e-07	1.24523e-05	4.90475	up
KLF7	5.49694	7.13878	6.35662e-07	1.29604e-05	4.88738	up
YIPF3	6.59228	5.97268	6.39164e-07	1.30126e-05	4.88563	up
CCT3	5.66802	6.7826	6.42996e-07	1.30714e-05	4.88368	up
PPP2R3A	7.29092	5.50432	6.51161e-07	1.31986e-05	4.87947	up
OTUD5	5.12651	8.25179	6.71596e-07	1.35607e-05	4.86772	up
ABRAXAS2	5.8212	6.75867	6.98492e-07	1.40347e-05	4.8528	up
TJAP1	6.12696	6.27192	7.03257e-07	1.411e-05	4.85047	up
UTP3	5.73466	6.53783	7.05689e-07	1.41383e-05	4.8496	up
ZBTB10	6.19021	6.2693	7.31105e-07	1.45632e-05	4.83674	up
ZNF639	7.24485	5.46582	7.43944e-07	1.47552e-05	4.83105	up
SRGAP1	5.32289	7.50049	7.55087e-07	1.49335e-05	4.82584	up
NEDD4L	6.23358	5.92159	7.76271e-07	1.52153e-05	4.81772	up
HMGN1	4.91262	9.07439	8.3645e-07	1.63096e-05	4.78756	up
AHNAK2	5.1362	7.69292	8.47772e-07	1.64875e-05	4.78285	up
VEZF1	5.66707	6.71021	8.5104e-07	1.65047e-05	4.78239	up
PGM1	6.22672	5.89549	8.57468e-07	1.65101e-05	4.78225	up
SLC1A5	5.10441	7.96064	8.74885e-07	1.68221e-05	4.77412	up
ALKBH3	5.96838	6.48423	8.88735e-07	1.70647e-05	4.7679	up
ARAF	8.69282	5.40423	9.13479e-07	1.74913e-05	4.75718	up
SLC35A2	7.09176	5.86582	9.48684e-07	1.81153e-05	4.74195	up
ZNF227	7.31093	5.39435	9.79673e-07	1.86299e-05	4.72979	up
RNF24	7.22065	5.39877	9.79673e-07	1.86299e-05	4.72979	up
UBIAD1	5.19676	7.30759	1.02484e-06	1.94355e-05	4.7114	up
PHF23	5.0908	7.64719	1.0283e-06	1.94745e-05	4.71053	up
DPY30	4.92888	8.575	1.03382e-06	1.95522e-05	4.7088	up
RGS5	7.21287	5.38384	1.0515e-06	1.98319e-05	4.70264	up
SLC2A1	5.0222	7.91579	1.0529e-06	1.98319e-05	4.70264	up
APMAP	4.98638	8.34107	1.05997e-06	1.99379e-05	4.70032	up
INSYN2B	5.52438	6.83874	1.11316e-06	2.07415e-05	4.68316	up
IPO5	4.84287	8.96398	1.13342e-06	2.10215e-05	4.67734	up
WHAMM	5.17292	7.1497	1.13429e-06	2.10215e-05	4.67734	up
IGF2BP1	5.58962	6.41111	1.21122e-06	2.23547e-05	4.65063	up
ST8SIA6	7.68183	5.34482	1.2143e-06	2.23547e-05	4.65063	up
TOR4A	6.6521	5.802	1.23052e-06	2.25335e-05	4.64717	up
NPLOC4	6.15091	5.80664	1.23052e-06	2.25335e-05	4.64717	up
RACK1	4.70894	12.6245	1.23613e-06	2.26063e-05	4.64577	up
NDUFA9	4.97881	7.95556	1.25819e-06	2.29189e-05	4.63981	up
LAMB3	4.73074	10.6443	1.28624e-06	2.33378e-05	4.63194	up
PPIF	5.37835	6.61896	1.28856e-06	2.33493e-05	4.63173	up
RANBP9	8.11517	5.31635	1.30657e-06	2.3583e-05	4.6274	up
TMEM263	4.83441	8.92245	1.33848e-06	2.40649e-05	4.61862	up
ADPRS	6.09888	5.7815	1.3697e-06	2.44989e-05	4.61085	up
GMFB	7.27021	5.76673	1.44609e-06	2.57986e-05	4.5884	up
GPX1	4.94691	7.75191	1.46431e-06	2.60899e-05	4.58353	up
MIGA1	5.16573	6.94092	1.48454e-06	2.64164e-05	4.57813	up
SEL1L3	7.10147	5.74409	1.52747e-06	2.69038e-05	4.57019	up
CHD2	6.05602	5.75478	1.52747e-06	2.69038e-05	4.57019	up
PRDM1	6.01449	5.76253	1.52747e-06	2.69038e-05	4.57019	up
DYNC1H1	4.70888	10.0144	1.53244e-06	2.6957e-05	4.56933	up
CUL1	6.23098	6.08346	1.53803e-06	2.7021e-05	4.5683	up
SMS	5.83252	6.34371	1.55811e-06	2.73044e-05	4.56377	up
COMMD7	5.54134	6.34735	1.55811e-06	2.73044e-05	4.56377	up
HNRNPM	6.0955	6.0722	1.60726e-06	2.80592e-05	4.55193	up
SEMA3A	6.22219	5.7487	1.61421e-06	2.80743e-05	4.55169	up
TMEM138	7.81486	5.27316	1.63627e-06	2.84223e-05	4.54634	up
TFAP4	7.52357	5.2586	1.76696e-06	3.04252e-05	4.51677	up
UBXN2B	6.87183	5.26585	1.76696e-06	3.04252e-05	4.51677	up
PTPN2	6.1486	5.71792	1.80543e-06	3.09719e-05	4.50903	up
API5	4.70374	9.26058	1.81764e-06	3.11428e-05	4.50664	up
PYGL	4.66221	10.0094	1.82385e-06	3.12106e-05	4.5057	up
C6orf89	4.75244	8.7669	1.83656e-06	3.13697e-05	4.50349	up
COX10	4.79797	8.26858	1.85412e-06	3.15725e-05	4.50069	up
MRPL45	4.83548	8.2066	1.8677e-06	3.17257e-05	4.49859	up
HACL1	7.44355	5.236	1.90992e-06	3.22997e-05	4.4908	up
UBAP2	6.26475	5.70112	1.91082e-06	3.22997e-05	4.4908	up
NFIB	5.04682	7.39221	1.93089e-06	3.25593e-05	4.48733	up
ELF1	5.42326	6.51351	1.9445e-06	3.2749e-05	4.4848	up
G0S2	5.03259	7.02164	1.97531e-06	3.32274e-05	4.4785	up
SLC38A1	5.57717	6.0277	2.01262e-06	3.3814e-05	4.4709	up
MITD1	6.19574	5.6905	2.02342e-06	3.38273e-05	4.47073	up
LARP1	4.63115	9.94898	2.02495e-06	3.38273e-05	4.47073	up
ZNF609	5.79687	6.28056	2.02563e-06	3.38273e-05	4.47073	up
RER1	4.83601	7.7525	2.0953e-06	3.48646e-05	4.45762	up
EPS15	5.42771	6.27223	2.18785e-06	3.62738e-05	4.44041	up
NCOA4	4.78986	8.22704	2.19493e-06	3.63476e-05	4.43952	up
ADA	6.02238	6.0003	2.20718e-06	3.65068e-05	4.43763	up
PSMB2	5.0025	7.35438	2.23231e-06	3.68344e-05	4.43375	up
TIMM8A	8.14531	5.19419	2.23811e-06	3.68423e-05	4.43365	up
ELOF1	5.94571	5.66932	2.27253e-06	3.72656e-05	4.42869	up
PVR	5.53855	6.25683	2.27459e-06	3.72656e-05	4.42869	up
VPS41	6.16799	5.98232	2.31259e-06	3.78434e-05	4.42201	up
TXNDC17	4.68914	8.61944	2.37956e-06	3.88111e-05	4.41104	up
SCMH1	8.10424	5.18156	2.4265e-06	3.93354e-05	4.40522	up
MACROH2A1	7.42732	5.17818	2.4265e-06	3.93354e-05	4.40522	up
SENP2	7.11932	5.17407	2.4265e-06	3.93354e-05	4.40522	up
CHD8	4.68026	8.65401	2.45606e-06	3.9768e-05	4.40047	up
ARHGAP5	5.02927	6.81194	2.54245e-06	4.09752e-05	4.38748	up
ZBTB25	6.69748	5.62969	2.55793e-06	4.11102e-05	4.38605	up
ANKRD17	5.36432	6.23201	2.55974e-06	4.11102e-05	4.38605	up
EFTUD2	4.8842	7.41591	2.685e-06	4.29228e-05	4.36731	up
TMEM221	5.2458	6.40913	3.02058e-06	4.75193e-05	4.32313	up
SYNJ2BP	5.22689	6.40746	3.02058e-06	4.75193e-05	4.32313	up
DTX2	5.15783	6.41445	3.02058e-06	4.75193e-05	4.32313	up
LMNB2	4.98198	7.16318	3.1111e-06	4.87966e-05	4.31161	up
RAN	4.47916	12.2013	3.1411e-06	4.91917e-05	4.30811	up
PIH1D1	5.16283	6.5807	3.30458e-06	5.14029e-05	4.28901	up
HELQ	6.7397	5.55091	3.4734e-06	5.34285e-05	4.27223	up
PRKRA	6.07753	5.55981	3.4734e-06	5.34285e-05	4.27223	up
IARS1	5.26538	6.15603	3.54734e-06	5.43848e-05	4.26452	up
ROMO1	4.61718	8.4296	3.55593e-06	5.4456e-05	4.26395	up
DHRS7B	6.74596	5.5335	3.69935e-06	5.6465e-05	4.24822	up
LZTR1	6.66571	5.53609	3.69935e-06	5.6465e-05	4.24822	up
NDUFB3	6.16544	5.54678	3.69935e-06	5.6465e-05	4.24822	up
MARS1	5.41382	5.87999	3.76254e-06	5.72403e-05	4.2423	up
TMEM245	4.77087	7.23062	3.81502e-06	5.79114e-05	4.23724	up
IPO7	4.43891	10.6497	3.97091e-06	5.99491e-05	4.22222	up
HPS6	7.69962	5.04002	4.03352e-06	6.05641e-05	4.21779	up
FLII	6.94586	5.05902	4.03352e-06	6.05641e-05	4.21779	up
POMP	4.47023	9.78157	4.0619e-06	6.09241e-05	4.21521	up
TMEM205	6.85205	5.49814	4.20445e-06	6.29939e-05	4.2007	up
HDAC2	5.94453	5.82828	4.38774e-06	6.52659e-05	4.18531	up
C14orf119	5.76234	5.83381	4.38774e-06	6.52659e-05	4.18531	up
NDUFS8	5.48263	5.83032	4.38774e-06	6.52659e-05	4.18531	up
CRK	4.59724	7.8737	4.3885e-06	6.52659e-05	4.18531	up
MTCH1	4.74761	7.0803	4.48544e-06	6.6504e-05	4.17715	up
LARP4	4.95622	6.80508	4.71373e-06	6.93485e-05	4.15896	up
WDR89	6.0759	5.48182	4.79131e-06	7.01914e-05	4.15372	up
RAPGEF2	6.02201	5.4772	4.79131e-06	7.01914e-05	4.15372	up
PTGIR	7.1151	5.01401	4.82427e-06	7.05995e-05	4.1512	up
HNRNPA0	5.16947	6.07136	5.00501e-06	7.3013e-05	4.1366	up
FUBP3	5.68321	5.79174	5.13665e-06	7.46189e-05	4.12715	up
SUGP2	4.89234	6.64077	5.15742e-06	7.4842e-05	4.12585	up
ACTR1B	5.09988	6.27824	5.23526e-06	7.58921e-05	4.1198	up
CNBP	4.91222	6.61339	5.64596e-06	8.09138e-05	4.09198	up
ANKRA2	8.42673	4.9444	5.8006e-06	8.27019e-05	4.08248	up
OLFM1	7.59447	4.95034	5.8006e-06	8.27019e-05	4.08248	up
UGGT1	4.37564	9.86698	5.81361e-06	8.28021e-05	4.08196	up
EGFR	4.71561	7.22931	5.89036e-06	8.3723e-05	4.07716	up
AGPAT3	4.58317	7.50226	5.97681e-06	8.48646e-05	4.07127	up
UBE2K	4.82185	6.58287	6.58471e-06	9.29243e-05	4.03187	up
CYLD	6.25184	5.39292	6.72556e-06	9.45507e-05	4.02434	up
P4HA1	5.84745	5.7215	6.74093e-06	9.45507e-05	4.02434	up
RBM15B	4.55776	7.38692	6.77882e-06	9.48898e-05	4.02278	up
PCBD1	5.08345	5.98954	6.87575e-06	9.59555e-05	4.01793	up
SLC2A6	5.39305	5.71937	7.1278e-06	9.91732e-05	4.00361	up
CHCHD4	5.39673	5.97754	7.20453e-06	0.00010004	3.99983	up
MAU2	5.37254	5.97929	7.20453e-06	0.00010004	3.99983	up
GPR39	4.61416	7.34945	7.69335e-06	0.000106507	3.97262	up
CLTA	4.32834	9.16167	7.70237e-06	0.000106525	3.97255	up
GATA4	7.09131	4.88129	7.72941e-06	0.000106564	3.97239	up
USP34	5.96232	5.36577	7.74369e-06	0.000106564	3.97239	up
CCDC142	5.89582	5.36684	7.74369e-06	0.000106564	3.97239	up
SUCLG1	4.72117	6.81917	7.79969e-06	0.000107228	3.96969	up
ERLEC1	5.84464	5.68005	7.9815e-06	0.000109078	3.96226	up
RPS3	4.23715	12.3741	8.10539e-06	0.000110553	3.95643	up
XRCC1	5.4082	5.93258	8.30588e-06	0.000113024	3.94683	up
RPS23	5.63838	5.35318	8.31923e-06	0.000113024	3.94683	up
MAX	5.60997	5.66603	8.45252e-06	0.000114722	3.94035	up
JDP2	7.815	4.84965	8.53121e-06	0.000115564	3.93718	up
MSL2	4.67573	6.78539	8.91008e-06	0.00012046	3.91916	up
UPF3B	5.70433	5.33038	8.94498e-06	0.000120696	3.91831	up
FAM20C	5.10725	5.92278	9.14884e-06	0.000123087	3.90979	up
TMTC3	4.52095	7.38824	9.4977e-06	0.000126917	3.89648	up
DTNBP1	5.89191	5.30144	9.62597e-06	0.00012826	3.89191	up
CBX8	5.58848	5.31004	9.62597e-06	0.00012826	3.89191	up
DSG2	4.39089	8.03732	9.71699e-06	0.000129348	3.88824	up
UQCC3	5.65264	5.6261	1.00714e-05	0.000133808	3.87352	up
MRPS9	6.51911	5.28719	1.03678e-05	0.000136958	3.86341	up
SRPRA	6.09967	5.29108	1.03678e-05	0.000136958	3.86341	up
HM13	5.86485	5.28181	1.03678e-05	0.000136958	3.86341	up
NOP10	4.95028	6.10536	1.04157e-05	0.000137329	3.86224	up
FBXL15	7.45099	4.80171	1.04431e-05	0.000137427	3.86193	up
ITPK1	4.59199	6.86752	1.053e-05	0.00013844	3.85874	up
ANKRD11	4.35488	7.72228	1.08596e-05	0.000142367	3.84659	up
METTL26	4.76196	6.45079	1.10668e-05	0.00014481	3.8392	up
LRRC23	8.46278	4.78202	1.15831e-05	0.000150515	3.82242	up
FAM174B	4.22942	9.15942	1.15898e-05	0.000150515	3.82242	up
ALAS1	6.49112	5.23645	1.206e-05	0.00015589	3.80718	up
MRPL19	5.69168	5.25336	1.206e-05	0.00015589	3.80718	up
RPL21	4.21642	8.8932	1.20959e-05	0.000156063	3.8067	up
TNPO1	4.9074	6.07044	1.23886e-05	0.00015969	3.79672	up
NDUFAF2	4.3725	7.48026	1.24648e-05	0.000160523	3.79446	up
CLTB	4.59159	6.57336	1.25472e-05	0.000161434	3.792	up
PPP3R1	4.25579	8.17044	1.27504e-05	0.000163896	3.78543	up
ERAP2	4.34711	7.47196	1.28888e-05	0.00016491	3.78275	up
SMARCAL1	6.41378	5.22366	1.3025e-05	0.000166346	3.77899	up
PTBP3	4.26291	8.11366	1.32605e-05	0.000169041	3.77201	up
EIF2AK1	4.81074	6.40066	1.36032e-05	0.000173249	3.76133	up
ZNF319	5.41978	5.54783	1.36413e-05	0.000173576	3.76051	up
CXorf38	6.57005	5.19402	1.40809e-05	0.00017884	3.74754	up
PDE3B	5.02045	6.03521	1.41553e-05	0.000179456	3.74604	up
UBTD2	6.80675	4.73672	1.4326e-05	0.000181123	3.74203	up
CEP55	4.38645	7.28134	1.47846e-05	0.000185858	3.73082	up
NDUFAB1	4.42953	7.00762	1.48023e-05	0.000185858	3.73082	up
CEP83	4.88834	6.02052	1.4808e-05	0.000185858	3.73082	up
ZC3H13	4.1627	8.86706	1.51149e-05	0.000189539	3.7223	up
ADAMTSL5	5.92854	5.18702	1.52372e-05	0.000190555	3.71998	up
ARL4D	5.80375	5.18915	1.52372e-05	0.000190555	3.71998	up
FH	4.65049	6.19878	1.5627e-05	0.000195076	3.7098	up
MYNN	7.28534	4.69992	1.59765e-05	0.000198723	3.70175	up
ZNF430	7.23087	4.71896	1.59765e-05	0.000198723	3.70175	up
SLC25A30	7.11883	4.71892	1.59765e-05	0.000198723	3.70175	up
GTPBP8	6.53018	4.71071	1.59765e-05	0.000198723	3.70175	up
TM4SF1	4.79311	5.99757	1.6221e-05	0.000201041	3.69672	up
RRAGC	4.86278	5.99322	1.69857e-05	0.000209581	3.67865	up
USF2	5.6124	5.48908	1.7582e-05	0.000216746	3.66405	up
RAD21	4.59251	6.17776	1.76438e-05	0.00021712	3.6633	up
CAPZA2	4.24835	7.72426	1.78344e-05	0.000218928	3.6597	up
TINF2	6.34288	4.67867	1.78517e-05	0.000218928	3.6597	up
PHF6	4.42299	6.96137	1.78539e-05	0.000218928	3.6597	up
MARVELD1	5.43632	5.15161	1.78971e-05	0.00021907	3.65942	up
FEZ2	4.45727	6.84853	1.81031e-05	0.000221395	3.65483	up
ERRFI1	4.07322	9.35527	1.90186e-05	0.000232182	3.63417	up
PLGRKT	6.29759	5.12407	1.94271e-05	0.000235864	3.62734	up
MNS1	6.00112	5.11975	1.94271e-05	0.000235864	3.62734	up
ESD	4.38858	6.72314	1.94395e-05	0.000235864	3.62734	up
RPL15	4.01217	12.8519	1.94632e-05	0.000235944	3.62719	up
SPOCK1	4.12246	8.27649	1.98335e-05	0.000240223	3.61938	up
CYP2J2	8.33362	4.64005	1.9987e-05	0.000241871	3.61642	up
PTPRK	5.53607	5.45549	2.00399e-05	0.000242087	3.61603	up
QRSL1	6.3293	5.09452	2.11108e-05	0.000253696	3.59569	up
NECTIN2	5.86399	5.11714	2.11108e-05	0.000253696	3.59569	up
SASH1	5.86001	5.10335	2.11108e-05	0.000253696	3.59569	up
ZNF25	5.66946	5.11087	2.11108e-05	0.000253696	3.59569	up
UBE2D4	5.46688	5.43402	2.1417e-05	0.000256264	3.59131	up
SFT2D1	4.81017	6.11774	2.17162e-05	0.00025962	3.58566	up
SEPTIN9	4.12039	8.29098	2.17969e-05	0.000260359	3.58443	up
EMC10	7.06217	4.6122	2.24245e-05	0.000266934	3.5736	up
GLUD1	4.31295	6.66847	2.44203e-05	0.000289443	3.53844	up
SND1	4.6366	6.256	2.44408e-05	0.000289443	3.53844	up
SMIM15	4.97539	5.66418	2.4902e-05	0.000293898	3.5318	up
FBXL5	4.76885	5.67854	2.4902e-05	0.000293898	3.5318	up
SEPTIN10	4.49157	6.39569	2.50449e-05	0.000295082	3.53006	up
LRRIQ1	8.14069	4.59974	2.52136e-05	0.000296313	3.52825	up
ASH2L	5.47651	5.39023	2.62564e-05	0.000307785	3.51175	up
TAF7	4.93323	5.65782	2.63733e-05	0.000308893	3.51019	up
TFCP2	5.28289	5.04871	2.7275e-05	0.000317841	3.49779	up
SPTY2D1	5.49379	5.36764	2.81435e-05	0.000327136	3.48527	up
RBM42	5.33349	5.36488	2.81435e-05	0.000327136	3.48527	up
UST	7.69217	4.55747	2.84133e-05	0.000328068	3.48404	up
FOXF2	7.66452	4.56381	2.84133e-05	0.000328068	3.48404	up
BCKDK	6.25496	4.56817	2.84133e-05	0.000328068	3.48404	up
HSPA13	4.80335	5.62991	2.96292e-05	0.000341254	3.46692	up
SMARCD1	4.69725	5.64255	2.96292e-05	0.000341254	3.46692	up
UMAD1	6.3144	5.01541	2.97774e-05	0.000341823	3.4662	up
KNOP1	6.12266	5.01002	2.97774e-05	0.000341823	3.4662	up
BAIAP2L1	5.27623	5.36139	3.01897e-05	0.00034541	3.46166	up
FER	4.96706	5.37051	3.01897e-05	0.00034541	3.46166	up
PDPR	3.95268	9.22428	3.02304e-05	0.00034559	3.46144	up
UFC1	4.7444	5.84053	3.03665e-05	0.000346859	3.45985	up
SRA1	4.58992	6.19489	3.09046e-05	0.000352424	3.45293	up
VDAC1	3.97126	8.69132	3.11794e-05	0.000355266	3.44945	up
ZNF345	6.96465	4.51518	3.20938e-05	0.000364337	3.4385	up
ETS1	4.37783	6.3391	3.21071e-05	0.000364337	3.4385	up
CNKSR3	6.27512	4.98041	3.25499e-05	0.000367554	3.43468	up
EEF2KMT	5.31273	5.00823	3.25499e-05	0.000367554	3.43468	up
TLNRD1	5.24556	4.99944	3.25499e-05	0.000367554	3.43468	up
SEPTIN11	4.24795	6.7063	3.26729e-05	0.000368642	3.4334	up
PXK	4.23749	6.69911	3.36076e-05	0.00037857	3.42185	up
WBP11	4.14545	6.89869	3.47747e-05	0.000391081	3.40773	up
DPYSL3	4.00291	7.77982	3.52396e-05	0.000395988	3.40232	up
ARMC9	4.68629	5.5953	3.54289e-05	0.000396827	3.4014	up
FAM217B	6.3389	4.97465	3.56264e-05	0.000398072	3.40004	up
PMM1	6.03419	4.98046	3.56264e-05	0.000398072	3.40004	up
PET100	7.38627	4.50799	3.6339e-05	0.000402784	3.39493	up
TTC33	7.18866	4.48139	3.6339e-05	0.000402784	3.39493	up
GABBR2	6.57036	4.50877	3.6339e-05	0.000402784	3.39493	up
SRSF6	6.53193	4.50068	3.6339e-05	0.000402784	3.39493	up
GEMIN5	6.28751	4.49945	3.6339e-05	0.000402784	3.39493	up
MSANTD4	4.92412	5.30454	3.74458e-05	0.000414057	3.38294	up
HMGA2	3.88728	9.22335	3.82883e-05	0.000421353	3.37535	up
PPP2R1A	4.15396	7.12513	3.83633e-05	0.000421844	3.37485	up
EIF3B	3.89675	9.17763	3.93832e-05	0.000431687	3.36483	up
PSMD5	4.41475	6.13928	3.94355e-05	0.000431918	3.3646	up
CDC42EP4	5.20501	5.28868	4.03006e-05	0.000440349	3.3562	up
YBX3	3.90578	8.57021	4.08448e-05	0.000445942	3.35072	up
COX5A	3.85755	9.65894	4.11512e-05	0.00044649	3.35019	up
STARD3NL	6.8117	4.45252	4.12497e-05	0.00044649	3.35019	up
ENSA	6.68294	4.48002	4.12497e-05	0.00044649	3.35019	up
ALPK1	6.66236	4.46821	4.12497e-05	0.00044649	3.35019	up
AAGAB	6.40193	4.4775	4.12497e-05	0.00044649	3.35019	up
MPHOSPH10	4.81351	5.54608	4.25866e-05	0.000460241	3.33701	up
CWC25	4.02861	7.18452	4.26765e-05	0.000460853	3.33644	up
MED20	5.30842	4.93648	4.28502e-05	0.000461649	3.33569	up
TRMT5	4.98272	5.27298	4.34109e-05	0.000467326	3.33038	up
LAMP1	4.12397	6.83585	4.47548e-05	0.000480299	3.31849	up
PON2	3.93382	8.11665	4.49013e-05	0.000480938	3.31791	up
PPM1B	4.29085	6.51632	4.49164e-05	0.000480938	3.31791	up
TYSND1	4.93383	5.51343	4.53357e-05	0.00048428	3.3149	up
ZFAND6	3.8243	9.47477	4.62682e-05	0.00049386	3.3064	up
NAA20	4.42217	5.93457	4.65471e-05	0.000496455	3.30412	up
ANKRD36C	5.0334	5.25133	4.6803e-05	0.000497273	3.3034	up
MED21	6.56362	4.43175	4.69471e-05	0.000497273	3.3034	up
CREG1	6.20596	4.42473	4.69471e-05	0.000497273	3.3034	up
KAT6A	6.04703	4.45297	4.69471e-05	0.000497273	3.3034	up
FLVCR2	5.84283	4.9119	4.70921e-05	0.000498047	3.30273	up
PDZD11	4.57927	5.5219	4.82927e-05	0.000509576	3.29279	up
LITAF	3.97921	7.53827	4.83962e-05	0.00051028	3.29219	up
MBOAT7	4.11852	6.71806	4.871e-05	0.000513197	3.28972	up
HEATR6	4.62158	5.72188	4.87802e-05	0.000513546	3.28942	up
NR1D2	4.56568	5.90859	4.88293e-05	0.000513672	3.28931	up
THOP1	4.01335	7.28285	4.95572e-05	0.000520934	3.28322	up
EIF2S3	3.8132	9.39243	5.04867e-05	0.000529704	3.27597	up
BAZ1B	4.19145	6.36251	5.17113e-05	0.000540703	3.26704	up
ZNF141	7.84124	4.38584	5.35781e-05	0.000555607	3.25523	up
ZNF276	7.28626	4.38634	5.35781e-05	0.000555607	3.25523	up
CHMP4A	7.05174	4.39149	5.35781e-05	0.000555607	3.25523	up
TTLL12	6.60375	4.39821	5.35781e-05	0.000555607	3.25523	up
B9D2	6.48581	4.40811	5.35781e-05	0.000555607	3.25523	up
RNF213	4.44171	5.89433	5.37943e-05	0.000557432	3.25381	up
RPS27	3.81183	8.73718	5.45024e-05	0.000563925	3.24878	up
GAS2L1	4.02811	7.11982	5.47073e-05	0.0005652	3.2478	up
REST	4.36584	5.88005	5.6495e-05	0.0005828	3.23448	up
ULK3	4.87623	5.453	5.86005e-05	0.000602723	3.21988	up
ASF1A	7.91957	4.37553	6.13206e-05	0.000625587	3.20371	up
PGAP1	7.24613	4.35493	6.13206e-05	0.000625587	3.20371	up
S1PR3	6.85501	4.3658	6.13206e-05	0.000625587	3.20371	up
C1QBP	6.50719	4.36297	6.13206e-05	0.000625587	3.20371	up
ELOVL6	4.62733	5.44325	6.25882e-05	0.000636643	3.1961	up
C1orf53	6.11819	4.8337	6.30631e-05	0.000640532	3.19346	up
TUT7	5.75553	4.81586	6.30631e-05	0.000640532	3.19346	up
ADAMTS6	4.20142	6.03023	6.3289e-05	0.000642355	3.19222	up
RAD18	5.32054	5.16519	6.38319e-05	0.000646444	3.18947	up
LNPEP	4.85427	5.17325	6.38319e-05	0.000646444	3.18947	up
HACD1	4.4826	5.82245	6.89926e-05	0.000694939	3.15805	up
RETSAT	4.36913	5.83793	6.89926e-05	0.000694939	3.15805	up
KPNA6	3.96276	7.13117	6.90723e-05	0.000694939	3.15805	up
SEC14L2	6.17902	4.80442	6.97268e-05	0.000698984	3.15553	up
WDR53	7.20117	4.31909	7.03917e-05	0.000699069	3.15548	up
MAN1A1	6.98684	4.31431	7.03917e-05	0.000699069	3.15548	up
MIER1	4.05878	6.71447	7.24252e-05	0.000718234	3.14373	up
SDHAF2	4.75743	5.13959	7.49901e-05	0.000742606	3.12924	up
ARPC5L	4.8034	5.37945	7.65793e-05	0.000756719	3.12107	up
CYP20A1	5.48964	4.79111	7.72208e-05	0.000761428	3.11837	up
CANX	3.65253	11.2326	7.94915e-05	0.000782703	3.1064	up
TLCD4	5.85307	4.31186	8.10571e-05	0.00079529	3.09947	up
NFYA	4.63269	5.3725	8.20264e-05	0.000803662	3.09493	up
STARD7	3.72952	8.53307	8.28071e-05	0.000810737	3.09112	up
NCK1	3.7429	7.92515	8.35972e-05	0.00081766	3.08743	up
LMAN2L	3.94039	6.77072	8.43368e-05	0.000823966	3.08409	up
ANAPC11	4.2029	6.0902	8.53026e-05	0.000832813	3.07945	up
CST3	5.96078	4.75341	8.5665e-05	0.000832828	3.07944	up
PSTK	5.40903	4.74859	8.5665e-05	0.000832828	3.07944	up
TMEM14B	5.25472	4.7545	8.5665e-05	0.000832828	3.07944	up
VRK3	4.95238	4.76825	8.5665e-05	0.000832828	3.07944	up
UAP1	3.96906	6.66884	8.576e-05	0.000833166	3.07927	up
ARPC1A	3.97768	6.56678	8.73826e-05	0.000847739	3.07174	up
SP2	4.79806	5.34295	8.79279e-05	0.000851836	3.06964	up
PLEKHA3	4.10691	6.34352	8.82056e-05	0.000853929	3.06858	up
ADCY3	6.47461	4.25028	9.36436e-05	0.000904046	3.04381	up
LIMS1	4.6993	5.07958	9.62585e-05	0.000924135	3.03426	up
ECE1	4.05124	6.32177	9.82432e-05	0.000941883	3.026	up
SAT1	4.22334	5.91012	0.000100584	0.000962328	3.01668	up
CES2	4.01701	6.31276	0.000101879	0.000971121	3.01273	up
SPTBN1	3.72355	7.46478	0.000102752	0.000978334	3.00951	up
CDC37	4.30422	5.5365	0.000103754	0.000986522	3.00589	up
TMEM200A	4.74337	5.04969	0.000104849	0.000995561	3.00193	up
KDM2A	5.94419	4.67994	0.000105985	0.00100291	2.99874	up
LYST	5.71656	4.69879	0.000105985	0.00100291	2.99874	up
KLF16	5.08477	4.70848	0.000105985	0.00100291	2.99874	up
RABGGTA	7.52655	4.19479	0.000108555	0.00102164	2.9907	up
POLM	6.20991	4.24082	0.000108555	0.00102164	2.9907	up
MTIF3	6.11002	4.22274	0.000108555	0.00102164	2.9907	up
ZNF250	5.14736	5.00086	0.000114341	0.0010739	2.96904	up
MSH2	3.98572	6.02945	0.000115513	0.00108418	2.9649	up
NDUFV1	4.41214	5.28024	0.000117022	0.00109759	2.95956	up
CLPTM1L	4.25216	5.51536	0.000117521	0.00110004	2.95859	up
COX7A2L	5.07985	4.68937	0.000118214	0.0011028	2.9575	up
RTRAF	4.0549	5.86667	0.000122278	0.00113995	2.94312	up
INVS	6.04829	4.17129	0.000126293	0.00117185	2.93113	up
TEPSIN	5.84815	4.17951	0.000126293	0.00117185	2.93113	up
NIT2	3.87433	6.66365	0.000127642	0.00118199	2.92739	up
GSTP1	3.57509	8.7513	0.000127799	0.00118266	2.92714	up
MDM2	3.56047	9.36757	0.000128102	0.00118466	2.9264	up
METTL2B	3.96499	6.13109	0.000129545	0.00119721	2.92183	up
ZBTB39	5.69149	4.62436	0.000132109	0.00121523	2.91534	up
FAM161A	5.1986	4.6429	0.000132109	0.00121523	2.91534	up
MDH2	3.87385	6.45153	0.000140781	0.001289	2.88975	up
RAB11FIP1	4.41371	5.45294	0.000142344	0.00130159	2.88553	up
EEF1A1	3.51001	10.0368	0.000142762	0.00130455	2.88454	up
RSPRY1	3.91887	6.33698	0.000144243	0.00131722	2.88034	up
ANO6	3.82047	6.53699	0.000146582	0.00133668	2.87397	up
CC2D1A	6.36848	4.13771	0.000147483	0.00134237	2.87213	up
ANKZF1	6.15734	4.15103	0.000147483	0.00134237	2.87213	up
NOSIP	5.54734	4.61766	0.000147935	0.00134455	2.87142	up
POC1B	4.49737	4.96762	0.000149393	0.00135531	2.86796	up
MRPL10	3.74124	6.71176	0.000152383	0.00138153	2.85964	up
XPO1	4.27307	5.61821	0.000155342	0.00140743	2.85157	up
LYPLA1	3.80923	6.52624	0.000156031	0.00141275	2.84993	up
EIF2AK2	3.71057	6.77959	0.00015689	0.00141959	2.84784	up
CPNE2	4.65783	5.20682	0.000157876	0.00142294	2.84681	up
HES1	4.52863	5.20488	0.000157876	0.00142294	2.84681	up
ACSL1	4.51416	5.21223	0.000157876	0.00142294	2.84681	up
SNX2	4.34289	5.22081	0.000157876	0.00142294	2.84681	up
ATP6V1D	5.58239	4.5642	0.000166	0.00148745	2.82756	up
RBFOX2	3.50235	8.76068	0.000170207	0.00152317	2.81725	up
GPATCH11	4.50969	5.17709	0.000170538	0.00152317	2.81725	up
HSPBAP1	7.30061	4.08529	0.000172911	0.00153546	2.81376	up
SPRY4	5.93944	4.08492	0.000172911	0.00153546	2.81376	up
SOBP	5.75897	4.09455	0.000172911	0.00153546	2.81376	up
DYNC1I2	3.61886	7.37631	0.000177828	0.00157508	2.8027	up
RHBDL2	4.89499	4.90036	0.000179717	0.00158471	2.80005	up
APBB1IP	4.55911	4.91004	0.000179717	0.00158471	2.80005	up
TP53I3	4.26868	5.17379	0.000184391	0.00162086	2.79025	up
GOLGA1	4.24562	5.17566	0.000184391	0.00162086	2.79025	up
EIF2B4	4.24221	5.39413	0.000185523	0.00162659	2.78872	up
KIAA1109	4.13922	5.3916	0.000185523	0.00162659	2.78872	up
MFF	4.0573	5.39694	0.000185523	0.00162659	2.78872	up
TRIM25	3.51183	8.03795	0.000191499	0.00167263	2.7766	up
BABAM2	3.97453	5.74207	0.000194262	0.00169462	2.77093	up
COL6A2	4.99272	4.86392	0.000197524	0.00171551	2.76561	up
MICAL3	4.84546	4.87435	0.000197524	0.00171551	2.76561	up
SCRN1	4.63654	4.88862	0.000197524	0.00171551	2.76561	up
VHL	4.20157	5.16125	0.000199564	0.00173214	2.76142	up
PSAP	3.49366	8.02794	0.000200175	0.00173636	2.76036	up
PMVK	3.87705	6.00726	0.000207324	0.0017894	2.74729	up
ZFP3	5.65192	4.50936	0.000210393	0.00181136	2.74199	up
FBXO11	3.75061	6.12866	0.000212148	0.00182308	2.7392	up
CTSB	3.59135	6.92548	0.000212628	0.00182607	2.73848	up
PMM2	4.39618	4.86146	0.000217408	0.00186135	2.73017	up
RPL24	3.7001	6.53055	0.000218194	0.00186692	2.72887	up
NACA	3.64787	6.60903	0.000227328	0.00194027	2.71214	up
RPS26	3.6261	6.60631	0.000227328	0.00194027	2.71214	up
CDK12	3.8525	6.10385	0.000230372	0.00196384	2.70689	up
FBXO42	5.94907	4.46956	0.000237677	0.00201617	2.69547	up
SNX4	5.81584	4.48707	0.000237677	0.00201617	2.69547	up
THAP5	5.31316	4.4944	0.000237677	0.00201617	2.69547	up
NSD2	4.93291	4.50921	0.000237677	0.00201617	2.69547	up
BCORL1	4.86624	4.50416	0.000237677	0.00201617	2.69547	up
LTN1	4.78026	4.49187	0.000237677	0.00201617	2.69547	up
PPP2R5C	4.28331	4.83443	0.00023965	0.00203167	2.69215	up
TBC1D32	6.76631	3.99843	0.000240716	0.00203572	2.69128	up
SF3B4	4.04055	5.31755	0.000244627	0.00206627	2.68481	up
SNX3	3.43041	8.11133	0.000259907	0.00218999	2.65956	up
VPS28	4.22032	5.30004	0.000262647	0.00221039	2.65553	up
CD40	3.95697	5.31021	0.000262647	0.00221039	2.65553	up
CRTC3	3.50577	7.11731	0.000264169	0.00221969	2.65371	up
C7	5.40152	4.45804	0.000269148	0.00225005	2.64781	up
ADGRL2	5.29242	4.45659	0.000269148	0.00225005	2.64781	up
ME1	4.90477	4.4621	0.000269148	0.00225005	2.64781	up
USP36	4.3296	5.05573	0.000276657	0.00231143	2.63612	up
FBXL20	6.09917	3.94536	0.000285964	0.00237485	2.62436	up
ZNF264	3.66362	6.26145	0.000293515	0.00243173	2.61408	up
POLR2G	3.34835	8.45546	0.000298479	0.00247138	2.60706	up
CSNK2A1	3.39815	7.75876	0.000300265	0.00248319	2.60499	up
TATDN2	5.67794	4.42018	0.000305554	0.00251641	2.59922	up
ZNF579	5.23843	4.43948	0.000305554	0.00251641	2.59922	up
ATG4B	5.05719	4.43715	0.000305554	0.00251641	2.59922	up
RAB21	4.81078	4.43601	0.000305554	0.00251641	2.59922	up
USP9X	3.70122	6.03307	0.000310106	0.00255238	2.59305	up
EIF3M	3.3343	8.51075	0.000311032	0.00255848	2.59202	up
CKAP2L	3.77815	5.90199	0.000313228	0.00257196	2.58974	up
BAD	4.84801	4.73983	0.00032401	0.00265419	2.57607	up
CCDC115	4.35039	4.74932	0.00032401	0.00265419	2.57607	up
NKAP	3.40703	7.46529	0.000324738	0.00265859	2.57535	up
TMSB10	3.30981	9.12247	0.000324964	0.00265887	2.5753	up
SLC30A5	4.17433	5.25041	0.000326678	0.00266973	2.57353	up
ATP6V0A2	4.40028	5.02517	0.000327888	0.00267646	2.57244	up
ZNF322	3.92476	5.58632	0.000339277	0.00276779	2.55787	up
TBC1D8B	6.01914	3.93459	0.000341383	0.00277354	2.55697	up
ASXL2	3.35677	7.57401	0.000343728	0.00279095	2.55425	up
SKP1	4.89305	4.38429	0.000347793	0.00281405	2.55067	up
RPAP3	3.41248	7.30689	0.000350296	0.00283265	2.54781	up
NR3C1	4.38849	4.99921	0.000357582	0.00288819	2.53937	up
HILPDA	3.65334	5.73951	0.000370839	0.00298656	2.52483	up
SUPT7L	3.63979	6.09834	0.000376803	0.00303107	2.5184	up
CRIM1	3.99166	5.3938	0.000394426	0.00316547	2.49956	up
MAP4K4	4.81252	4.35794	0.000396951	0.00317653	2.49805	up
C16orf72	3.36683	7.27325	0.000398153	0.00318389	2.49704	up
BTF3L4	4.40665	4.71013	0.000399481	0.00318389	2.49704	up
PLCD3	4.20495	4.69979	0.000399481	0.00318389	2.49704	up
ITGB8	3.96076	5.19173	0.000409502	0.00325377	2.48761	up
ZBTB6	6.42465	3.85786	0.00040966	0.00325377	2.48761	up
ARIH1	3.67609	5.82756	0.000418965	0.00332387	2.47836	up
MMGT1	3.59868	5.8365	0.000418965	0.00332387	2.47836	up
SMYD3	3.39625	7.0004	0.000423934	0.00336136	2.47348	up
BCAR3	4.29256	4.95472	0.000426839	0.00337473	2.47176	up
ATP5MC2	3.20684	9.99413	0.000429742	0.00339574	2.46907	up
PDK1	3.29072	7.80244	0.000430698	0.00340136	2.46835	up
MTA2	5.5691	4.31908	0.000454346	0.00354364	2.45055	up
RNASEH2C	5.22493	4.30522	0.000454346	0.00354364	2.45055	up
MACROD1	4.78852	4.32272	0.000454346	0.00354364	2.45055	up
RBM14	4.78383	4.3335	0.000454346	0.00354364	2.45055	up
ZNF263	4.65218	4.32923	0.000454346	0.00354364	2.45055	up
SEL1L	4.65146	4.34669	0.000454346	0.00354364	2.45055	up
KIRREL1	4.45817	4.32659	0.000454346	0.00354364	2.45055	up
ACBD5	3.59519	5.67626	0.000460794	0.00359191	2.44467	up
CDC123	3.30521	7.18216	0.000481189	0.00374246	2.42684	up
DNAJB12	6.19142	3.79604	0.0004943	0.00381656	2.41833	up
DNAJB9	6.17527	3.82449	0.0004943	0.00381656	2.41833	up
ABCD1	6.06272	3.81749	0.0004943	0.00381656	2.41833	up
DDX11	5.80966	3.83862	0.0004943	0.00381656	2.41833	up
CNTROB	5.35237	3.84686	0.0004943	0.00381656	2.41833	up
CYFIP2	4.4333	4.63892	0.000496089	0.00382824	2.417	up
GSPT1	3.38356	6.40297	0.000514845	0.00396634	2.40161	up
BASP1	3.6823	5.48951	0.000517304	0.00397904	2.40022	up
TMX3	4.03143	5.12804	0.000517642	0.00397904	2.40022	up
AQR	3.79975	5.13261	0.000517642	0.00397904	2.40022	up
RNF185	5.21756	4.29243	0.000521585	0.00399824	2.39813	up
DCK	4.90067	4.289	0.000521585	0.00399824	2.39813	up
RIF1	4.83256	4.30563	0.000521585	0.00399824	2.39813	up
CHD1	3.66896	5.62205	0.000545045	0.00417576	2.37926	up
FOCAD	3.42702	6.38602	0.000550784	0.00421739	2.37496	up
SLC16A2	4.56842	4.60694	0.000554409	0.00423579	2.37307	up
FMN2	3.65957	5.46294	0.000586689	0.00447993	2.34873	up
DET1	7.51303	3.777	0.00059992	0.00455334	2.34167	up
TYMP	6.54337	3.74281	0.00059992	0.00455334	2.34167	up
PHF10	5.62811	3.75831	0.00059992	0.00455334	2.34167	up
MTDH	3.18905	7.9293	0.000603112	0.00457005	2.34008	up
CNOT9	3.8511	5.09768	0.000608184	0.00459841	2.33739	up
ARHGEF11	4.12036	4.84584	0.000617763	0.00465812	2.33179	up
RPS19	3.09498	10.3652	0.00062535	0.00470764	2.3272	up
RAB27A	3.87706	5.26156	0.000641766	0.00482859	2.31618	up
EIF3I	3.87732	5.05575	0.000660263	0.00495967	2.30455	up
TLN1	3.20279	7.09599	0.00067861	0.00508817	2.29344	up
DDX60L	4.10089	4.82473	0.000679941	0.00508817	2.29344	up
ACLY	4.02611	4.84316	0.000679941	0.00508817	2.29344	up
SERPINA1	4.02544	4.83288	0.000679941	0.00508817	2.29344	up
HAT1	5.57602	4.20282	0.0006939	0.00515639	2.28765	up
NOS3	5.46126	4.20513	0.0006939	0.00515639	2.28765	up
LGALS8	5.13731	4.21893	0.0006939	0.00515639	2.28765	up
RARS2	5.01921	4.18584	0.0006939	0.00515639	2.28765	up
TRAPPC12	4.94527	4.19319	0.0006939	0.00515639	2.28765	up
SAP130	4.71177	4.21448	0.0006939	0.00515639	2.28765	up
ARRDC3	4.2426	4.56536	0.000696625	0.00516775	2.2867	up
PUM1	3.25582	6.75588	0.000696922	0.00516775	2.2867	up
C7orf50	3.24688	6.81537	0.000702045	0.00520017	2.28398	up
TCERG1	3.72647	5.3961	0.000712016	0.00526557	2.27855	up
TMLHE	7.23315	3.71681	0.000732646	0.00536937	2.27008	up
PIK3CB	6.13932	3.6957	0.000732646	0.00536937	2.27008	up
ACTR5	5.76874	3.73393	0.000732646	0.00536937	2.27008	up
DLGAP4	5.63263	3.73184	0.000732646	0.00536937	2.27008	up
POMZP3	5.16258	3.72718	0.000732646	0.00536937	2.27008	up
TOX4	3.29959	6.46201	0.00073805	0.00540326	2.26734	up
RPL9	3.12016	7.84727	0.000745553	0.00545242	2.26341	up
OSGIN1	4.13425	4.80834	0.000749483	0.00547538	2.26159	up
MBNL1	3.93148	4.823	0.000749483	0.00547538	2.26159	up
ADAMTS1	3.9002	5.02358	0.000780726	0.00569161	2.24476	up
MIX23	5.22463	4.13938	0.000804374	0.00583635	2.23386	up
SPG7	4.67771	4.15333	0.000804374	0.00583635	2.23386	up
CD109	3.21211	6.52224	0.000814068	0.00590359	2.22888	up
ALKBH2	3.10527	7.53924	0.000822856	0.00596108	2.22468	up
CNOT7	3.37793	5.77742	0.000831057	0.00601734	2.2206	up
REPIN1	3.34289	5.99922	0.00083583	0.00604873	2.21834	up
USO1	3.92758	4.51784	0.000882847	0.00636238	2.19638	up
FLNC	6.59161	3.67281	0.000900684	0.00643731	2.1913	up
ZNF132	6.4008	3.66425	0.000900684	0.00643731	2.1913	up
DERA	6.17275	3.64852	0.000900684	0.00643731	2.1913	up
ABHD15	5.60987	3.66182	0.000900684	0.00643731	2.1913	up
C9orf64	5.30807	3.65826	0.000900684	0.00643731	2.1913	up
RTTN	5.2958	3.68277	0.000900684	0.00643731	2.1913	up
ZNF407	5.22469	3.64128	0.000900684	0.00643731	2.1913	up
G6PD	4.02883	4.75442	0.000914836	0.00652162	2.18564	up
OGFRL1	3.87918	4.75187	0.000914836	0.00652162	2.18564	up
PHLDA3	3.7497	4.97997	0.000927373	0.0066042	2.18018	up
MBNL2	3.49921	5.33404	0.000930551	0.00662001	2.17914	up
NPHP1	5.01084	4.14009	0.000935753	0.00663996	2.17783	up
GRK5	4.65972	4.14897	0.000935753	0.00663996	2.17783	up
FAM133B	3.2753	5.8573	0.000961672	0.0068134	2.16664	up
TLK1	3.117	6.84551	0.000969947	0.00686851	2.16314	up
ZADH2	3.33957	5.62527	0.000978199	0.00691987	2.1599	up
MCUB	4.41326	4.46351	0.000997265	0.00703677	2.15263	up
ETFB	4.00114	4.45698	0.000997265	0.00703677	2.15263	up
DSCC1	3.17816	6.52745	0.00100458	0.00708479	2.14967	up
RUVBL2	3.09651	7.08875	0.00100667	0.00709589	2.14899	up
ZMAT3	3.21157	6.22585	0.00100806	0.00710211	2.14861	up
CFL1	3.11058	6.8331	0.00101878	0.0071703	2.14446	up
GCLC	3.50341	5.29339	0.00106845	0.00751223	2.12423	up
SLC35F2	5.5523	4.08122	0.00109265	0.00765131	2.11626	up
FNDC3B	5.48435	4.08806	0.00109265	0.00765131	2.11626	up
NIPA1	5.2495	4.07101	0.00109265	0.00765131	2.11626	up
NUFIP1	4.69039	4.1073	0.00109265	0.00765131	2.11626	up
SRC	4.616	4.09955	0.00109265	0.00765131	2.11626	up
UBE2I	4.57926	4.07734	0.00109265	0.00765131	2.11626	up
SCRIB	4.43616	4.07678	0.00109265	0.00765131	2.11626	up
RASSF3	3.10513	6.63633	0.0011058	0.00772667	2.11201	up
DCDC2	3.7925	4.91982	0.00110686	0.00772667	2.11201	up
PDS5A	3.70153	4.93386	0.00110686	0.00772667	2.11201	up
ZFP28	7.01566	3.58725	0.00111513	0.00772667	2.11201	up
PITX1	6.56922	3.61702	0.00111513	0.00772667	2.11201	up
GIN1	6.48491	3.5893	0.00111513	0.00772667	2.11201	up
C1orf115	6.36773	3.5687	0.00111513	0.00772667	2.11201	up
SARDH	5.84898	3.57842	0.00111513	0.00772667	2.11201	up
SLC37A4	5.4974	3.62072	0.00111513	0.00772667	2.11201	up
CAAP1	5.28882	3.60116	0.00111513	0.00772667	2.11201	up
RABL6	5.24296	3.63175	0.00111513	0.00772667	2.11201	up
SLC43A3	4.32798	4.41591	0.00112921	0.00779301	2.10829	up
ZNF776	4.11711	4.41975	0.00112921	0.00779301	2.10829	up
SMYD2	3.97649	4.42918	0.00112921	0.00779301	2.10829	up
RPL31	2.90747	11.1858	0.00116475	0.00802631	2.09548	up
DCP1A	3.24479	5.80397	0.00116902	0.00805168	2.09411	up
MTARC2	3.83481	4.90585	0.00121151	0.00833195	2.07925	up
RPS16	2.99018	7.50627	0.00121492	0.00834709	2.07846	up
PRKCI	3.24679	5.99969	0.0012235	0.00840183	2.07563	up
VDAC3	3.80205	4.67036	0.00124894	0.00855954	2.06755	up
CXXC5	3.69412	4.66888	0.00124894	0.00855954	2.06755	up
ENO1	2.95403	8.02229	0.00126499	0.0086653	2.06222	up
NUDT1	3.19172	6.1648	0.00126597	0.00866767	2.0621	up
DOHH	5.21345	4.01381	0.00128085	0.00872427	2.05927	up
VPS36	5.14927	4.05062	0.00128085	0.00872427	2.05927	up
PTPN1	4.36657	4.36198	0.00128179	0.00872427	2.05927	up
BEND6	4.12309	4.3806	0.00128179	0.00872427	2.05927	up
ABCB9	4.08775	4.39161	0.00128179	0.00872427	2.05927	up
COBLL1	3.991	4.4147	0.00128179	0.00872427	2.05927	up
SCD5	3.12748	6.253	0.00128386	0.00872975	2.059	up
CSNK1A1	3.11459	6.24894	0.00128386	0.00872975	2.059	up
CCT8	2.88851	10.0972	0.00128487	0.00873235	2.05887	up
TAF5L	2.93218	7.78291	0.00134586	0.00912892	2.03958	up
PSMB3	2.97088	7.47983	0.00135488	0.0091856	2.03689	up
RPP25	3.4179	5.3865	0.00135868	0.00919432	2.03648	up
ARPC3	3.30859	5.40566	0.00135868	0.00919432	2.03648	up
TAOK1	3.16693	5.87158	0.00137867	0.00932403	2.0304	up
ZNF551	3.41048	5.06179	0.0013824	0.00933098	2.03007	up
TMCO1	3.88007	4.62898	0.00139033	0.00933098	2.03007	up
LRPAP1	3.58822	4.6529	0.00139033	0.00933098	2.03007	up
RASIP1	7.21362	3.54297	0.00139115	0.00933098	2.03007	up
SERAC1	5.23004	3.54991	0.00139115	0.00933098	2.03007	up
CKB	5.21312	3.52313	0.00139115	0.00933098	2.03007	up
ELF3	5.16965	3.57717	0.00139115	0.00933098	2.03007	up
EDARADD	5.12102	3.55149	0.00139115	0.00933098	2.03007	up
AK2	3.13238	5.97341	0.00139565	0.00935659	2.02888	up
HMGN4	2.85465	10.2885	0.00142948	0.00957416	2.0189	up
MAGED2	3.01325	6.62894	0.00143962	0.00963735	2.01604	up
SMC2	3.69861	4.84644	0.00145717	0.0097279	2.01198	up
PPP2R5E	4.34623	4.35191	0.00145876	0.0097279	2.01198	up
SNAPC1	3.85022	4.37551	0.00145876	0.0097279	2.01198	up
OCIAD2	2.9168	7.86382	0.00146375	0.00975179	2.01092	up
PFDN4	3.25231	5.63324	0.00149116	0.00992479	2.00328	up
ANKIB1	4.83253	3.98889	0.00150764	0.0100057	1.99975	up
IL17RD	4.17337	4.03999	0.00150764	0.0100057	1.99975	up
MRPS34	3.48557	5.20502	0.00153016	0.0101405	1.99394	up
PRPF19	3.33993	5.21226	0.00153016	0.0101405	1.99394	up
RICTOR	3.93117	4.59174	0.00155059	0.0102582	1.98893	up
HSPA4	3.78382	4.60744	0.00155059	0.0102582	1.98893	up
BRK1	3.04266	6.42206	0.00155878	0.0103055	1.98693	up
DGCR2	3.11875	5.83824	0.00159153	0.010507	1.97852	up
AVL9	3.35662	5.18733	0.00164821	0.0108296	1.96539	up
SEC31A	3.25609	5.20273	0.00164821	0.0108296	1.96539	up
CERT1	3.34602	5.32978	0.00165868	0.0108931	1.96285	up
MFSD8	4.18129	4.30483	0.00166464	0.0109079	1.96226	up
ANKRD9	3.15367	5.47599	0.00166486	0.0109079	1.96226	up
COPS6	3.20246	5.59224	0.00166836	0.0109153	1.96196	up
YKT6	3.17778	5.60976	0.00166836	0.0109153	1.96196	up
DDX24	2.98046	6.64439	0.00170505	0.0111501	1.95272	up
TPM2	3.01354	6.17439	0.00173305	0.0113085	1.94659	up
ZDHHC9	3.03796	6.00721	0.00174335	0.0113085	1.94659	up
SH3BGRL3	6.8758	3.46294	0.0017497	0.0113085	1.94659	up
TDRD7	6.62151	3.44387	0.0017497	0.0113085	1.94659	up
CLASP1	5.59319	3.45107	0.0017497	0.0113085	1.94659	up
CCDC18	5.53004	3.45275	0.0017497	0.0113085	1.94659	up
GBX2	5.43235	3.4804	0.0017497	0.0113085	1.94659	up
SLC39A10	5.24977	3.47628	0.0017497	0.0113085	1.94659	up
FAM110B	5.17008	3.50143	0.0017497	0.0113085	1.94659	up
MAGEF1	5.07908	3.47516	0.0017497	0.0113085	1.94659	up
ZNF674	4.96462	3.50332	0.0017497	0.0113085	1.94659	up
GPR153	5.02988	3.96022	0.00178229	0.0114126	1.94262	up
NGLY1	4.91903	3.95965	0.00178229	0.0114126	1.94262	up
SNX7	4.5842	3.9446	0.00178229	0.0114126	1.94262	up
ACER3	4.52035	3.95086	0.00178229	0.0114126	1.94262	up
MANBAL	4.50485	3.94837	0.00178229	0.0114126	1.94262	up
CPEB4	4.47058	3.95018	0.00178229	0.0114126	1.94262	up
TRMO	4.45462	3.97765	0.00178229	0.0114126	1.94262	up
XRCC6	4.32855	3.95276	0.00178229	0.0114126	1.94262	up
DDX19A	4.13295	3.99087	0.00178229	0.0114126	1.94262	up
PRPF6	3.08253	6.15963	0.00180109	0.0115223	1.93846	up
AURKAIP1	2.79112	9.66956	0.00182183	0.0116496	1.93369	up
SLC35E2B	4.30207	4.28767	0.0019049	0.0121639	1.91493	up
SEC61G	3.54834	4.56934	0.0019398	0.012364	1.90784	up
RNF34	3.60842	4.78565	0.00194228	0.0123684	1.90769	up
RPS8	2.74803	10.9066	0.00202522	0.0128847	1.88993	up
BBC3	2.84158	7.27509	0.00203102	0.0129157	1.88888	up
SORT1	3.06571	5.65814	0.00206688	0.0131317	1.88168	up
CCDC167	3.36118	5.13346	0.0020709	0.0131451	1.88123	up
SMARCE1	3.26742	4.9705	0.0021068	0.0133494	1.87454	up
RAB39B	5.20343	3.9062	0.00211658	0.0133494	1.87454	up
CHD6	4.64778	3.88999	0.00211658	0.0133494	1.87454	up
ENOX2	4.56029	3.88505	0.00211658	0.0133494	1.87454	up
PRRX2	4.32627	3.90941	0.00211658	0.0133494	1.87454	up
RBMS1	2.96514	6.18899	0.00215839	0.0136069	1.86624	up
PRPF18	2.86015	6.97684	0.00218059	0.0137198	1.86265	up
SEMA3C	4.26109	4.22528	0.00218621	0.0137198	1.86265	up
SSB	4.25536	4.25099	0.00218621	0.0137198	1.86265	up
INO80	4.21542	4.24302	0.00218621	0.0137198	1.86265	up
CCNJ	4.06626	4.24761	0.00218621	0.0137198	1.86265	up
FCF1	3.03391	5.85051	0.00220961	0.0138132	1.85971	up
TRIM9	6.80491	3.42189	0.00222005	0.0138132	1.85971	up
ZNF619	6.06812	3.39893	0.00222005	0.0138132	1.85971	up
NLRP2	5.77376	3.39395	0.00222005	0.0138132	1.85971	up
SCYL1	5.76545	3.40494	0.00222005	0.0138132	1.85971	up
TRIM22	5.7403	3.41089	0.00222005	0.0138132	1.85971	up
OLFML2A	5.28671	3.41072	0.00222005	0.0138132	1.85971	up
DVL3	5.19557	3.44651	0.00222005	0.0138132	1.85971	up
SENP7	5.12772	3.44257	0.00222005	0.0138132	1.85971	up
USP33	3.06754	5.52927	0.00222885	0.0138555	1.85838	up
TBPL1	3.06281	5.52753	0.00222885	0.0138555	1.85838	up
YWHAH	2.87939	6.83287	0.00224739	0.0139645	1.85498	up
MRFAP1L1	2.93591	6.32493	0.00225139	0.0139831	1.8544	up
PEX13	3.08864	5.40067	0.00228295	0.0141663	1.84874	up
AHCYL1	2.9282	6.50698	0.00229647	0.0142439	1.84637	up
MRPL34	2.79064	7.4374	0.00234398	0.0145126	1.83826	up
PRCP	2.90708	6.1682	0.00241917	0.014958	1.82513	up
PIGM	3.12763	5.087	0.00242256	0.0149656	1.82491	up
NEDD1	3.15401	5.38187	0.00243639	0.0150332	1.82295	up
MEIS2	3.03655	5.62147	0.00243677	0.0150332	1.82295	up
PROS1	3.01909	5.61053	0.00243677	0.0150332	1.82295	up
DNAJC8	3.37787	4.91151	0.0025138	0.0154168	1.812	up
PID1	3.75415	4.20795	0.00251672	0.0154168	1.812	up
MRPL15	2.76959	7.5329	0.0025213	0.0154168	1.812	up
APBB1	5.26772	3.83917	0.00252567	0.0154168	1.812	up
PYGB	4.19381	3.8635	0.00252567	0.0154168	1.812	up
TMBIM1	4.10775	3.85299	0.00252567	0.0154168	1.812	up
SNX16	4.06493	3.86997	0.00252567	0.0154168	1.812	up
SAR1A	3.89471	3.87859	0.00252567	0.0154168	1.812	up
TMEM9B	3.44553	4.68352	0.00262415	0.0160038	1.79578	up
URI1	2.93688	5.70223	0.00263245	0.0160474	1.7946	up
ATF4	2.6886	8.9279	0.00266043	0.0162108	1.7902	up
RBM38	2.99725	5.47331	0.00266914	0.0162567	1.78897	up
EIF2A	2.66913	9.42978	0.00277463	0.0168473	1.77347	up
WTAP	2.9366	5.78612	0.00281646	0.0170349	1.76866	up
SNRNP40	5.86963	3.35621	0.00284366	0.0170349	1.76866	up
HSPBP1	5.82386	3.36323	0.00284366	0.0170349	1.76866	up
OAS1	5.80975	3.33319	0.00284366	0.0170349	1.76866	up
SELENOO	5.43469	3.34804	0.00284366	0.0170349	1.76866	up
MTSS2	5.38285	3.36748	0.00284366	0.0170349	1.76866	up
TLCD2	5.31592	3.37139	0.00284366	0.0170349	1.76866	up
YIPF1	4.96841	3.3303	0.00284366	0.0170349	1.76866	up
ABITRAM	4.9352	3.34163	0.00284366	0.0170349	1.76866	up
CPOX	4.83691	3.34074	0.00284366	0.0170349	1.76866	up
SMURF2	3.11538	5.04897	0.00284507	0.017036	1.76863	up
RMDN1	2.78314	6.61835	0.00290515	0.0172986	1.76199	up
VANGL1	4.22741	4.16686	0.00290643	0.0172986	1.76199	up
SYNJ2	4.13056	4.1643	0.00290643	0.0172986	1.76199	up
TSPAN3	3.88207	4.1486	0.00290643	0.0172986	1.76199	up
TRMT13	3.78345	4.19185	0.00290643	0.0172986	1.76199	up
NTAQ1	3.70744	4.17353	0.00290643	0.0172986	1.76199	up
HNRNPF	2.72774	7.2124	0.00294993	0.0175274	1.75628	up
ZNF217	2.98325	5.76798	0.00295983	0.0175787	1.75501	up
GNPDA1	3.25109	4.858	0.00301445	0.0178451	1.74848	up
UBE2A	4.632	3.77499	0.00302917	0.0178451	1.74848	up
BCL7B	4.50016	3.77952	0.00302917	0.0178451	1.74848	up
ATPSCKMT	4.36553	3.81593	0.00302917	0.0178451	1.74848	up
MIIP	4.13334	3.80353	0.00302917	0.0178451	1.74848	up
PSMB1	4.00962	3.79623	0.00302917	0.0178451	1.74848	up
BCL2L12	3.97835	3.82649	0.00302917	0.0178451	1.74848	up
FOXK1	3.94483	3.83064	0.00302917	0.0178451	1.74848	up
NOC3L	2.93101	5.56712	0.00305549	0.0179924	1.74491	up
FOXRED1	3.10595	5.04039	0.00308794	0.0181681	1.74069	up
FBRS	3.03626	5.16763	0.00314163	0.0184683	1.73357	up
SLC25A28	3.36593	4.83281	0.00330748	0.019402	1.71215	up
CSNK2A3	3.13353	4.84683	0.00330748	0.019402	1.71215	up
SPPL3	3.14892	5.00963	0.00335507	0.0196645	1.70632	up
AGPAT5	3.10709	5.01185	0.00335507	0.0196645	1.70632	up
BTG1	4.11817	4.1306	0.00336765	0.0196716	1.70616	up
GNB1	4.10702	4.12493	0.00336765	0.0196716	1.70616	up
RCN1	3.99298	4.09822	0.00336765	0.0196716	1.70616	up
DESI2	3.90272	4.1035	0.00336765	0.0196716	1.70616	up
MOGS	2.99216	5.16164	0.00338648	0.0197733	1.70392	up
DKK3	3.70626	4.38764	0.0035234	0.0205294	1.68762	up
SELENOS	3.67248	4.38399	0.0035234	0.0205294	1.68762	up
PDCD11	3.59963	4.37622	0.0035234	0.0205294	1.68762	up
PPP1R7	3.33183	4.79072	0.00363393	0.0210522	1.6767	up
MRPL1	4.79195	3.7543	0.00365261	0.0210522	1.6767	up
KLHL35	4.68071	3.7209	0.00365261	0.0210522	1.6767	up
ATP6V0E2	4.61687	3.77053	0.00365261	0.0210522	1.6767	up
NDUFB4	4.52819	3.72041	0.00365261	0.0210522	1.6767	up
TMEM135	4.29089	3.74128	0.00365261	0.0210522	1.6767	up
FBF1	6.38797	3.26732	0.00368003	0.0210522	1.6767	up
TEDC2	6.212	3.25093	0.00368003	0.0210522	1.6767	up
BCAS4	6.18317	3.24635	0.00368003	0.0210522	1.6767	up
TSPAN7	6.12416	3.22954	0.00368003	0.0210522	1.6767	up
ITFG2	5.72858	3.25085	0.00368003	0.0210522	1.6767	up
GKAP1	5.46558	3.28188	0.00368003	0.0210522	1.6767	up
RBM20	5.16386	3.26598	0.00368003	0.0210522	1.6767	up
PTPN21	5.06443	3.25756	0.00368003	0.0210522	1.6767	up
OSBPL3	4.0621	4.05553	0.00391564	0.0223355	1.65101	up
HHEX	3.74463	4.09838	0.00391564	0.0223355	1.65101	up
CSTB	2.84835	5.95338	0.00392575	0.0223839	1.65006	up
GUSB	3.18256	4.94444	0.00397364	0.0226383	1.64516	up
TBCC	3.54749	4.33836	0.00399788	0.0227405	1.6432	up
RALY	3.2674	4.76012	0.00399816	0.0227405	1.6432	up
UTRN	3.19279	4.7726	0.00399816	0.0227405	1.6432	up
MMADHC	2.72527	6.47462	0.00400522	0.0227618	1.64279	up
NAPEPLD	3.32722	4.57602	0.00401176	0.0227618	1.64279	up
RNF10	3.29751	4.58947	0.00401176	0.0227618	1.64279	up
CIITA	3.26408	4.59581	0.00401176	0.0227618	1.64279	up
PLEC	3.24937	4.58524	0.00401176	0.0227618	1.64279	up
FBXO4	3.24916	4.60272	0.00401176	0.0227618	1.64279	up
BUD23	2.79983	5.68855	0.00402011	0.0227998	1.64207	up
TECPR1	2.73358	6.35953	0.00405796	0.0229957	1.63835	up
ECI2	2.72298	6.3567	0.00405796	0.0229957	1.63835	up
MCFD2	2.58993	7.58942	0.0042119	0.0238485	1.62254	up
SLC7A5	3.13211	4.74157	0.0044052	0.0247357	1.60668	up
AHSA1	4.91931	3.6829	0.00442948	0.0247357	1.60668	up
LAGE3	4.81966	3.68232	0.00442948	0.0247357	1.60668	up
LRP6	4.60747	3.71331	0.00442948	0.0247357	1.60668	up
GXYLT1	4.50791	3.71494	0.00442948	0.0247357	1.60668	up
UBASH3B	4.41694	3.68455	0.00442948	0.0247357	1.60668	up
MRPL58	4.3003	3.68665	0.00442948	0.0247357	1.60668	up
TBK1	4.13892	3.68036	0.00442948	0.0247357	1.60668	up
IQCG	4.08451	3.69203	0.00442948	0.0247357	1.60668	up
TARS2	3.81506	3.69158	0.00442948	0.0247357	1.60668	up
C11orf1	3.74851	3.75367	0.00442948	0.0247357	1.60668	up
ETV1	2.91479	5.33716	0.00443112	0.0247357	1.60668	up
ZKSCAN2	3.54345	4.30843	0.00454775	0.0253255	1.59644	up
PGRMC1	2.90419	5.06803	0.00461358	0.0256817	1.59038	up
OCIAD1	2.81034	5.44005	0.00463221	0.0257751	1.5888	up
MAP2K4	2.97578	4.91219	0.00472768	0.0262851	1.58029	up
XPO7	2.84046	5.53919	0.0048113	0.0263312	1.57953	up
CCDC32	6.79911	3.20664	0.00481584	0.0263312	1.57953	up
MIPEP	6.60862	3.16487	0.00481584	0.0263312	1.57953	up
ZNF596	6.00013	3.16344	0.00481584	0.0263312	1.57953	up
SGK3	5.93968	3.18268	0.00481584	0.0263312	1.57953	up
A4GALT	5.70285	3.16398	0.00481584	0.0263312	1.57953	up
PIBF1	5.68173	3.17597	0.00481584	0.0263312	1.57953	up
MIEF2	5.63375	3.20704	0.00481584	0.0263312	1.57953	up
IFIT2	5.58382	3.20715	0.00481584	0.0263312	1.57953	up
ZNF346	5.55841	3.15106	0.00481584	0.0263312	1.57953	up
SKA3	5.19831	3.18585	0.00481584	0.0263312	1.57953	up
XPNPEP3	5.16396	3.16697	0.00481584	0.0263312	1.57953	up
SDC3	5.08941	3.17276	0.00481584	0.0263312	1.57953	up
C11orf54	5.05161	3.16268	0.00481584	0.0263312	1.57953	up
AKT3	4.9562	3.23536	0.00481584	0.0263312	1.57953	up
ABLIM3	4.50439	3.20888	0.00481584	0.0263312	1.57953	up
SLC25A3	2.54064	7.46918	0.00496175	0.0271182	1.56674	up
ILF3	2.54511	7.51905	0.00496595	0.0271305	1.56654	up
NABP1	3.18257	4.53077	0.00501501	0.0273553	1.56296	up
CHD9	3.09355	4.5206	0.00501501	0.0273553	1.56296	up
MRPL18	2.58599	6.91695	0.00507205	0.0276556	1.55822	up
SLAIN2	2.92651	4.88368	0.00516595	0.0281454	1.55059	up
PRPF38A	3.46647	4.29202	0.00518687	0.0282039	1.54969	up
C22orf39	3.36205	4.26956	0.00518687	0.0282039	1.54969	up
DRAP1	3.31891	4.28319	0.00518687	0.0282039	1.54969	up
ARPC2	3.17145	4.30157	0.00518687	0.0282039	1.54969	up
OSTF1	2.85274	5.16649	0.0052228	0.028377	1.54703	up
NAB2	2.57994	6.51011	0.00528941	0.0287276	1.5417	up
PELO	3.91118	3.9921	0.00535262	0.0289573	1.53824	up
SFXN2	3.65022	4.00774	0.00535262	0.0289573	1.53824	up
SIX4	4.81411	3.61154	0.0054041	0.029088	1.53629	up
S100PBP	4.65506	3.61341	0.0054041	0.029088	1.53629	up
USP54	4.53694	3.64091	0.0054041	0.029088	1.53629	up
FBXO8	4.42964	3.64297	0.0054041	0.029088	1.53629	up
FUT8	4.11137	3.66695	0.0054041	0.029088	1.53629	up
WDR37	3.89989	3.6716	0.0054041	0.029088	1.53629	up
IWS1	2.7613	5.39945	0.00558375	0.0300316	1.52242	up
LIMD1	3.28934	4.47743	0.00562371	0.0302238	1.51965	up
PCDH9	2.89371	4.85812	0.00565177	0.0303621	1.51767	up
KDELR1	2.63944	5.93774	0.00571843	0.0307083	1.51274	up
LIX1L	2.5186	7.05931	0.00589406	0.0316269	1.49994	up
PHF2	2.67364	5.6706	0.00597145	0.0320049	1.49478	up
UBR3	2.805	5.2548	0.00621415	0.0332414	1.47832	up
KAT7	3.85442	3.92953	0.00629519	0.0336359	1.4732	up
TOLLIP	3.2053	4.44194	0.0063193	0.0336445	1.47309	up
TBC1D2	3.13683	4.46595	0.0063193	0.0336445	1.47309	up
ZNF236	3.08521	4.45298	0.0063193	0.0336445	1.47309	up
TIMP3	2.48179	7.37302	0.00634727	0.0336445	1.47309	up
ALG10	6.54168	3.09405	0.00637942	0.0336445	1.47309	up
DNAJC17	6.29435	3.11686	0.00637942	0.0336445	1.47309	up
GRAMD4	5.96586	3.12113	0.00637942	0.0336445	1.47309	up
CYP27C1	5.93366	3.0774	0.00637942	0.0336445	1.47309	up
HERC5	5.62825	3.11947	0.00637942	0.0336445	1.47309	up
JRKL	5.6208	3.10145	0.00637942	0.0336445	1.47309	up
WASHC2C	5.43564	3.11778	0.00637942	0.0336445	1.47309	up
EPB41L5	5.42749	3.11314	0.00637942	0.0336445	1.47309	up
ERCC1	5.38856	3.05984	0.00637942	0.0336445	1.47309	up
KLHL2	4.95547	3.09706	0.00637942	0.0336445	1.47309	up
ZNF19	4.66152	3.13484	0.00637942	0.0336445	1.47309	up
SLC25A43	4.47447	3.1	0.00637942	0.0336445	1.47309	up
ATP5F1B	2.52665	6.40208	0.00648435	0.0341848	1.46617	up
SRGN	2.58283	6.23169	0.00655862	0.0345369	1.46172	up
FAM71D	4.83619	3.53757	0.00663559	0.0347177	1.45945	up
SDHAF1	4.80494	3.57747	0.00663559	0.0347177	1.45945	up
ABCC2	4.73741	3.54372	0.00663559	0.0347177	1.45945	up
LETMD1	4.54701	3.59516	0.00663559	0.0347177	1.45945	up
EPHA2	4.54008	3.59547	0.00663559	0.0347177	1.45945	up
KIF3C	4.43742	3.545	0.00663559	0.0347177	1.45945	up
EXOC5	4.13491	3.58022	0.00663559	0.0347177	1.45945	up
PHRF1	3.95392	3.57782	0.00663559	0.0347177	1.45945	up
HMGB1	2.62952	6.02888	0.00665177	0.0347892	1.45855	up
ASCC1	2.79912	5.32902	0.00676791	0.0353833	1.4512	up
MLPH	2.61797	5.94657	0.00688167	0.0359509	1.44429	up
DYRK2	2.79823	5.09779	0.00705773	0.0368567	1.43348	up
OSER1	3.11888	4.42189	0.00711607	0.0370914	1.43073	up
TMEM164	2.98542	4.4521	0.00711607	0.0370914	1.43073	up
RAP1GDS1	3.66235	3.88445	0.00743482	0.038651	1.41284	up
BATF3	3.26144	3.93402	0.00743482	0.038651	1.41284	up
MED4	3.21229	3.90376	0.00743482	0.038651	1.41284	up
RPL37	2.3444	10.4613	0.00750574	0.0389758	1.4092	up
METTL9	2.43925	7.05996	0.00755768	0.0392308	1.40637	up
RHBDD2	2.75914	5.0755	0.00762637	0.0395577	1.40277	up
HSP90AA1	2.35717	8.87837	0.00766417	0.0397389	1.40078	up
VPS35	2.43422	7.05514	0.00771076	0.0399654	1.39832	up
EXT1	2.61824	5.76308	0.00781824	0.0404423	1.39316	up
DUT	3.33953	4.15524	0.00782613	0.0404423	1.39316	up
CTDSPL2	3.26557	4.17084	0.00782613	0.0404423	1.39316	up
ITGA1	3.03079	4.20009	0.00782613	0.0404423	1.39316	up
TBC1D24	3.09219	4.39274	0.00803097	0.0414699	1.38227	up
S100A16	2.43756	6.8664	0.00804932	0.0415337	1.3816	up
UPF2	2.53964	5.90448	0.00818691	0.0420939	1.37578	up
TMEM150A	4.77169	3.47754	0.00820351	0.0420939	1.37578	up
SUSD1	4.28197	3.4966	0.00820351	0.0420939	1.37578	up
FZD6	4.08778	3.54959	0.00820351	0.0420939	1.37578	up
SLC25A44	4.07102	3.50451	0.00820351	0.0420939	1.37578	up
DEAF1	4.05356	3.54643	0.00820351	0.0420939	1.37578	up
PHF19	4.03856	3.49581	0.00820351	0.0420939	1.37578	up
KRBOX4	3.96425	3.53192	0.00820351	0.0420939	1.37578	up
TUT4	3.60911	3.54392	0.00820351	0.0420939	1.37578	up
STX7	3.59199	3.56185	0.00820351	0.0420939	1.37578	up
MSLN	5.53784	3.02021	0.00856416	0.0434931	1.36158	up
EIF1B	5.18664	3.01965	0.00856416	0.0434931	1.36158	up
SCML1	5.14291	3.04938	0.00856416	0.0434931	1.36158	up
NIPAL1	5.06608	2.99774	0.00856416	0.0434931	1.36158	up
BTN3A2	4.80376	3.01747	0.00856416	0.0434931	1.36158	up
DUSP1	4.7637	3.03095	0.00856416	0.0434931	1.36158	up
MAN2B2	4.74478	3.06879	0.00856416	0.0434931	1.36158	up
ADPGK	4.49225	3.01821	0.00856416	0.0434931	1.36158	up
EEFSEC	4.44642	3.05904	0.00856416	0.0434931	1.36158	up
TMEM268	4.36745	3.04859	0.00856416	0.0434931	1.36158	up
PPP2R1B	2.58209	5.7436	0.00861957	0.0437424	1.3591	up
RABL2A	3.69719	3.85133	0.00881945	0.0447076	1.34962	up
USP12	3.6359	3.83434	0.00881945	0.0447076	1.34962	up
EIF4H	2.47194	5.962	0.00889701	0.0450843	1.34597	up
ORAI1	2.74261	4.87384	0.00898313	0.0454873	1.34211	up
CCDC50	3.37083	4.12118	0.00903024	0.0456258	1.34079	up
PXDN	3.35589	4.1026	0.00903024	0.0456258	1.34079	up
MAVS	3.24231	4.13676	0.00903024	0.0456258	1.34079	up
DUSP23	3.15921	4.32995	0.0090842	0.0458649	1.33852	up
YARS1	2.57667	5.63527	0.00911881	0.0460229	1.33703	up
GLO1	2.33832	7.51713	0.00933286	0.0470689	1.32727	up
TFPI	2.36453	6.9034	0.00937375	0.0472407	1.32568	up
GCC1	2.33969	7.48865	0.00949831	0.0478336	1.32027	up
PTGES3	2.60321	5.42836	0.00983544	0.0494774	1.30559	up
