# Supplementary material for: Non-oncology drug (meticrane) shows anti-cancer ability in synergy with epigenetic inhibitors and appears to be involved passively in targeting cancer cells
Source: Front Oncol. 2023 May 19;13:1157366. doi: 10.3389/fonc.2023.1157366 (PMC10235775; doi:10.3389/fonc.2023.1157366)
Supplement: Supplementary Table 4 — Survival-related genes in AML. [file Table_4.xlsx]

## Sheet: HR＞1
gene	KM Pvalue	HR	HR.95L	HR.95H	coxPvalue
MYH15	0.000959503	27.6838	4.60361	166.476	0.000285573
ARHGEF35	8.45881e-06	13.0568	3.19468	53.3639	0.000347589
UBE2Q1	0.000419378	12.0972	3.82719	38.2375	2.17906e-05
DCTN2	1.6688e-05	8.56854	3.44475	21.3136	3.8326e-06
CREB3	6.80888e-05	8.56434	3.39865	21.5815	5.25542e-06
DEDD	8.92747e-05	7.38905	2.70475	20.186	9.60073e-05
PPP1R7	0.000119993	6.2278	2.76157	14.0447	1.04252e-05
CCL22	0.000344581	5.61559	2.36931	13.3098	8.88707e-05
RTF2	8.00493e-05	5.13019	1.98205	13.2786	0.000751926
DNTTIP1	0.000643877	5.09012	2.43112	10.6574	1.58742e-05
ARL2BP	0.000487089	5.03222	2.13958	11.8356	0.000213035
PSMF1	2.79932e-06	5.01923	2.30391	10.9347	4.89189e-05
PSMD4	0.000473606	4.9279	2.16272	11.2285	0.000147201
MED20	0.000548854	4.84956	2.08653	11.2715	0.000243305
PEF1	0.000587907	4.79511	2.5636	8.96905	9.26652e-07
NABP2	0.000775802	4.76706	2.37117	9.5838	1.1699e-05
ETFB	6.73264e-08	4.74238	2.42625	9.2695	5.31201e-06
FAM120AOS	0.000549212	4.62016	1.86849	11.4242	0.00092182
TCF15	0.000150938	4.49966	2.44385	8.28484	1.37175e-06
POLDIP2	0.000340583	4.25796	1.88502	9.61802	0.000492526
ZNF511	5.09072e-06	4.1469	2.26804	7.58224	3.84184e-06
SDHA	0.00010602	4.06022	2.20456	7.47788	6.89149e-06
FIBP	1.0203e-07	3.89589	2.36413	6.42011	9.50143e-08
DNAJC8	0.00014774	3.80341	1.99703	7.24371	4.81958e-05
VPS26C	0.000488448	3.76112	1.72679	8.19211	0.000851998
MRPL49	2.13832e-05	3.71626	1.90633	7.24457	0.000116063
MRPS16	0.000304672	3.60845	1.69278	7.692	0.000890592
TCTA	0.000993358	3.57833	2.02084	6.33622	1.22465e-05
SRP14	0.000103051	3.56646	1.79699	7.07829	0.000277057
PYM1	0.000790831	3.52346	1.95617	6.34646	2.73066e-05
CAPZB	0.000257802	3.51603	2.02078	6.11769	8.6095e-06
USP5	0.000879332	3.45381	1.85604	6.427	9.16218e-05
CLCNKA	0.000406061	3.43823	1.65831	7.1286	0.00090165
CLTA	0.000737915	3.38762	1.67434	6.85404	0.000690164
HINT2	0.000824604	3.3743	1.87645	6.06778	4.86255e-05
TSR2	0.000310451	3.3368	1.75505	6.3441	0.000237063
SLC50A1	0.00081967	3.31391	1.79352	6.12318	0.000130839
STIM2	6.06082e-05	3.29938	1.8611	5.84915	4.38279e-05
TBCC	0.000928014	3.21309	1.84085	5.60826	4.00495e-05
BCKDK	4.53918e-06	3.1422	2.01311	4.90457	4.65645e-07
MYBPHL	0.000649744	3.08958	1.61978	5.8931	0.000617513
CCDC137	0.000533364	3.08841	1.6066	5.93691	0.00071995
NAXE	2.92783e-05	3.03199	1.77409	5.1818	4.98048e-05
PTPN1	0.000309577	3.01808	1.76321	5.16604	5.62414e-05
CSRP1	3.07179e-05	3.00764	1.87141	4.83375	5.39669e-06
LPCAT3	4.19716e-05	2.96172	1.72036	5.09881	8.95138e-05
APOBEC3C	0.000505529	2.95465	1.70995	5.10539	0.000103402
TOMM40L	1.17614e-05	2.92449	1.7852	4.79087	2.03343e-05
BCAN	0.000282145	2.88932	1.67189	4.99324	0.000143938
DNASE1L1	9.89126e-05	2.82545	1.79188	4.4552	7.81336e-06
AP2M1	0.00062053	2.81452	1.54894	5.11416	0.000683848
BATF	3.19903e-05	2.75002	1.77316	4.26504	6.24101e-06
CBR1	1.74582e-05	2.74638	1.95294	3.86216	6.3325e-09
PSMA7	0.000235055	2.73812	1.57011	4.77501	0.000385322
PUSL1	0.000990864	2.69822	1.505	4.83747	0.000861038
BLOC1S2	0.00051418	2.58274	1.47312	4.52818	0.000925538
FAM83G	0.000476917	2.54407	1.71312	3.77807	3.69161e-06
RHOBTB2	5.77229e-05	2.51883	1.69615	3.74053	4.67723e-06
PARVB	0.000317626	2.49858	1.64189	3.80227	1.91494e-05
IRAK1	0.00074017	2.47751	1.60915	3.81446	3.78053e-05
CCDC167	0.000896643	2.46706	1.59125	3.82492	5.43295e-05
FERMT3	0.000381308	2.45391	1.66431	3.61814	5.85965e-06
RAC2	6.42974e-06	2.44774	1.64214	3.64856	1.10571e-05
AIFM2	0.000351272	2.44004	1.52636	3.90064	0.000193979
LSM10	2.03496e-05	2.42584	1.5277	3.85198	0.000172573
HPS1	0.000961739	2.41595	1.46266	3.99055	0.000570861
MAP4K1	5.12356e-06	2.41511	1.60145	3.64215	2.59288e-05
DESI1	6.2665e-05	2.40248	1.54327	3.74006	0.000103845
ECHS1	0.000722474	2.40005	1.45938	3.94705	0.000562116
KBTBD8	0.000349456	2.36368	1.61887	3.45116	8.40782e-06
RNASEH2A	0.000319704	2.32909	1.41718	3.8278	0.000851456
DUSP7	0.000246751	2.28991	1.59014	3.29763	8.48092e-06
MVD	6.7022e-05	2.26731	1.41781	3.62579	0.000632105
ULBP3	2.32482e-05	2.26347	1.46101	3.50667	0.000254804
SPATS2L	0.000344242	2.22218	1.55156	3.18267	1.32123e-05
ITPK1	0.000671354	2.20846	1.47581	3.30483	0.000116946
FAM53B	0.000872777	2.18568	1.37335	3.47848	0.000973324
CD37	0.000231948	2.16232	1.52042	3.0752	1.77343e-05
GNGT2	0.000289807	2.16064	1.49536	3.1219	4.08257e-05
PARP3	1.24496e-06	2.15714	1.57184	2.96039	1.93353e-06
ARF3	0.000353443	2.12833	1.37901	3.28482	0.000646379
RINL	3.2156e-07	2.10698	1.44294	3.07662	0.000114143
MFNG	0.000216675	2.04884	1.45808	2.87895	3.58116e-05
CCND3	2.55236e-07	2.04864	1.48808	2.82035	1.09801e-05
HCLS1	0.000176022	2.03282	1.3695	3.01742	0.000431064
SIGMAR1	5.45208e-05	2.02572	1.47497	2.78211	1.29643e-05
IL12RB1	0.00020208	2.02526	1.47727	2.77653	1.16546e-05
ACOT7	0.000162638	2.01049	1.40072	2.88572	0.00015214
G6PD	0.000424056	1.99905	1.46462	2.72851	1.27591e-05
PPIF	0.000166877	1.99788	1.3975	2.8562	0.000147437
PDLIM2	0.000440399	1.97533	1.33794	2.91636	0.000615763
TREML2	4.90878e-05	1.95138	1.51018	2.52147	3.18311e-07
BLOC1S1	0.000410877	1.93128	1.30993	2.84736	0.000890597
UST	0.000874753	1.92912	1.34333	2.77035	0.000373117
SMIM29	0.000165565	1.89597	1.34528	2.67208	0.000258034
CLCN5	2.14235e-07	1.89491	1.41335	2.54055	1.93231e-05
SIPA1	0.000757453	1.88931	1.383	2.58097	6.40855e-05
ZNF296	0.000253911	1.88136	1.29498	2.73327	0.000911769
NUP210	4.1596e-07	1.87868	1.37541	2.56609	7.38576e-05
ADAM15	0.000994419	1.81457	1.31245	2.50879	0.000312158
SMAD3	0.00057401	1.80345	1.28291	2.5352	0.000689548
ETS2	0.000930606	1.80279	1.32793	2.44745	0.000157885
KCNMB1	0.000757369	1.76381	1.3422	2.31786	4.66886e-05
PDE7B	9.63567e-05	1.72505	1.25847	2.36461	0.000702003
SELPLG	9.83444e-05	1.7231	1.29273	2.29675	0.000206337
SFXN3	0.000244237	1.7229	1.29651	2.28952	0.00017685
TFEB	0.00033657	1.68166	1.31676	2.14767	3.1146e-05
PLA2G4A	0.000174891	1.66864	1.31894	2.11105	1.98041e-05
SH3TC1	6.55897e-05	1.63963	1.30669	2.05739	1.9559e-05
PTP4A3	3.61301e-05	1.62451	1.34577	1.96099	4.37311e-07
PDLIM7	0.000166135	1.6004	1.22617	2.08884	0.000539592
SEL1L3	7.57627e-05	1.5478	1.23681	1.93698	0.000135011
TNNT3	0.000759422	1.52974	1.19898	1.95175	0.000626443
MYO7A	0.000173411	1.51141	1.18715	1.92425	0.000801461
HTR7	9.72744e-06	1.48777	1.20443	1.83776	0.000228203
ROBO3	0.000243903	1.47025	1.17986	1.83211	0.000596418
CALCRL	0.000918464	1.46807	1.21969	1.76703	4.90814e-05
S100A4	0.000780728	1.46015	1.21458	1.75537	5.59997e-05
SYTL4	3.20228e-06	1.45674	1.19275	1.77915	0.000226172
ZNF385A	0.000186113	1.41524	1.1561	1.73248	0.000763788
TMEM273	0.000403679	1.41322	1.21763	1.64024	5.34841e-06
METTL7B	6.31379e-05	1.40296	1.20969	1.62711	7.56037e-06
LSP1	0.000430397	1.39949	1.18381	1.65445	8.28495e-05
SLC2A5	0.000655106	1.3842	1.1538	1.66062	0.000465306
LST1	0.00032401	1.35118	1.1308	1.6145	0.000922636
VSIR	0.00010389	1.34751	1.14227	1.58962	0.000403567
PRDM16	0.000560777	1.34026	1.14105	1.57425	0.000360959
OLFML2A	0.000892567	1.33463	1.14757	1.55219	0.000179338
CPNE8	0.000861429	1.33148	1.15349	1.53694	9.21894e-05
LGALS1	0.000319331	1.30976	1.13674	1.50912	0.000189332
NRGN	0.000479274	1.30768	1.12646	1.51805	0.000424268
DOCK1	3.04313e-05	1.30366	1.13433	1.49827	0.000187313
CD52	0.0001782	1.29202	1.13102	1.47593	0.000161186
DDIT4	0.000330916	1.28838	1.12687	1.47304	0.000209062
HOPX	0.000237209	1.28133	1.10851	1.4811	0.000797868

## Sheet: HR＜1
gene	KM	HR	HR.95L	HR.95H	coxPvalue
MPO	0.000246827	0.879401	0.82042	0.942621	0.000285417
HGF	0.000907033	0.769075	0.677639	0.872849	4.78694e-05
LPO	0.00014561	0.750914	0.655902	0.859689	3.31933e-05
RHOBTB3	0.000435473	0.677864	0.553989	0.82944	0.000159237
AFF2	0.000418248	0.659483	0.518768	0.838366	0.000674512
PDE3B	2.52028e-05	0.631136	0.499439	0.797561	0.000116071
SLC14A1	0.000103208	0.628026	0.481626	0.818927	0.000592332
TRIM6	0.000546893	0.56215	0.402148	0.785811	0.000750563
SERINC5	3.27331e-05	0.554458	0.43372	0.708807	2.5183e-06
FNDC3B	0.000244411	0.536353	0.395824	0.726773	5.85076e-05
GNB1L	0.000655044	0.532007	0.372421	0.759976	0.000523605
ZNF445	0.000540492	0.516018	0.349644	0.76156	0.000863565
TBX1	0.000196023	0.515604	0.362848	0.732669	0.000219751
TRIM24	0.000428831	0.497321	0.345678	0.715488	0.000167218
STK26	0.000390281	0.479147	0.344239	0.666926	1.29503e-05
AKAP9	7.42296e-05	0.476129	0.341962	0.662935	1.11189e-05
ZNF124	6.02967e-05	0.473465	0.338253	0.662726	1.31437e-05
KANSL1L	0.000107638	0.463745	0.324692	0.66235	2.38836e-05
AQP11	0.000351486	0.457662	0.28802	0.727221	0.000939486
GALNT1	0.000961794	0.457129	0.308002	0.678458	0.000102098
MIB1	0.000240075	0.444903	0.31517	0.628038	4.13466e-06
TGIF1	2.59633e-05	0.444326	0.313765	0.629216	4.88121e-06
MBTPS1	0.000154157	0.431887	0.264758	0.704514	0.000771568
LMTK2	0.000509248	0.420833	0.255313	0.693658	0.000687491
ZSCAN21	8.53335e-06	0.386757	0.229444	0.651927	0.000362616
ADSS2	7.02664e-05	0.350243	0.207196	0.592049	8.96737e-05
H2AZ2	0.000202497	0.349426	0.19914	0.613131	0.000247247
SPATA9	1.75808e-06	0.312281	0.168897	0.577388	0.000206061
ARFGEF1	0.00042553	0.310821	0.195028	0.495363	8.92279e-07
CUX1	0.000403262	0.302072	0.168281	0.542233	6.05955e-05
CENPC	0.000175483	0.300052	0.182168	0.494219	2.26694e-06
MLYCD	0.000341889	0.288157	0.15508	0.535428	8.28014e-05
ANGPTL3	0.000247027	0.218187	0.0938978	0.506993	0.000401706
SLC29A4	0.000528083	0.213584	0.101459	0.449618	4.80922e-05
HES3	7.91792e-05	0.0112411	0.000851222	0.148448	0.000652758
