# Supplementary material for: Non-oncology drug (meticrane) shows anti-cancer ability in synergy with epigenetic inhibitors and appears to be involved passively in targeting cancer cells
Source: Front Oncol. 2023 May 19;13:1157366. doi: 10.3389/fonc.2023.1157366 (PMC10235775; doi:10.3389/fonc.2023.1157366)
Supplement: Supplementary Table 5 — Survival-related genes in HCC. [file Table_5.xlsx]

## Sheet: HR＞1
gene	KM	HR	HR.95L	HR.95H	coxPvalue
SOX11	1.48888e-07	7.66826	2.5611	22.9597	0.000271858
BCL2L2-PABPN1	1.09885e-05	6.91388	2.87079	16.6511	1.62083e-05
FAM72A	2.68456e-05	6.21	2.90944	13.2548	2.35067e-06
RBM45	0.000962294	5.22656	2.83721	9.62812	1.12379e-07
METTL6	0.000530501	3.80864	2.26372	6.40795	4.70851e-07
THAP2	0.00066156	3.70491	1.9131	7.17494	0.000102874
UTP11	2.3598e-05	3.47778	2.38745	5.06607	8.35299e-11
TTC26	1.61575e-05	3.46266	2.18687	5.48274	1.17695e-07
KIAA1841	0.000494798	3.45986	2.17974	5.49178	1.39854e-07
BFSP1	0.000228374	3.36435	2.03664	5.55763	2.16424e-06
MAPKAPK5	0.000116377	3.12728	1.86723	5.23764	1.46945e-05
GRPEL2	0.000660493	3.08021	2.0505	4.62702	6.00216e-08
TMEM17	0.000462926	3.05596	1.8163	5.14171	2.57487e-05
DYNC1LI1	0.00053784	3.01057	2.09014	4.33631	3.22197e-09
BICD1	0.000604057	3.0062	1.79432	5.03659	2.91045e-05
ANAPC1	0.000254903	2.97539	1.67754	5.27734	0.000191961
EIF2B5	2.87618e-06	2.8632	1.86357	4.39904	1.57882e-06
WDCP	0.000412966	2.85659	1.87601	4.34974	9.95447e-07
LLPH	0.000294285	2.83918	1.73225	4.65345	3.48215e-05
NOL10	0.000675442	2.83413	1.93648	4.14789	8.2819e-08
TAF3	2.26734e-05	2.82956	1.98592	4.0316	8.50728e-09
LDAH	0.000425609	2.76824	1.84507	4.15331	8.69296e-07
GTF2H1	0.000110207	2.74291	1.83814	4.09303	7.77965e-07
MED8	6.31853e-05	2.72313	1.90467	3.8933	3.96034e-08
PIGF	0.000497201	2.683	1.61029	4.47029	0.000151249
PPDPFL	0.000586337	2.67353	1.63566	4.36997	8.75718e-05
GNL2	3.48023e-06	2.66693	1.88341	3.77639	3.25437e-08
AUNIP	6.52443e-05	2.65896	1.76006	4.01696	3.39102e-06
KNOP1	0.000105881	2.6587	1.72116	4.10694	1.04602e-05
EIF2B1	0.000333677	2.6427	1.74544	4.0012	4.39183e-06
SAMD13	6.69641e-05	2.62647	1.50527	4.58283	0.000674147
YTHDF1	0.000321514	2.6182	1.7136	4.00033	8.57494e-06
BRAP	0.00080419	2.59288	1.57559	4.26699	0.000177718
CCDC127	4.53671e-05	2.5758	1.65765	4.0025	2.58343e-05
PHOSPHO2	0.000127049	2.57386	1.71225	3.86903	5.4656e-06
PRELID2	0.000325311	2.56793	1.63318	4.0377	4.42117e-05
WDR53	0.000304986	2.56589	1.72571	3.81512	3.22432e-06
UBXN2A	0.000527428	2.56573	1.677	3.92545	1.40609e-05
TICRR	0.000406045	2.55762	1.6228	4.03095	5.21323e-05
RBM14	0.00017383	2.51849	1.6745	3.78787	9.18423e-06
TYW3	0.000193435	2.51828	1.73538	3.65437	1.16504e-06
FBXO30	7.1961e-05	2.50358	1.65087	3.79673	1.56431e-05
GEMIN2	0.000127654	2.49805	1.7053	3.65935	2.60038e-06
PPAT	0.000677627	2.48714	1.74425	3.54643	4.82577e-07
ZCRB1	8.46329e-06	2.4808	1.69595	3.62885	2.83904e-06
CEBPZOS	0.000222344	2.47731	1.75556	3.49579	2.43166e-07
CHORDC1	0.000391508	2.47408	1.74013	3.51758	4.52832e-07
PPM1G	0.000405625	2.45828	1.79219	3.37192	2.42701e-08
SF3A3	0.000730585	2.45318	1.7467	3.4454	2.23885e-07
MED19	0.000296136	2.45155	1.69795	3.53962	1.70952e-06
SUV39H2	0.000395113	2.44919	1.73585	3.45567	3.40001e-07
BMS1	0.000274949	2.4442	1.62906	3.66721	1.57836e-05
POLR3F	0.000990265	2.44026	1.57756	3.77473	6.11754e-05
ADAMTS5	0.000200679	2.42867	1.70221	3.46516	9.91473e-07
DBF4	0.000140698	2.42508	1.73017	3.39909	2.71421e-07
TBX19	0.000167972	2.42339	1.57585	3.72677	5.55026e-05
GNAI3	0.000175136	2.40437	1.56951	3.68331	5.54684e-05
RUVBL1	0.000222389	2.3949	1.74979	3.27784	4.92328e-08
PSMA1	0.000196651	2.39321	1.61549	3.54533	1.34897e-05
GATC	0.000808075	2.39169	1.50786	3.79358	0.000211494
POC5	4.98951e-05	2.38598	1.50667	3.77845	0.000209241
PRKAG1	0.00020406	2.38149	1.51778	3.73671	0.000159781
IQCC	0.000352224	2.3622	1.60322	3.48047	1.38044e-05
NAT10	0.000109841	2.36195	1.64412	3.39319	3.32107e-06
G2E3	3.17857e-05	2.35901	1.50369	3.70084	0.000187401
SGO2	0.000122852	2.35075	1.75175	3.15456	1.22779e-08
TM2D1	4.88137e-05	2.34716	1.57438	3.49927	2.82069e-05
RARS1	0.000670024	2.34641	1.58977	3.46317	1.75526e-05
YWHAB	3.78892e-05	2.34506	1.65887	3.31508	1.39573e-06
HNRNPLL	0.000299495	2.33216	1.51979	3.57876	0.000106287
UIMC1	0.000168333	2.32743	1.53928	3.51915	6.21251e-05
ZBTB40	0.000430936	2.32608	1.59978	3.38214	9.86174e-06
KTI12	0.000713425	2.32458	1.58372	3.41203	1.64641e-05
TMEM218	0.000175573	2.30268	1.43042	3.70683	0.000595636
ABCC5	0.000185592	2.30124	1.60283	3.30397	6.28554e-06
CMSS1	0.000664515	2.29619	1.66432	3.16795	4.14172e-07
DDX1	0.000617619	2.29263	1.6066	3.27159	4.79962e-06
YBX1	1.5054e-06	2.29091	1.75233	2.99504	1.34257e-09
EIF5B	2.6269e-05	2.29002	1.67816	3.12495	1.75068e-07
DNAJC7	0.000507434	2.28646	1.52814	3.42109	5.75724e-05
BRIX1	0.00082454	2.28644	1.6694	3.13156	2.55936e-07
NRDC	0.000762546	2.27203	1.55563	3.31835	2.1728e-05
OLA1	0.000137295	2.26997	1.65382	3.11567	3.90309e-07
EIF1B	0.000667006	2.2683	1.53293	3.35645	4.1924e-05
COPS8	0.000173577	2.24151	1.47949	3.39603	0.000140191
SLC41A3	1.27537e-07	2.2376	1.60807	3.11359	1.76902e-06
YARS1	1.15241e-05	2.2362	1.6907	2.95769	1.69332e-08
NAP1L4	0.000526896	2.23607	1.56313	3.19871	1.05644e-05
FANCL	0.000443117	2.23543	1.58727	3.14826	4.1342e-06
GPSM2	2.30936e-05	2.23045	1.62025	3.07044	8.68761e-07
ARMC10	0.000925834	2.23008	1.40804	3.53206	0.000629686
ACYP1	0.000122906	2.22926	1.60172	3.10267	2.00586e-06
LRRC41	0.000138023	2.22722	1.56708	3.16543	8.02506e-06
NME6	0.000114605	2.21958	1.54828	3.18195	1.43284e-05
PSMD14	0.00016218	2.21788	1.62064	3.03522	6.4825e-07
TRMT6	0.000989627	2.21433	1.58324	3.09698	3.41111e-06
C1orf52	0.000665953	2.20879	1.52255	3.20432	2.98592e-05
GTPBP4	0.000631415	2.20655	1.6531	2.9453	7.80924e-08
ZNF408	0.000497951	2.20232	1.56376	3.10162	6.20964e-06
RAB7A	0.000445321	2.20163	1.49888	3.23386	5.74327e-05
RAE1	0.000560504	2.19827	1.54776	3.12219	1.08247e-05
PCBP2	0.000174394	2.19207	1.54773	3.10466	9.88817e-06
TMEM115	0.00072246	2.19019	1.49343	3.21202	5.998e-05
SRSF10	0.000247019	2.19	1.46477	3.27431	0.000133447
CC2D1B	0.000430163	2.18656	1.50751	3.17149	3.73483e-05
TRAPPC3	0.000125199	2.18544	1.4727	3.24314	0.000103578
DENR	2.11524e-05	2.18449	1.54962	3.07947	8.19206e-06
ZNF544	0.000973438	2.17655	1.50506	3.14762	3.59547e-05
EWSR1	0.000656292	2.16741	1.4714	3.19263	9.06428e-05
RTN3	9.98546e-05	2.16537	1.60696	2.91781	3.83035e-07
SRRT	0.00046521	2.15197	1.52882	3.02911	1.11534e-05
ZNF207	0.000336661	2.14999	1.48166	3.11978	5.58375e-05
RBM17	0.000152244	2.14268	1.5719	2.92073	1.4242e-06
SFPQ	8.95613e-05	2.1421	1.5895	2.88682	5.61216e-07
DHX37	0.000221667	2.13976	1.52694	2.99853	9.93867e-06
TMEM79	0.000832354	2.13899	1.44196	3.17295	0.000157383
ZC2HC1A	0.000164173	2.13662	1.56144	2.92368	2.08694e-06
GTF3C2	9.40223e-05	2.13505	1.55205	2.93706	3.14001e-06
MUTYH	0.000110266	2.13484	1.54627	2.94745	4.05793e-06
NEIL3	1.87064e-05	2.13262	1.64199	2.76985	1.3654e-08
USB1	0.000102538	2.12804	1.48033	3.05918	4.53736e-05
CIT	1.2853e-05	2.12253	1.50267	2.99808	1.94495e-05
NUP155	0.000338172	2.12102	1.54677	2.90848	3.04807e-06
TCOF1	0.000210219	2.12066	1.59692	2.81617	2.05544e-07
RNF2	0.000815946	2.11957	1.56933	2.86273	9.6506e-07
TMEM251	1.51514e-05	2.11876	1.57721	2.84626	6.17787e-07
NDC1	6.45278e-06	2.11748	1.59742	2.80686	1.81602e-07
XRCC2	0.000729849	2.11032	1.48151	3.00603	3.51034e-05
SUPT7L	7.97704e-05	2.11004	1.45525	3.05946	8.17616e-05
NOP58	4.47814e-05	2.10174	1.53262	2.88221	4.02649e-06
AAMP	0.000272125	2.1014	1.44044	3.06565	0.000116217
MRPL53	0.000569572	2.1014	1.45255	3.04008	8.10095e-05
ACP1	8.67257e-05	2.0906	1.46828	2.97669	4.30657e-05
ISG20L2	0.00039564	2.08653	1.52412	2.85647	4.43847e-06
ARHGAP39	0.000453196	2.08324	1.55683	2.78766	7.87109e-07
NCBP2	0.000691117	2.07698	1.51973	2.83854	4.51802e-06
CCT7	0.000298654	2.07618	1.49935	2.87491	1.08812e-05
CSNK1D	9.09878e-05	2.07574	1.47915	2.91297	2.39734e-05
SSRP1	5.13229e-05	2.07516	1.54476	2.78768	1.24996e-06
VRK2	0.000484713	2.0714	1.51837	2.82586	4.31742e-06
EXOSC3	0.000905661	2.07092	1.42611	3.00728	0.000130846
CENPL	7.55188e-05	2.06932	1.53273	2.79376	2.05027e-06
UBE2E1	0.000396573	2.06727	1.52117	2.80942	3.48051e-06
P3H1	0.000143306	2.06651	1.57461	2.71208	1.66603e-07
STIP1	0.000157454	2.066	1.56241	2.73191	3.57395e-07
SRSF2	0.000926606	2.06378	1.47498	2.88763	2.36059e-05
LARS1	0.000106794	2.06153	1.46108	2.90872	3.8105e-05
PSMC3IP	0.000574057	2.06016	1.5021	2.82557	7.32202e-06
CCT5	0.000184467	2.05904	1.59627	2.65598	2.68854e-08
E2F2	0.000227691	2.05827	1.4581	2.90548	4.05847e-05
PRMT3	0.000487155	2.05478	1.4334	2.94551	8.87042e-05
RFT1	0.00023909	2.05287	1.34915	3.12363	0.000784226
ATG101	6.60231e-05	2.05242	1.45747	2.89023	3.84145e-05
ZDHHC18	0.000397664	2.04871	1.48528	2.82587	1.23759e-05
MARS1	0.000763937	2.04567	1.49343	2.80211	8.26152e-06
UCK2	5.17916e-06	2.04213	1.60188	2.60337	8.24979e-09
RPUSD4	0.000581589	2.0413	1.39589	2.98513	0.000233249
BRSK1	0.000192734	2.04038	1.40902	2.95466	0.000159923
PACC1	0.000898238	2.03671	1.46068	2.8399	2.74244e-05
HOXD10	0.000730694	2.03568	1.4676	2.82365	2.06356e-05
SMIM12	0.000225754	2.03217	1.35131	3.05608	0.00065876
FOXK2	0.000691141	2.02432	1.48503	2.75945	8.12923e-06
TARS1	5.27438e-05	2.01984	1.50902	2.70358	2.29013e-06
E2F5	0.000218804	2.01278	1.49453	2.71075	4.11773e-06
EFTUD2	0.000566934	2.01103	1.48489	2.7236	6.34266e-06
DPH2	5.50832e-05	2.00524	1.51244	2.65862	1.33126e-06
RRAGC	0.000258047	2.00512	1.50325	2.67454	2.2081e-06
POLR1G	8.59436e-05	2.00276	1.47654	2.71651	7.98046e-06
AHSA1	0.000145498	2.00002	1.43647	2.78465	4.04604e-05
PGAM5	0.000285422	1.99866	1.43416	2.78534	4.32673e-05
SSB	0.000455911	1.99526	1.48004	2.68984	5.82841e-06
AMD1	3.52375e-05	1.99508	1.49162	2.66847	3.24327e-06
GAS2L3	3.45687e-05	1.99349	1.54036	2.57993	1.57593e-07
SMS	1.77044e-06	1.99053	1.5524	2.55229	5.71588e-08
CDCA2	0.000741495	1.98981	1.51554	2.61249	7.30971e-07
UBE2L3	0.000716089	1.98978	1.42646	2.77556	5.08534e-05
CREB1	0.000191788	1.98917	1.32282	2.99118	0.000952868
CEP250	0.000425248	1.98181	1.33368	2.94489	0.000712092
DR1	2.79058e-05	1.98105	1.45427	2.69865	1.46112e-05
VPS45	0.000624688	1.98052	1.40263	2.79651	0.000103568
MFN1	0.000804598	1.98035	1.39612	2.80906	0.000127688
PSMB2	0.000503685	1.9802	1.43328	2.73581	3.43225e-05
BRD9	0.000144338	1.97987	1.40595	2.78807	9.20152e-05
PTP4A2	0.000185562	1.97745	1.45042	2.69598	1.62279e-05
AGFG1	0.000210767	1.97668	1.45372	2.68775	1.38478e-05
CHEK1	0.0001434	1.97638	1.48817	2.62474	2.52263e-06
PA2G4	3.89286e-05	1.97222	1.45474	2.67378	1.22033e-05
USP48	0.000857718	1.96712	1.3313	2.90659	0.000682437
FTSJ3	5.49434e-05	1.96381	1.43135	2.69435	2.88459e-05
CBX3	0.000304798	1.96162	1.47209	2.61394	4.22825e-06
MTMR2	5.01226e-05	1.95923	1.49223	2.57239	1.29057e-06
UBLCP1	0.000522873	1.95765	1.3602	2.81753	0.00029931
CDV3	2.67604e-05	1.95693	1.40039	2.73465	8.41208e-05
ILKAP	0.00063873	1.95542	1.34297	2.84716	0.000468328
CAD	0.000159179	1.95309	1.52755	2.49717	9.34909e-08
NUP37	0.000994429	1.95262	1.41795	2.68891	4.14704e-05
CCDC58	0.000477949	1.94861	1.40915	2.69459	5.48506e-05
PPP1CB	0.000310674	1.94857	1.43317	2.64934	2.08118e-05
DDX27	0.000917489	1.94555	1.40289	2.69811	6.63524e-05
SPDL1	0.000113596	1.94432	1.4532	2.60142	7.60111e-06
CNOT6	0.000769803	1.94173	1.43252	2.63196	1.90122e-05
MACROH2A1	0.000721223	1.94096	1.42133	2.65055	3.02459e-05
ERI1	0.000811276	1.93752	1.37417	2.73182	0.000161118
TPM3	0.000352567	1.93681	1.45179	2.58385	6.9602e-06
ACTR5	0.000583808	1.93265	1.38452	2.69779	0.000108019
SLC29A3	1.8343e-05	1.93217	1.44541	2.58285	8.683e-06
LARP4B	0.000413633	1.9314	1.38677	2.68993	9.83725e-05
HNRNPL	0.000737525	1.92633	1.3337	2.78228	0.000473948
RHEB	0.000332148	1.92622	1.37421	2.69998	0.000141824
PIGU	6.33636e-05	1.92527	1.48502	2.49603	7.61619e-07
ELOVL1	0.000769665	1.92471	1.46103	2.53556	3.22591e-06
RAN	3.31623e-05	1.92385	1.48564	2.49132	6.99713e-07
BUB3	0.000974239	1.91913	1.33179	2.76549	0.00047038
SPATS2	0.000110112	1.91834	1.4537	2.53149	4.14913e-06
NUP205	0.00089367	1.91831	1.43861	2.55796	9.1252e-06
NAA40	0.000239206	1.91287	1.43128	2.5565	1.17029e-05
FOXJ3	0.000879775	1.91124	1.37005	2.66621	0.000136953
ERGIC3	1.11152e-06	1.90766	1.37493	2.6468	0.000110796
SGO1	7.34411e-05	1.90736	1.45489	2.50054	2.95858e-06
PTGES3	4.63462e-05	1.90725	1.32886	2.7374	0.000461562
EMC1	0.0008968	1.90714	1.39182	2.61326	5.89154e-05
CCDC134	0.000138244	1.90458	1.36627	2.65499	0.000143908
TRNAU1AP	0.000562867	1.90207	1.36839	2.64389	0.000129906
CSE1L	0.000974874	1.89905	1.42176	2.53657	1.40735e-05
SEC61A1	7.51525e-06	1.89854	1.41199	2.55276	2.19867e-05
EIF2S2	0.000323421	1.89656	1.37999	2.60648	7.96984e-05
PFKFB4	7.4745e-05	1.89642	1.49749	2.40162	1.09051e-07
RDM1	0.000421625	1.8908	1.32004	2.70833	0.000511853
FOXK1	0.000970194	1.89046	1.38821	2.57443	5.30327e-05
DPH3	0.000661711	1.89036	1.30813	2.73173	0.000699294
ADPRS	0.000552722	1.88258	1.42655	2.4844	7.817e-06
RNF8	9.15705e-05	1.88153	1.30038	2.72241	0.000798154
RALA	0.000317369	1.88047	1.34933	2.62066	0.000192089
POLR2G	0.000767252	1.87487	1.35428	2.59559	0.000152259
APEX2	5.76135e-05	1.87463	1.36448	2.57553	0.000105519
WDR43	0.000498725	1.87419	1.35046	2.60104	0.000172145
FTSJ1	8.57904e-05	1.86844	1.38576	2.51927	4.14017e-05
LDHA	0.000131976	1.86696	1.45503	2.39553	9.17858e-07
PLCB3	0.000601825	1.86543	1.37433	2.53202	6.34224e-05
HSF2	0.000694095	1.8593	1.37272	2.51833	6.16323e-05
FANCA	0.000140707	1.85919	1.28703	2.68571	0.00095107
NARS1	0.000976012	1.855	1.3669	2.51738	7.30308e-05
CDC123	0.000478981	1.85357	1.3912	2.46961	2.49609e-05
CARS2	0.000168151	1.85221	1.34058	2.55909	0.000186209
ITGB1BP1	0.000515437	1.8522	1.39014	2.46785	2.55658e-05
MTF2	0.000851484	1.85012	1.35965	2.51752	9.04513e-05
HCCS	0.000987458	1.84757	1.30991	2.60592	0.000468003
GTF2H3	0.000302417	1.84536	1.3392	2.54283	0.000180019
CCNF	0.000551572	1.84526	1.41695	2.40304	5.46278e-06
BCL10	0.000341462	1.83873	1.35925	2.48734	7.78112e-05
CSTF2	0.000147797	1.83818	1.44578	2.3371	6.73429e-07
SPANXB1	1.13871e-06	1.83625	1.32603	2.5428	0.000253283
MCM8	0.00022604	1.83263	1.38775	2.42013	1.95763e-05
XPO5	6.82949e-05	1.83261	1.36539	2.45971	5.48208e-05
MRTO4	2.3081e-05	1.82749	1.40644	2.37459	6.40559e-06
SMARCD1	0.000189186	1.82656	1.37446	2.42736	3.29351e-05
RANBP1	0.000107591	1.82577	1.40813	2.36728	5.55494e-06
MYCBP	0.000113406	1.82259	1.33741	2.48378	0.00014412
REXO4	1.50552e-05	1.82082	1.36024	2.43736	5.63308e-05
MPHOSPH6	0.000217886	1.81647	1.29564	2.54668	0.000535553
GNG5	0.000530487	1.81469	1.362	2.41783	4.69794e-05
MSH2	0.000542252	1.81296	1.39218	2.36091	1.00737e-05
SLC66A1	0.000288308	1.81161	1.37805	2.38158	2.0667e-05
SNRPB2	0.000406149	1.81037	1.31579	2.49086	0.000266746
PPIA	0.000606594	1.80887	1.33511	2.45073	0.000130636
TTLL1	0.000149698	1.80659	1.32078	2.47107	0.000214764
PLK4	0.000748123	1.80566	1.31198	2.48512	0.000287584
RPUSD3	0.000775294	1.8044	1.27664	2.55031	0.000827272
MSANTD3	6.87221e-05	1.80356	1.38339	2.35135	1.31114e-05
EZH2	2.78187e-05	1.80125	1.43639	2.2588	3.47596e-07
PRKAR2A	0.000732587	1.79967	1.28514	2.52021	0.000625985
KIF15	0.00035808	1.79555	1.38427	2.32901	1.03381e-05
UPF3B	0.000148347	1.79338	1.37354	2.34154	1.76796e-05
DLGAP4	1.19252e-05	1.78967	1.34747	2.37698	5.83011e-05
MED10	2.94256e-06	1.78604	1.37557	2.319	1.34122e-05
FUNDC2	0.000201577	1.78222	1.37221	2.31473	1.4763e-05
CCDC137	1.30008e-06	1.78109	1.41111	2.24808	1.18193e-06
IQCB1	8.54652e-05	1.78075	1.31406	2.41319	0.000198177
GARS1	0.000895309	1.78052	1.35888	2.333	2.86456e-05
RRP12	0.000242029	1.77958	1.37683	2.30013	1.0693e-05
MASTL	0.00073251	1.77859	1.34734	2.34788	4.81932e-05
NPC1	0.000319566	1.77593	1.3605	2.3182	2.39651e-05
BRD8	0.000831753	1.77328	1.27672	2.46298	0.000632339
SMYD5	0.000294959	1.76989	1.34563	2.3279	4.44484e-05
ABCB6	7.97594e-05	1.76719	1.33646	2.33676	6.47915e-05
SMG5	0.000152837	1.76306	1.37993	2.25257	5.73428e-06
EXO1	0.000491909	1.76244	1.38726	2.23908	3.48127e-06
DENND5A	0.000320302	1.76183	1.28869	2.40869	0.000385982
MAFG	5.9457e-06	1.76125	1.38541	2.23904	3.80142e-06
GIT1	0.000218257	1.75614	1.35136	2.28216	2.526e-05
ATF1	0.000361629	1.75358	1.26209	2.43647	0.000816532
PRELID1	0.000817666	1.75264	1.2709	2.417	0.000621971
NEDD1	0.000843617	1.7519	1.28422	2.38989	0.000402034
ANP32B	0.000894922	1.74923	1.33315	2.29518	5.46637e-05
KPNA2	3.67042e-05	1.74858	1.45515	2.10118	2.4872e-09
RAB10	3.14587e-05	1.74771	1.35799	2.24928	1.44395e-05
CASP2	0.000493964	1.73822	1.3007	2.3229	0.000186178
EXTL2	0.000382338	1.73736	1.25413	2.40677	0.000894675
RBM12	0.000454691	1.73635	1.25751	2.39752	0.000802664
TFE3	0.000314034	1.7305	1.26451	2.3682	0.000612187
CENPA	0.000247775	1.72544	1.42574	2.08814	2.09883e-08
SRSF9	2.27187e-05	1.72055	1.27653	2.31901	0.000366538
KIAA0930	6.02279e-05	1.71695	1.3773	2.14035	1.53581e-06
CEP55	0.000329115	1.71516	1.41945	2.07247	2.29975e-08
BUB1	0.000523	1.71459	1.3747	2.13851	1.72602e-06
AP4M1	0.000395816	1.7129	1.28205	2.28855	0.000271848
SPINDOC	5.07729e-05	1.71191	1.38002	2.12362	1.01182e-06
PES1	3.76073e-06	1.71189	1.32665	2.209	3.58135e-05
ILF2	0.000757741	1.70838	1.31418	2.22082	6.30172e-05
TRIP13	5.9525e-06	1.70812	1.41908	2.05604	1.5105e-08
SPC25	0.000145599	1.70765	1.37543	2.12011	1.24901e-06
TRMU	0.000232387	1.70662	1.27194	2.28985	0.000365598
ALG3	0.000863897	1.7064	1.25789	2.31482	0.000593494
EEF1E1	5.68311e-07	1.70636	1.34228	2.16918	1.27669e-05
CCT3	0.000147026	1.70534	1.33949	2.17111	1.47543e-05
SAE1	0.000411797	1.70452	1.31889	2.2029	4.60137e-05
NDC80	0.000297885	1.70062	1.39058	2.07978	2.3308e-07
B4GALT2	0.000194164	1.70052	1.29486	2.23327	0.000134362
PMF1-BGLAP	0.000602192	1.69913	1.29782	2.22454	0.000115119
DEPDC1	0.000372599	1.69771	1.35197	2.13186	5.22562e-06
TMEM185B	1.5701e-05	1.69387	1.29344	2.21826	0.000128259
EME1	0.000768766	1.6909	1.27566	2.24132	0.0002589
HCFC1	0.000300198	1.69013	1.24516	2.29413	0.000761481
XRN2	0.000207478	1.68995	1.25368	2.27805	0.000573528
EIF3B	0.000199129	1.68924	1.34203	2.12628	7.97689e-06
FUCA2	0.000640188	1.68916	1.30771	2.18186	5.96078e-05
NSD2	0.000696891	1.68643	1.27165	2.23651	0.000285145
RAB5IF	0.000149579	1.68604	1.32132	2.15143	2.6644e-05
FAM24B	0.000971273	1.68141	1.32232	2.13802	2.2422e-05
PPIH	0.000211043	1.67713	1.30446	2.15627	5.50743e-05
VPS72	0.00034153	1.67666	1.32152	2.12725	2.08553e-05
UQCRH	0.000131981	1.67467	1.31089	2.13939	3.68437e-05
CDC7	0.000702451	1.6721	1.3126	2.13006	3.15002e-05
MRPL37	0.000528342	1.66991	1.2321	2.26328	0.000948317
SLC25A39	0.00011657	1.66964	1.26648	2.20113	0.000277565
CNOT11	0.000891229	1.66721	1.29636	2.14414	6.83229e-05
TOMM34	0.000641316	1.66605	1.26415	2.19572	0.000289895
TRIM37	0.000494045	1.66539	1.2593	2.20245	0.000348031
NOP56	0.00035745	1.66187	1.33802	2.06411	4.36817e-06
NABP2	1.45254e-05	1.66183	1.29159	2.1382	7.82355e-05
AATF	0.000192721	1.66041	1.2338	2.23454	0.000818085
B3GAT3	0.00011932	1.65875	1.29584	2.12329	5.88906e-05
PPIL1	0.000147637	1.65441	1.26932	2.15634	0.000196053
TUBA1C	4.45512e-05	1.65351	1.35085	2.024	1.08587e-06
WDR62	0.000586471	1.6484	1.24795	2.17736	0.000431723
POLD1	0.000581696	1.64772	1.28976	2.10502	6.43777e-05
FKBP1A	8.03025e-05	1.64717	1.27702	2.1246	0.000121552
CDCA8	1.66448e-06	1.64714	1.38759	1.95523	1.16833e-08
RAD54L	5.66721e-05	1.64691	1.30853	2.0728	2.12369e-05
CENPH	0.000639809	1.64371	1.27963	2.11138	0.000100237
HJURP	0.00028155	1.64263	1.35685	1.9886	3.59462e-07
PTDSS2	0.00010827	1.63951	1.30417	2.06107	2.28973e-05
SAMD1	0.000121204	1.63734	1.26884	2.11287	0.000150485
HM13	0.000196377	1.63679	1.24263	2.15598	0.000455976
NAT9	4.51942e-05	1.63584	1.2543	2.13343	0.000281151
CLTA	0.000422737	1.63485	1.2607	2.12005	0.000209652
CORO1C	0.00020223	1.63459	1.26512	2.11196	0.000170711
DTYMK	3.70914e-05	1.63403	1.32886	2.00929	3.23118e-06
NLE1	0.00055306	1.62592	1.239	2.13368	0.000455849
SARS1	0.000251095	1.62091	1.22082	2.15212	0.000839193
HMMR	3.0041e-05	1.62058	1.33831	1.96238	7.6387e-07
NPM1	0.00079265	1.61483	1.27774	2.04086	6.03045e-05
ANLN	8.60158e-05	1.61297	1.34953	1.92782	1.48228e-07
YKT6	0.000597523	1.61252	1.24821	2.08316	0.000255404
RNF145	0.00015862	1.60998	1.30788	1.98186	7.07504e-06
ENO1	5.38492e-05	1.60078	1.33897	1.91378	2.42347e-07
KIF2C	6.35149e-06	1.59973	1.35915	1.88291	1.6026e-08
LRRC42	0.000626558	1.59876	1.25332	2.03941	0.000158102
SNRPA	0.000230465	1.58459	1.24741	2.01292	0.000162657
CDK16	0.000354867	1.58321	1.25654	1.99481	9.74708e-05
GINS1	0.000578912	1.58202	1.31099	1.90906	1.71594e-06
CDK4	8.00939e-05	1.57626	1.28542	1.93292	1.22767e-05
KIF11	0.000244449	1.57408	1.28303	1.93114	1.3657e-05
PLK1	3.87957e-05	1.57384	1.32178	1.87396	3.52905e-07
RACGAP1	0.000593351	1.5731	1.28993	1.91843	7.66782e-06
IQGAP3	0.000523485	1.57082	1.29353	1.90755	5.18328e-06
MFSD5	0.00025567	1.57078	1.20292	2.05112	0.000909552
HSP90AA1	0.000103726	1.56704	1.21645	2.01867	0.000508256
RAB32	0.000399427	1.56563	1.26442	1.93858	3.92116e-05
NCDN	0.000306831	1.56219	1.24343	1.96266	0.000127532
CCDC34	0.000100557	1.56188	1.27543	1.91266	1.60768e-05
CD58	0.000162829	1.5617	1.25299	1.94648	7.28045e-05
FHL3	0.00014432	1.56109	1.25143	1.94736	7.87209e-05
KIF18B	0.000669363	1.56068	1.28773	1.89147	5.67134e-06
TPI1	0.000127032	1.55684	1.21363	1.99713	0.000494606
SNRPD1	0.000118565	1.5554	1.22841	1.96943	0.000244096
TMEM106C	3.05025e-06	1.5526	1.28594	1.87456	4.74581e-06
MELK	0.000953261	1.54734	1.28816	1.85868	3.05408e-06
METTL1	0.000431604	1.54605	1.19289	2.00377	0.00099116
NUF2	0.000152215	1.54325	1.29062	1.84533	1.96373e-06
TSEN54	0.000521675	1.54105	1.21154	1.96016	0.000426045
MCM6	0.000381546	1.53944	1.28015	1.85123	4.54889e-06
BCAT1	0.000952233	1.53931	1.23039	1.92578	0.000160596
GSR	0.000457898	1.53606	1.26177	1.86998	1.8965e-05
GLMP	0.000466113	1.53391	1.2236	1.92293	0.000207421
CBX1	0.000831368	1.53333	1.21256	1.93896	0.000357843
SKA1	0.0004837	1.53144	1.28105	1.83077	2.88213e-06
MMP1	0.000541557	1.52926	1.30499	1.79207	1.52308e-07
GTF3C6	0.000337154	1.52314	1.21853	1.9039	0.00021892
E2F8	5.54867e-05	1.52306	1.19689	1.93812	0.000622525
PRIM1	0.000475152	1.52234	1.22713	1.88856	0.000132937
DHDH	0.000233942	1.52085	1.22028	1.89546	0.000189978
CDC42EP2	0.000435093	1.52052	1.21346	1.90527	0.000271583
CDC25C	0.000591495	1.52008	1.23747	1.86723	6.60207e-05
SLC9A3R1	0.000428548	1.51423	1.20169	1.90805	0.000435309
H2AZ1	0.000287863	1.50755	1.23663	1.83784	4.88094e-05
AGTRAP	1.1639e-06	1.50735	1.22235	1.85879	0.000124227
ACOT7	0.000301497	1.50308	1.18676	1.90372	0.000724179
SAC3D1	2.374e-05	1.50207	1.21527	1.85655	0.000167536
CKLF	0.000229574	1.50069	1.20905	1.86267	0.000231618
MPV17	3.98604e-05	1.49961	1.21737	1.84729	0.000139655
ECT2	0.000527715	1.49732	1.25075	1.79249	1.09682e-05
FANCI	0.00029752	1.4946	1.19713	1.866	0.00038685
GAPDH	1.07971e-05	1.49289	1.2085	1.84421	0.000202141
NR0B1	0.000579473	1.49052	1.25092	1.77602	8.0495e-06
TMEM184B	0.000744762	1.48785	1.1818	1.87316	0.000720675
UBE2S	0.000241125	1.48497	1.25437	1.75796	4.38884e-06
IL15RA	5.51042e-05	1.4818	1.21956	1.80042	7.57725e-05
SLC52A2	0.000229915	1.48169	1.23941	1.77134	1.5883e-05
CDCA5	0.000188715	1.48115	1.24025	1.76884	1.44167e-05
ALYREF	0.000279131	1.48061	1.21175	1.80912	0.000123784
HDAC11	0.000510931	1.47915	1.1899	1.83872	0.000421743
LPCAT1	2.65396e-07	1.47854	1.27898	1.70924	1.24954e-07
CALU	0.00077384	1.47002	1.18372	1.82557	0.000490167
TPX2	5.68774e-05	1.46942	1.26763	1.70334	3.28336e-07
JPT1	1.71862e-06	1.4643	1.25136	1.71347	1.96842e-06
B4GALT5	0.00029985	1.46406	1.19947	1.78702	0.000178008
TEDC2	6.78446e-05	1.46222	1.1963	1.78725	0.000207172
SLC7A11	0.0002432	1.46153	1.22914	1.73785	1.74594e-05
TAGLN2	0.000320739	1.44912	1.17783	1.7829	0.000452256
TMCO3	0.000128879	1.4487	1.19616	1.75457	0.00014905
NEK2	8.14647e-05	1.4451	1.21738	1.71543	2.57406e-05
IMPDH1	0.000987867	1.44216	1.23838	1.67947	2.46755e-06
ZWINT	0.000107438	1.44176	1.22872	1.69174	7.3003e-06
HOXD9	0.000553159	1.43699	1.19474	1.72837	0.000118652
CDK1	4.13118e-05	1.43448	1.22338	1.68202	8.90241e-06
HILPDA	7.78256e-09	1.42938	1.23482	1.6546	1.70718e-06
SMOX	0.000258886	1.42829	1.21312	1.68162	1.87655e-05
PCLAF	0.00030703	1.42351	1.17989	1.71744	0.000226738
LIMK1	0.000705219	1.41871	1.15933	1.73612	0.000686124
STMN1	0.000862264	1.41711	1.21324	1.65523	1.08737e-05
ATP1B3	7.41134e-05	1.41648	1.20388	1.66662	2.71458e-05
GAGE2A	4.09564e-10	1.41171	1.19779	1.66382	3.90992e-05
MCM2	0.000347191	1.4116	1.20915	1.64796	1.27519e-05
G6PD	0.000235438	1.41145	1.26146	1.57928	1.83261e-09
KIFC1	2.16588e-05	1.4084	1.21027	1.63896	9.54595e-06
SNX7	0.000858044	1.40629	1.18059	1.67513	0.000133462
ADAM9	0.000297959	1.39696	1.18644	1.64483	6.03789e-05
RTL8A	0.000113656	1.39268	1.1778	1.64677	0.000107079
CDC20	5.83233e-06	1.39089	1.23077	1.57185	1.24086e-07
SLC16A3	0.000506966	1.38388	1.20804	1.58531	2.78714e-06
CDT1	0.000903847	1.37651	1.18114	1.6042	4.28499e-05
BIRC5	6.84644e-06	1.36767	1.19612	1.56383	4.67804e-06
ANXA5	0.000197916	1.36614	1.15428	1.61689	0.000284747
PRC1	0.000316225	1.3652	1.15147	1.6186	0.000338984
SLC1A5	0.000374049	1.35769	1.21007	1.52331	1.92015e-07
HMGA1	0.000187792	1.35113	1.17333	1.55587	2.91032e-05
CENPM	0.000189548	1.3473	1.16191	1.56227	7.91839e-05
EGLN3	0.000481832	1.3381	1.14812	1.55951	0.000193081
MARCKSL1	0.000229351	1.33292	1.15966	1.53206	5.23117e-05
LAPTM4B	4.58391e-05	1.31792	1.15445	1.50454	4.39821e-05
STK39	0.000287096	1.30388	1.11804	1.52061	0.000719023
MYBL2	0.000870866	1.29693	1.16182	1.44775	3.61796e-06
TOP2A	0.000188446	1.29509	1.13897	1.47261	7.96439e-05
BAMBI	0.000186209	1.23907	1.0997	1.3961	0.000429952
PFKP	0.000940293	1.22448	1.09255	1.37234	0.000498218
PKM	0.000258003	1.20281	1.08631	1.33181	0.000381352
SFN	0.000997491	1.16478	1.07575	1.26118	0.000169997
SPP1	3.8797e-05	1.13405	1.07501	1.19633	3.99746e-06

## Sheet: HR＜1
gene	KM	HR	HR.95L	HR.95H	coxPvalue
CPS1	0.000563968	0.898641	0.84529	0.955359	0.000620629
SLC22A1	0.000192988	0.89122	0.834785	0.95147	0.000559637
ADH4	0.000442608	0.883345	0.836023	0.933346	1.00815e-05
SPP2	0.000766811	0.867088	0.807794	0.930733	7.93943e-05
G6PC	0.000449795	0.865358	0.801449	0.934364	0.000220534
CYP2C9	0.000462259	0.863512	0.805254	0.925984	3.82646e-05
SLC2A2	0.000630139	0.858742	0.791346	0.931877	0.000260322
AFM	0.000327584	0.854581	0.787033	0.927927	0.000183683
CFHR3	2.14879e-05	0.836852	0.76618	0.914043	7.60459e-05
UPB1	0.000133009	0.831991	0.753956	0.918103	0.000251842
CFHR4	7.99047e-05	0.806353	0.726064	0.895521	5.76912e-05
LCAT	0.000285779	0.764343	0.676801	0.863209	1.49008e-05
PPARGC1A	0.000156621	0.754693	0.647068	0.880219	0.000336784
DNASE1L3	1.16683e-05	0.713644	0.610711	0.833926	2.18381e-05
MTARC2	0.000289205	0.706387	0.600495	0.830951	2.73129e-05
CLEC3B	1.14617e-07	0.684495	0.582802	0.803932	3.84658e-06
RAMP3	0.000409137	0.672488	0.571983	0.790653	1.55476e-06
GOT2	0.000482239	0.627908	0.505578	0.779838	2.56328e-05
PSD4	0.000657735	0.608882	0.462846	0.800995	0.000391251
EMCN	0.000209695	0.606412	0.45338	0.811098	0.000749133
LIMS2	0.000298099	0.595814	0.471951	0.752185	1.33132e-05
SOCS2	4.53394e-05	0.579448	0.457019	0.734673	6.60421e-06
PDE2A	3.34847e-06	0.548728	0.390211	0.771641	0.000559885
