# Supplementary material for: Non-oncology drug (meticrane) shows anti-cancer ability in synergy with epigenetic inhibitors and appears to be involved passively in targeting cancer cells
Source: Front Oncol. 2023 May 19;13:1157366. doi: 10.3389/fonc.2023.1157366 (PMC10235775; doi:10.3389/fonc.2023.1157366)
Supplement: Supplementary Table 6 — Overlapping genes between meticrane induced differentially expressed genes and survival-related genes in cancers. [file Table_6.xlsx]

## Sheet: Overlapping genes
Leukemia	Liver cancer
DEDD	CNOT11
ECHS1	EEF1E1
MRPS16	YBX1
LGALS1	EWSR1
DNAJC8	YWHAB
ARF3	RALA
FAM83G	PKM
FIBP	TMEM184B
VPS26C	DPH3
RAC2	CBX3
ITPK1	NCBP2
DCTN2	PCBP2
SIPA1	BIRC5
ETS2	NPM1
HPS1	TARS1
PLA2G4A	SARS1
HCLS1	ZNF544
BCKDK	PTP4A2
G6PD	SLC16A3
NAXE	ANP32B
BLOC1S1	GINS1
SERINC5	ABCC5
ZNF445	CBX1
GALNT1	EIF2S2
MBTPS1	DDX1
MLYCD	BAMBI
	RNF145
	PPM1G
	RBM45
	PRMT3
	SNRPB2
	MTMR2
	GTF3C2
	PPP1CB
	MYCBP
	NAT10
	CMSS1
	CDV3
	TRMU
	CSTF2
	HCCS
	FHL3
	NRDC
	MED10
	PPAT
	GNAI3
	COPS8
	GRPEL2
	TSEN54
	PSMA1
	PRKAR2A
	SPC25
	CDT1
	DBF4
	HJURP
	EXOSC3
	ANXA5
	ARMC10
	RBM12
	PLK4
	LLPH
	YTHDF1
	PRC1
	RNF2
	PSMD14
	SSRP1
	LDHA
	TYW3
	PPIH
	MED19
	GARS1
	RNF8
	DTYMK
	TMEM218
	DYNC1LI1
	GTF2H3
	SFN
	TRNAU1AP
	NAT9
	MFN1
	NOP58
	SAE1
	AP4M1
	MTARC2

## Sheet: high-risk vs down-regulated
Genes (leukemia)	Genes (live cancer)
DEDD	CNOT11
ECHS1	EEF1E1
MRPS16	YBX1
LGALS1	EWSR1
DNAJC8	YWHAB
ARF3	RALA
FAM83G	PKM
FIBP	TMEM184B
VPS26C	DPH3
RAC2	CBX3
ITPK1	NCBP2
DCTN2	PCBP2
SIPA1	BIRC5
ETS2	NPM1
HPS1	TARS1
PLA2G4A	SARS1
HCLS1	ZNF544
BCKDK	PTP4A2
G6PD	SLC16A3
NAXE	ANP32B
BLOC1S1	GINS1
	ABCC5
	CBX1
	EIF2S2
	DDX1
	BAMBI
	RNF145
	PPM1G
	RBM45
	PRMT3
	SNRPB2
	MTMR2
	GTF3C2
	PPP1CB
	MYCBP
	NAT10
	CMSS1
	CDV3
	TRMU
	CSTF2
	HCCS
	FHL3
	NRDC
	MED10
	PPAT
	GNAI3
	COPS8
	GRPEL2
	TSEN54
	PSMA1
	PRKAR2A
	SPC25
	CDT1
	DBF4
	HJURP
	EXOSC3
	ANXA5
	ARMC10
	RBM12
	PLK4
	LLPH
	YTHDF1
	PRC1
	RNF2
	PSMD14
	SSRP1
	LDHA
	TYW3
	PPIH
	MED19
	GARS1
	RNF8
	DTYMK
	TMEM218
	DYNC1LI1
	GTF2H3
	SFN
	TRNAU1AP
	NAT9
	MFN1
	NOP58
	SAE1
	AP4M1

## Sheet: low-risk vs up-regulated
Genes (leukemia)	Genes (live cancer)
SERINC5	MTARC2
ZNF445
GALNT1
MBTPS1
MLYCD
